# Supplementary material for: Maturase K forms a plastidial splicing complex with a neofunctionalized branching enzyme
Source: Nat Commun. 2026 Mar 23;17:4341. doi: 10.1038/s41467-026-70734-3 (PMC13172542; doi:10.1038/s41467-026-70734-3)
Supplement: Supplementary file 3 — Supplementary Data 1 [file 41467_2026_70734_MOESM3_ESM.xlsx]

## Sheet: 1_T-DNA insertion lines
Supplementary Data 1, sheet 1: Arabidopsis T-DNA insertion lines used in the present study.
Gene	Arabidopsis genome initiative (AGI) code	Mutation type	Mutant allele name(s)	Ecotype	Position of insertion	Line identifier	Mutant collection	Catalogue number	Reference	Primers used to amplify mutant allele (shown 5’to 3’)		Primers used to amplify wild-type allele (shown 5’to 3’)
										Forward primer	Reverse primer	Forward primer	Reverse primer
MKIP1	AT3G20440	T-DNA	mkip1-1	Columbia-0	+5189 (Intron 15)	SALKseq_040659	SALK	NASC ID: N540659	This study	GCATTGAACAACCTTATAGTGG	TGGTTCACGTAGTGGGCCATCG	CGAACTTAGCATACCTCTATC	GCATTGAACAACCTTATAGTGG
MKIP1	AT3G20440	T-DNA	mkip1-2, emb2729-2	Columbia-0	+5573 (Intron 16)	SALK_129083	SALK	NASC ID: N629083	Wang, X., Xue, L., Sun, J., & Zuo, J. (2010). The Arabidopsis BE1 gene, encoding a putative glycoside hydrolase localized in plastids, plays crucial roles during embryogenesis and carbohydrate metabolism. Journal of integrative plant biology, 52(3), 273-288	GCATTGAACAACCTTATAGTGG	TGGTTCACGTAGTGGGCCATCG	CGAACTTAGCATACCTCTATC	GCATTGAACAACCTTATAGTGG
ValRS2	AT5G16715	T-DNA	valrs2-1	Columbia-0	+986 (Intron 3)	SALK_070161	SALK	NASC ID: N570161	This study	ACCAAATTTTGACCAAGGAGG	TGGTTCACGTAGTGGGCCATCG	TAATGAAAGCATTGGCCTTTG	ACCAAATTTTGACCAAGGAGG

## Sheet: 2_amiRNA constructs
Supplementary Data 1, sheet 2: Sequences of amiRNAs and their partially complementary regions on the other arm of the foldback (amiRNA*).
Target gene	Accession	Line name	amiRNA (5'-3')	amiRNA* (5'-3')
MKIP1	AT3G20440	amiR-mkip1-1	TTAAATAGGAAAGGACCGCTT	AAACGGTCCTTTCGTATTTAT
		amiR-mkip1-2	TGTACTGACAATCTTGCGCAT	ATACGCAAGATTGACAGTACT
uL4c	AT1G07320	amiR-uL4c-1	TGTAGATATCGCTAGCTACTG	CAATAGCTAGCGAAATCTACT

## Sheet: 3_Antibodies
Supplementary Data 1, sheet 3: Antibodies used in this study.
References:
Abt, M.R., Pfister, B., Sharma, M., Eicke, S., Bürgy, L., Neale, I., Seung, D., and Zeeman, S.C. (2020). STARCH SYNTHASE5, a noncanonical starch synthase-like protein, promotes starch granule initiation in Arabidopsis. Plant Cell 32: 2543–2565.
Emanuelsson O, Nielsen H, von Heijne G. ChloroP, a neural network-based method for predicting chloroplast transit peptides and their cleavage sites. Protein Sci. 1999;8:978–84.
Pfister B, Shields JM, Kockmann T, Grossmann J, Abt MR, Stadler M, et al. Tuning heterologous glucan biosynthesis in yeast to understand and exploit plant starch diversity. BMC Biol. 2022;20:1–20.
1. Affinity-purified primary antibodies raised in this study
Polyclonal antibodies were raised using speedy 28-day programmes in rabbit and affinity purified at Eurogentec (Belgium).
Associated Arabidopsis thaliana protein	Antibody name	Antigen	Dilution of affinity-purified serum for Western blots	Research resource identifiers	Antibody validation
MKIP1 (BE1)	anti-AtMKIP1	Synthesized peptide (C+NYVDDYDKGDSGVSA)	1:500	n.a.	This antibody recognizes AtMKIP1-YFP (at the expected height of ~128 kDa) in Arabidopsis lines overexpressing this protein (Fig. 1d, Fig. 3b). No band at this height is present in WT control plants (Fig. 1d). Under optimal immunoblot conditions, the antibody has sufficient sensitivity to recognize endogenous AtMKIP1, as demonstrated by a band at the expected height of ~100 kDa in the WT, which is…
EMB3120	anti-AtEMB3120	Synthesized peptide (C+RFMDKDDPRLRHPYD)	1:200	n.a.	This antibody recognizes AtEMB3120-YFP in Arabidopsis lines overexpressing this protein (see lanes after enrichment of AtEMB3120-YFP by anti-YFP immunoprecipitation, Supplementary Fig. 7). No band at this height is present in WT control plants (Supplementary Fig. 7). The higher apparent molecular weight of AtEMB3120-YFP is likely due to its high content of negatively charged residues, which frequ…
ValRS2	anti-AtValRS2	Recombinant AtValRS2-His (produced in E. coli). For recombinant protein expression, the ValRS2 coding sequence excluding its putative chloroplast peptide (165 bp or 55 amino acids, predicted by ChloroP; Emanuelsson et al., 1999) had been amplified by PCR using 5’-ATGAATTCTCGCTGCTGCGTCAGGAAATAA-3’ and 5’- ATTCTAGACTACTACTGAGACACTAAAGAAGTAGTAG- 3’ as forward and reverse primers, respectively, and c…	1:1000	n.a.	This antibody recognizes AtValRS2-YFP (at the expected height of ~134 kDa) in Arabidopsis lines overexpressing this protein (Supplementary Fig. 7). No band at this height is present in WT control plants (Supplementary Fig. 7). The antibody also recognizes endogenous ValRS2 protein with sufficient sensitivity, as demonstrated by a band at the expected height of ~104 kDa in the WT, which is absent …
2. Commercial or previously validated primary antibodies
Antibody name	Polyclonal/monoclonal	Raised in	Dilution for Western blots	Source / Reference	Research resource identifiers
anti-GFP (named anti-YFP in this study)	polyclonal	rabbit	1:1000	Torrey Pines Biolabs, catalog number TP401	AB_2313770 (http://www.antibodyregistry.org/AB_2313770)
anti-HA	polyclonal	rabbit	1:10000	abcam, Anti-HA tag antibody - ChIP Grade, catalogue number ab9110	AB_307019 (https://www.antibodyregistry.org/AB_307019)
anti-RPL4 (named anti-uL4c in this study)	polyclonal	rabbit	1:1000	Agrisera, catalog number AS15 3076	none
anti-PsbA	polyclonal	rabbit	1:10000	Agrisera, catalog number AS05 084	AB_2172617 (https://www.antibodyregistry.org/AB_2172617)
anti-RbcL	polyclonal	rabbit	1:10000	Agrisera, catalog number AS03 037	AB_2175402 (https://www.antibodyregistry.org/AB_2175402)
anti-AtBE3	polyclonal	rabbit	1:500	Pfister et al., 2022; Antibody specificity was validated using an Arabidopsis be3 knock-out mutant and yeast strains expressing AtBE3 in comparison with appropriate controls (see Supplementary Figure S8 of Pfister et al., 2022)	none
anti-FLAG	monoclonal	mouse	1:1000	Merck, clone M2, affinity isolated antibody, catalog number F1804	AB_262044 (https://www.antibodyregistry.org/AB_262044)
3. Secondary antibodies
Antibody name	Dilution for Western blots	Source	Research resource identifiers
IRDye 800CW goat anti-rabbit IgG	1:20000	LICORbio, catalogue number 926-32211	AB_621843 (http://antibodyregistry.org/AB_621843)
IRDye 800CW goat anti-mouse IgG	1:20000	LICORbio, catalogue number 926-32210	AB_621842 (https://www.antibodyregistry.org/AB_621842)

## Sheet: 4_Primers for RT-qPCR
Supplementary Data 1, sheet 4: RT-qPCR primers used in this study.
References:
Kindgren, P., Kremnev, D., Blanco, N.E., De Dios Barajas López, J., Fernández, A.P., Tellgren-Roth, C., Small, I., and Strand, Å. (2012). The plastid redox insensitive 2 mutant of Arabidopsis is impaired in PEP activity and high light-dependent plastid redox signalling to the nucleus. Plant J. 70: 279–291.
Longevialle, F. De, Hendrickson, L., Taylor, N.L., Delannoy, E., Lurin, C., Badger, M., Millar, A.H., and Small, I. (2008). The pentatricopeptide repeat gene OTP51 with two LAGLIDADG motifs is required for the cis-splicing of plastid ycf3 intron 2 in Arabidopsis thaliana. Plant J. 56: 157–168.
Wang, C., Fourdin, R., Quadrado, M., Dargel, C.G., Tolleter, D., MacHerel, D., and Mireau, H. (2020). Rerouting of ribosomal proteins into splicing in plant organelles. Proc. Natl. Acad. Sci. U. S. A. 117: 29979–29987.
Arabidopsis amplicon	Arabidopsis genome initiative (AGI) code*	Forward primer sequence (5'-3')	Reverse primer sequence (5'-3')	Reference
MKIP1	AT3G20440	GTGATTTCTTTCTCAAGGGGTC	ACTTCATCGGAGTTCAGTATCATG	This study
BE3	AT2G36390	ACCGTATCGGTTGCTCTGTTCC	CTATCGTCGTGCCTTCCATCAG	This study
RCE1	AT4G36800	CTGTTCACGGAACCCAATTC	GGAAAAAGGTCTGACCGACA	Kindgren et al., 2012
spliced atpF	ATCG00130	GCTCCTTCACGCAGTTCTTC	TACTTGGGTCACTGGCCATC	Longevialle et al., 2008
unspliced atpF	ATCG00130	GCTCCTTCACGCAGTTCTTC	TTCGGGAAGGGATCATAGAA
spliced rpoC1	ATCG00180	CGTCTTCCTAGTTATATTGC	ACCTCGTAATCGTAAGAAAG	Wang et al., 2020
unspliced rpoC1	ATCG00180	GGATGAGAGGAAACTTTCATG	ACCTCGTAATCGTAAGAAAG
spliced ycf3 intron 2	ATCG00360	TTCGGGCATTAGAACGAAAC	TCCAATACTCAGCGGCTTG	This study
unspliced ycf3 intron 2	ATCG00360	AGTTGGTTGTCGAGCCGTAT	TCCAATACTCAGCGGCTTG
spliced ycf3 intron 1	ATCG00360	CGAGTCATTCCGACAACTTC	TGTGGTAAAAAGGGGTTTCG	This study
unspliced ycf3 intron 2	ATCG00360	TTCGTTAAAGCGAATGACGA	TGTGGTAAAAAGGGGTTTCG
spliced rps12 intron 1	ATCG01230, ATCG00905	TCTCACACCGGGTAAATCCT	ATCCGAAACGTCACGAAATC	Longevialle et al., 2008
unspliced rps12 intron 1	ATCG01230, ATCG00905	TCTCACACCGGGTAAATCCT	GGAGCCGTATGAGGTGAAAA
spliced clpP intron 2	ATCG00670	GTCGGAGGAGCAATTACCAA	GTGATGGTTTCGCGAAGTTT	This study
unspliced clpP intron 2	ATCG00670	TCATTCTGCGAAATAGAAAAACC	GTGATGGTTTCGCGAAGTTT
spliced clpP intron 1	ATCG00670	CCTATTGGCGTTCCAAAAG	ATTCGAGATTTCGGTATCAACC	Wang et al., 2020
unspliced clpP intron 1	ATCG00670	CCTATTGGCGTTCCAAAAG	TGGGGAAATCCCATATAGC
spliced petB	ATCG00720	GTATATTTCCGGAATATGAGTAAAG	TATGTTGACATGCGGAGGAA	This study
unspliced petB	ATCG00720	TCTTGGAGGGGGAGTAACCT	TATGTTGACATGCGGAGGAA
spliced petD	ATCG00730	GAGATAATGGATTATGGGAGTAAC	GGGTTCCCCGTAATAATTGTG	This study
unspliced petD	ATCG00730	AAAAATTATCATGTCCGGTTCC	GGGTTCCCCGTAATAATTGTG
spliced rpl16	ATCG00790	GATATAATTGCTATGCTTAGTCCA	CCAAATTTTTCCACCACGTC	This study
unspliced rpl16	ATCG00790	GAAACTCTCACGTTCAGTTCTGT	CCAAATTTTTCCACCACGTC
spliced rpl2	ATCG01310	CGGACCTCTCCAGAAGGTAAT	AAATGGGAAATGCCCTACCT	Longevialle et al., 2008
unspliced rpl2	ATCG01310	CGGACCTCTCCAGAAGGTAAT	GCCGTATGCTTTGGAAGAAG
spliced ndhB	ATCG01250	TCATCAATGGACTCCTGACG	CCAGAAGAAGATGCCATTCA	Wang et al., 2020
unspliced ndhB	ATCG01250	AGTCTCATGCACGGTTTTGA	CCAGAAGAAGATGCCATTCA
spliced rps12 intron 2	ATCG01230	TTTGGCTTTTTGACCCCATA	CGTAAAGTTGCCAGAGTACGA	Longevialle et al., 2008
unspliced rps12 intron 2	ATCG01230	TTTGGCTTTTTGACCCCATA	TGTGGAAAGCCGTATTCGAT
spliced ndhA	ATCG01100	CTGCCCAATCGATTAGTTATG	CAAATTCCATCCCCAAAAAC	This study
unspliced ndhA	ATCG01100	TGAGGCCAAGACCTCATG	CAAATTCCATCCCCAAAAAC
*In case of genes present at multiple loci at the chloroplast genome, only a single gene code is provided.

## Sheet: 5_Primers for northern blots
Supplementary Data 1, sheet 5: Primers used to amplify probes for northern blots.
Target site of probe	Arabidopsis genome initiative (AGI) code*	Primer sequence (5'-3')	Spliced transcript size [nt]	Unspliced transcript size [nt]	Intron type
trnK-UUU exon 1	ATCG00030	GGGTTGCTAACTCAACGGTAGAGTACTCGGCTTTTA	72	2631	Group IIA
trnV-UAC exon 1	ATCG00450	AGGGCTATAGCTCAGTTAGGTAGAGCACCTCGTTTACAC	74	673	Group IIA
trnL-UAA exon 1	ATCG00400	GGGGATATGGCGGAATTGGTAGACGCTACGGACTT	85	597	Group I
trnI-GAU exon 1	ATCG01200	GGGCTATTAGCTCAGTGGTAGAGCGCGCCCCTGATAA	72	801	Group IIA
trnA-UGC exon 1	ATCG01190	GGGGATATAGCTCAGTTGGTAGAGCTCCGCTCTTGCAA	73	874	Group IIA
trnG-UCC exon 2	ATCG00100	CCCTTAGCCTTCCAAGCTAACGATGCGGGTTCGATTCCCGCTACCCGCT	72	786	Group IIB
*In case of genes present at multiple loci in the chloroplast genome, only a single gene code is provided.

## Sheet: 6_Orthologous BE yeast vectors
Supplementary Data 1, sheet 6: List of yeast vectors for branching enzyme activity tests and primers used to create them.
References:
Emanuelsson O, Nielsen H, von Heijne G. ChloroP, a neural network-based method for predicting chloroplast transit peptides and their cleavage sites. Protein Sci. 1999;8:978–84.
Pfister B, Shields JM, Kockmann T, Grossmann J, Abt MR, Stadler M, et al. Tuning heterologous glucan biosynthesis in yeast to understand and exploit plant starch diversity. BMC Biol. 2022;20:1–20.
1. Part plasmids (following the modular cloning scheme of the yeast toolkit; Lee et al. 2015).
Vector name	Vector source	Identifier of plant gene, transcript or protein and originating species	Comment	Length of chloroplast transit peptide removed during cloning	Vector sequence (5'-3')	Forward primer sequence (5'-3') for cloning into pYTK001 or pJET2.1	Reverse primer sequence (5'-3') for cloning into pYTK001 or pJET2.1
pBP124_pCWP2_part2_promoter_in_pYTK001	Pfister et al., 2022	n.a.		n.a.	AGATCAAAGGATCTTCTTGAGATCCTTTTTTTCTGCGCGTAATCTGCTGCTTGCAAACAAAAAAACCACCGCTACCAGCGGTGGTTTGTTTGCCGGATCAAGAGCTACCAACTCTTTTTCCGAAGGTAACTGGCTTCAGCAGAGCGCAGATACCAAATACTGTTCTTCTAGTGTAGCCGTAGTTAGGCCACCACTTCAAGAACTCTGTAGCACCGCCTACATACCTCGCTCTGCTAATCCTGTTACCAGTGGCTGCTGCCAGTGGCGATAAGTCGTGTCTTACCGGGTTGGACTCAAGACGATAGTTACCGGATAAGGCGCAGCGGTCGGGCTGAACGGGGGGTTCGTGCACACAGCCCAGCTTGGAGCGAACGACCTACACCGAACTGAGATACCTAC…	GCATCGTCTCATCGGTCTCAAACGCCAGGGCACTTGAAACAATG	ATGCCGTCTCAGGTCTCACATATTTTTTCTTGTTAGTGTGTAGCG
pBP224_tCYC1_part4_terminator_in_pYTK001	Pfister et al., 2022	n.a.		n.a.	AGATCAAAGGATCTTCTTGAGATCCTTTTTTTCTGCGCGTAATCTGCTGCTTGCAAACAAAAAAACCACCGCTACCAGCGGTGGTTTGTTTGCCGGATCAAGAGCTACCAACTCTTTTTCCGAAGGTAACTGGCTTCAGCAGAGCGCAGATACCAAATACTGTTCTTCTAGTGTAGCCGTAGTTAGGCCACCACTTCAAGAACTCTGTAGCACCGCCTACATACCTCGCTCTGCTAATCCTGTTACCAGTGGCTGCTGCCAGTGGCGATAAGTCGTGTCTTACCGGGTTGGACTCAAGACGATAGTTACCGGATAAGGCGCAGCGGTCGGGCTGAACGGGGGGTTCGTGCACACAGCCCAGCTTGGAGCGAACGACCTACACCGAACTGAGATACCTAC…	GCATCGTCTCATCGGTCTCAATCCTAAATCGCGTGCATTCATCCGCT	ATGCCGTCTCAGGTCTCACAGCCTTCGAGCGTCCCAAAACCTTC
pBP585_eYFP_linker_part3b_C-terminal_tag_in_pYTK001	This study	n.a.	C-terminal YFP tag containing the same 26-amino acid N-terminal linker (between protein of interest and YFP) as in pUBC-YFP. During assembly of the final expression vector, an additional gly-ser-linker will be added before and after eYFP to follow the conventions of the modular cloning toolkit for yeast (Lee at al., 2015).	n.a.	AGATCAAAGGATCTTCTTGAGATCCTTTTTTTCTGCGCGTAATCTGCTGCTTGCAAACAAAAAAACCACCGCTACCAGCGGTGGTTTGTTTGCCGGATCAAGAGCTACCAACTCTTTTTCCGAAGGTAACTGGCTTCAGCAGAGCGCAGATACCAAATACTGTTCTTCTAGTGTAGCCGTAGTTAGGCCACCACTTCAAGAACTCTGTAGCACCGCCTACATACCTCGCTCTGCTAATCCTGTTACCAGTGGCTGCTGCCAGTGGCGATAAGTCGTGTCTTACCGGGTTGGACTCAAGACGATAGTTACCGGATAAGGCGCAGCGGTCGGGCTGAACGGGGGGTTCGTGCACACAGCCCAGCTTGGAGCGAACGACCTACACCGAACTGAGATACCTAC…	GCATCGTCTCATCGGTCTCATTCTGACCCAGCTTTCTTGTACAAAGTG	ATGCCGTCTCAGGTCTCAGGATCCTAACTTGTACAGCTCGTCCATG
pBP586_AtMKIP1_part3a_CDS_in_pYTK001	This study	Arabidopsis thaliana; Gene: At3g20440.2, protein: D2WL32		49 amino acids (as predicted by ChloroP; Emanuelsson et al., 1999)	AGATCAAAGGATCTTCTTGAGATCCTTTTTTTCTGCGCGTAATCTGCTGCTTGCAAACAAAAAAACCACCGCTACCAGCGGTGGTTTGTTTGCCGGATCAAGAGCTACCAACTCTTTTTCCGAAGGTAACTGGCTTCAGCAGAGCGCAGATACCAAATACTGTTCTTCTAGTGTAGCCGTAGTTAGGCCACCACTTCAAGAACTCTGTAGCACCGCCTACATACCTCGCTCTGCTAATCCTGTTACCAGTGGCTGCTGCCAGTGGCGATAAGTCGTGTCTTACCGGGTTGGACTCAAGACGATAGTTACCGGATAAGGCGCAGCGGTCGGGCTGAACGGGGGGTTCGTGCACACAGCCCAGCTTGGAGCGAACGACCTACACCGAACTGAGATACCTAC…	GCATCGTCTCATCGGTCTCATATGCAGGAGAAACAGAAAAAGAAGAG	ATGCCGTCTCAGGTCTCAAGAACCTATTCGGAGGATCCGGGTCAAC
pBP629_AtMKIP1(H558D,N682D)_part3a_CDS_in_pYTK001	This study	Arabidopsis thaliana; Gene: At3g20440.2, protein: D2WL32	Two point mutations (H558D,N682D) were introduced by site-directed mutagenesis of pBP586.	49 amino acids (as predicted by ChloroP; Emanuelsson et al., 1999)	AGATCAAAGGATCTTCTTGAGATCCTTTTTTTCTGCGCGTAATCTGCTGCTTGCAAACAAAAAAACCACCGCTACCAGCGGTGGTTTGTTTGCCGGATCAAGAGCTACCAACTCTTTTTCCGAAGGTAACTGGCTTCAGCAGAGCGCAGATACCAAATACTGTTCTTCTAGTGTAGCCGTAGTTAGGCCACCACTTCAAGAACTCTGTAGCACCGCCTACATACCTCGCTCTGCTAATCCTGTTACCAGTGGCTGCTGCCAGTGGCGATAAGTCGTGTCTTACCGGGTTGGACTCAAGACGATAGTTACCGGATAAGGCGCAGCGGTCGGGCTGAACGGGGGGTTCGTGCACACAGCCCAGCTTGGAGCGAACGACCTACACCGAACTGAGATACCTAC…	n.a.	n.a.
pBP234_AtBE3_part3a_CDS_in_pYTK001	Pfister et al., 2022	Arabidopsis thaliana; Gene: At2g36390.1; protein: O23647		37 amino acids (as predicted by ChloroP; Emanuelsson et al., 1999)	AGATCAAAGGATCTTCTTGAGATCCTTTTTTTCTGCGCGTAATCTGCTGCTTGCAAACAAAAAAACCACCGCTACCAGCGGTGGTTTGTTTGCCGGATCAAGAGCTACCAACTCTTTTTCCGAAGGTAACTGGCTTCAGCAGAGCGCAGATACCAAATACTGTTCTTCTAGTGTAGCCGTAGTTAGGCCACCACTTCAAGAACTCTGTAGCACCGCCTACATACCTCGCTCTGCTAATCCTGTTACCAGTGGCTGCTGCCAGTGGCGATAAGTCGTGTCTTACCGGGTTGGACTCAAGACGATAGTTACCGGATAAGGCGCAGCGGTCGGGCTGAACGGGGGGTTCGTGCACACAGCCCAGCTTGGAGCGAACGACCTACACCGAACTGAGATACCTAC…	GCATCGTCTCATCGGTCTCATATGTTCTCTCTGAGGAAGGACTCTC	ATGCCGTCTCAGGTCTCAAGAACCAACATCTTCGGGTAACAGGCC
pBP587_NtMKIP1a_part3a_CDS_in_pYTK001	This study	Nicotiana tabacum; Gene: Ntab10g013620-1.1	NtMKIP1a was amplified from Nicotiana tabacum cDNA.	49 amino acids (as predicted by ChloroP; Emanuelsson et al., 1999)	AGATCAAAGGATCTTCTTGAGATCCTTTTTTTCTGCGCGTAATCTGCTGCTTGCAAACAAAAAAACCACCGCTACCAGCGGTGGTTTGTTTGCCGGATCAAGAGCTACCAACTCTTTTTCCGAAGGTAACTGGCTTCAGCAGAGCGCAGATACCAAATACTGTTCTTCTAGTGTAGCCGTAGTTAGGCCACCACTTCAAGAACTCTGTAGCACCGCCTACATACCTCGCTCTGCTAATCCTGTTACCAGTGGCTGCTGCCAGTGGCGATAAGTCGTGTCTTACCGGGTTGGACTCAAGACGATAGTTACCGGATAAGGCGCAGCGGTCGGGCTGAACGGGGGGTTCGTGCACACAGCCCAGCTTGGAGCGAACGACCTACACCGAACTGAGATACCTAC…	GCATCGTCTCATCGGTCTCATATGTGCTCAACCACCGAGCAACC	ATGCCGTCTCAGGTCTCAAGAACCTACTCTAAGAATTCGAGTCAACTTG
pBP588_NtBE2_part3a_CDS_in_pJET	This study	Nicotiana tabacum; Gene: Nitab4.5_0004686g0020.1	CDS was cloned into pJET1.2 (CloneJET PCR Cloning Kit; Thermo Fisher Scientific) because of difficulties to clone it into pYTK001.	62 amino acids (as predicted by ChloroP; Emanuelsson et al., 1999)	GCCCCTGCAGCCGAATTATATTATTTTTGCCAAATAATTTTTAACAAAAGCTCTGAAGTCTTCTTCATTTAAATTCTTAGATGATACTTCATCTGGAAAATTGTCCCAATTAGTAGCATCACGCTGTGAGTAAGTTCTAAACCATTTTTTTATTGTTGTATTATCTCTAATCTTACTACTCGATGAGTTTTCGGTATTATCTCTATTTTTAACTTGGAGCAGGTTCCATTCATTGTTTTTTTCATCATAGTGAATAAAATCAACTGCTTTAACACTTGTGCCTGAACACCATATCCATCCGGCGTAATACGACTCACTATAGGGAGAGCGGCCGCCAGATCTTCCGGATGGCTCGAGTTTTTCAGCAAGATGCATCGTCTCATCGGTCTCATATGGCAG…	GCATCGTCTCATCGGTCTCATATGGCAGCATCAGGGAAAGTCCTTG	ATGCCGTCTCAGGTCTCAAGAACCTTCTTCAACAGCTACTTCTTGGTC
pBP589_ZmSBE3_part3a_CDS_in_pJET	This study	Zea mays; Gene: GRMZM2G005298; protein: NP_001108121.2	Sequence was codon optimized for expression in Arabidopsis thaliana. CDS was cloned into pJET1.2 (CloneJET PCR Cloning Kit; Thermo Fisher Scientific) because of difficulties to clone it into pYTK001.	49 amino acids (as predicted by ChloroP; Emanuelsson et al., 1999)	GCCCCTGCAGCCGAATTATATTATTTTTGCCAAATAATTTTTAACAAAAGCTCTGAAGTCTTCTTCATTTAAATTCTTAGATGATACTTCATCTGGAAAATTGTCCCAATTAGTAGCATCACGCTGTGAGTAAGTTCTAAACCATTTTTTTATTGTTGTATTATCTCTAATCTTACTACTCGATGAGTTTTCGGTATTATCTCTATTTTTAACTTGGAGCAGGTTCCATTCATTGTTTTTTTCATCATAGTGAATAAAATCAACTGCTTTAACACTTGTGCCTGAACACCATATCCATCCGGCGTAATACGACTCACTATAGGGAGAGCGGCCGCCAGATCTTCCGGATGGCTCGAGTTTTTCAGCAAGATGCATCGTCTCATCGGTCTCATATGTGCA…	GCATCGTCTCATCGGTCTCATATGTGCAACTCATCTAGCAGCTC	ATGCCGTCTCAGGTCTCAAGAACCAATTCTTAGGATTCTGACGAGCTTG
pBP590_ZmBEIIa_part3a_CDS_in_pYTK001	This study	Zea mays; Gene: GRMZM2G073054; protein: AVX77176.1/DAA37956		49 amino acids (as predicted by ChloroP; Emanuelsson et al., 1999)	AGATCAAAGGATCTTCTTGAGATCCTTTTTTTCTGCGCGTAATCTGCTGCTTGCAAACAAAAAAACCACCGCTACCAGCGGTGGTTTGTTTGCCGGATCAAGAGCTACCAACTCTTTTTCCGAAGGTAACTGGCTTCAGCAGAGCGCAGATACCAAATACTGTTCTTCTAGTGTAGCCGTAGTTAGGCCACCACTTCAAGAACTCTGTAGCACCGCCTACATACCTCGCTCTGCTAATCCTGTTACCAGTGGCTGCTGCCAGTGGCGATAAGTCGTGTCTTACCGGGTTGGACTCAAGACGATAGTTACCGGATAAGGCGCAGCGGTCGGGCTGAACGGGGGGTTCGTGCACACAGCCCAGCTTGGAGCGAACGACCTACACCGAACTGAGATACCTAC…	GCATCGTCTCATCGGTCTCATATGTGCGCTGGTGCTCCTGG	ATGCCGTCTCAGGTCTCAAGAACCTTCGTCCTCTGCACCTGCA
pBP591_PpSBE3_part3a_CDS_in_pYTK001	This study	Physcomitrium patens; Gene: LOC112284662; protein: XP_024380444.1	Sequence was codon optimized for expression in Arabidopsis thaliana.	none (transit peptide not reliably predicted)	AGATCAAAGGATCTTCTTGAGATCCTTTTTTTCTGCGCGTAATCTGCTGCTTGCAAACAAAAAAACCACCGCTACCAGCGGTGGTTTGTTTGCCGGATCAAGAGCTACCAACTCTTTTTCCGAAGGTAACTGGCTTCAGCAGAGCGCAGATACCAAATACTGTTCTTCTAGTGTAGCCGTAGTTAGGCCACCACTTCAAGAACTCTGTAGCACCGCCTACATACCTCGCTCTGCTAATCCTGTTACCAGTGGCTGCTGCCAGTGGCGATAAGTCGTGTCTTACCGGGTTGGACTCAAGACGATAGTTACCGGATAAGGCGCAGCGGTCGGGCTGAACGGGGGGTTCGTGCACACAGCCCAGCTTGGAGCGAACGACCTACACCGAACTGAGATACCTAC…	GCATCGTCTCATCGGTCTCATATGGCCCTTTCTACAGGAATACAATG	ATGCCGTCTCAGGTCTCAAGAACCAGAAGAGGTTTCAAAGACCCTAGC
pBP592_PpSBEa_part3a_CDS_in_pYTK001	This study	Physcomitrium patens; Gene: LOC112293521; protein: XP_024398796.1	Sequence was codon optimized for expression in Arabidopsis thaliana.	none (transit peptide not reliably predicted)	AGATCAAAGGATCTTCTTGAGATCCTTTTTTTCTGCGCGTAATCTGCTGCTTGCAAACAAAAAAACCACCGCTACCAGCGGTGGTTTGTTTGCCGGATCAAGAGCTACCAACTCTTTTTCCGAAGGTAACTGGCTTCAGCAGAGCGCAGATACCAAATACTGTTCTTCTAGTGTAGCCGTAGTTAGGCCACCACTTCAAGAACTCTGTAGCACCGCCTACATACCTCGCTCTGCTAATCCTGTTACCAGTGGCTGCTGCCAGTGGCGATAAGTCGTGTCTTACCGGGTTGGACTCAAGACGATAGTTACCGGATAAGGCGCAGCGGTCGGGCTGAACGGGGGGTTCGTGCACACAGCCCAGCTTGGAGCGAACGACCTACACCGAACTGAGATACCTAC…	GCATCGTCTCATCGGTCTCATATGTTAGCCGTACCGGCATG	ATGCCGTCTCAGGTCTCAAGAACCTTCTGGAACCTTGTAATACACTTGG
pBP593_CsSBE3_part3a_CDS_in_pJET	This study	Coleochaete scutata; Transcript: gnl|onekp|VQBJ_scaffold_2004359; Csc359 (oneKP)	Sequence was codon optimized for expression in Arabidopsis thaliana. CDS was cloned into pJET1.2 (CloneJET PCR Cloning Kit; Thermo Fisher Scientific) because of difficulties to clone it into pYTK001.	none (transit peptide not reliably predicted)	GCCCCTGCAGCCGAATTATATTATTTTTGCCAAATAATTTTTAACAAAAGCTCTGAAGTCTTCTTCATTTAAATTCTTAGATGATACTTCATCTGGAAAATTGTCCCAATTAGTAGCATCACGCTGTGAGTAAGTTCTAAACCATTTTTTTATTGTTGTATTATCTCTAATCTTACTACTCGATGAGTTTTCGGTATTATCTCTATTTTTAACTTGGAGCAGGTTCCATTCATTGTTTTTTTCATCATAGTGAATAAAATCAACTGCTTTAACACTTGTGCCTGAACACCATATCCATCCGGCGTAATACGACTCACTATAGGGAGAGCGGCCGCCAGATCTTCCGGATGGCTCGAGTTTTTCAGCAAGATGCATCGTCTCATCGGTCTCATATGAGAA…	GCATCGTCTCATCGGTCTCATATGAGAAATGCTGGAATCCTCGGAAG	ATGCCGTCTCAGGTCTCAAGAACCTACTCTAACGACTCTGTAAACTTGAG
pBP594_CsSBE2_part3a_CDS_in_pYTK001	This study	Coleochaete scutata; Transcript: gnl|onekp|VQBJ_scaffold_2005883; Csc883 (oneKP)	Sequence was codon optimized for expression in Arabidopsis thaliana.	none (transit peptide not reliably predicted)	AGATCAAAGGATCTTCTTGAGATCCTTTTTTTCTGCGCGTAATCTGCTGCTTGCAAACAAAAAAACCACCGCTACCAGCGGTGGTTTGTTTGCCGGATCAAGAGCTACCAACTCTTTTTCCGAAGGTAACTGGCTTCAGCAGAGCGCAGATACCAAATACTGTTCTTCTAGTGTAGCCGTAGTTAGGCCACCACTTCAAGAACTCTGTAGCACCGCCTACATACCTCGCTCTGCTAATCCTGTTACCAGTGGCTGCTGCCAGTGGCGATAAGTCGTGTCTTACCGGGTTGGACTCAAGACGATAGTTACCGGATAAGGCGCAGCGGTCGGGCTGAACGGGGGGTTCGTGCACACAGCCCAGCTTGGAGCGAACGACCTACACCGAACTGAGATACCTAC…	GCATCGTCTCATCGGTCTCATATGGCCCTCGAAGAAGAGGCG	ATGCCGTCTCAGGTCTCAAGAACCTGGTCCGTACACCACGGCAC
2. Pre-assembled integrative vectors to insert single or multiple expression units.
Pre-assembled integration vector name (name contains connectors; targeted yeast locus; E. coli selection marker; yeast selection marker; visual drop out marker)	Vector source	Description	Vector sequence (5'-3')	Insert 1 (part 1)	Insert 2 (part 234r)	Insert 3 (part 5)	Insert 4 (part 6)	Insert 5 (part 7)	Insert 6 (part 8a)	Insert 7 (part 8b)
pBP296_ConLS_R1_XII-5_AmpR(E.coli)_HygR(yeast)_GFPdropout	Pfister et al., 2022	Allows integration of a single expression unit at the XII-5 locus (Mikkelsen et al., 2012). Confers ampiciliin resistance to E. coli and hygromycin resistance to yeast.	CCGAGCGGCCGCGATTATCAAAAAGGATCTTCACCTAGATCCTTTTAAATTAAAAATGAAGTTTTAAATCAATCTAAAGTATATATGAGTAAACTTGGTCTGACAGTTACCAATGCTTAATCAGTGAGGCACCTATCTCAGCGATCTGTCTATTTCGTTCATCCATAGTTGCCTGACTCCCCGTCGTGTAGATAACTACGATACGGGAGGGCTTACCATCTGGCCCCAGTGCTGCAATGATACCGCGGGACCCACGCTCACCGGCTCCAGATTTATCAGCAATAAACCAGCCAGCCGGAAGGGCCGAGCGCAGAAGTGGTCCTGCAACTTTATCCGCCTCCATCCAGTCTATTAATTGTTGCCGGGAAGCTAGAGTAAGTAGTTCGCCAGTTAATAGTT…	pYTK002_ConLS	pYTK047_GFP dropout	pYTK067_ConR1	pYTK079_HygromycinR	pBP245_XII-5_part7_homology_down_in_pYTK001	pYTK089_AmpR-ColE1	pBP244_XII-5_part8b_homology_up_in_pYTK001
3. Final integrative vectors for heterologous gene expression in yeast
Final yeast integrative vector	Vector source	Vector sequence (5'-3')	Backbone (pre-assembled integration vector)	Insert 1 (Promoter; part 2)	Insert 2 (CDS part 3a)	Insert 3 (CDS part 3b)	Insert 4 (Terminator; part 4)
pBP595_ConLS-R1_XII-5_AmpR(E. coli)_HygR(yeast)_pCWP2_AtMKIP1_linker_YFP_tCYC1	This study	CCGAGCGGCCGCGATTATCAAAAAGGATCTTCACCTAGATCCTTTTAAATTAAAAATGAAGTTTTAAATCAATCTAAAGTATATATGAGTAAACTTGGTCTGACAGTTACCAATGCTTAATCAGTGAGGCACCTATCTCAGCGATCTGTCTATTTCGTTCATCCATAGTTGCCTGACTCCCCGTCGTGTAGATAACTACGATACGGGAGGGCTTACCATCTGGCCCCAGTGCTGCAATGATACCGCGGGACCCACGCTCACCGGCTCCAGATTTATCAGCAATAAACCAGCCAGCCGGAAGGGCCGAGCGCAGAAGTGGTCCTGCAACTTTATCCGCCTCCATCCAGTCTATTAATTGTTGCCGGGAAGCTAGAGTAAGTAGTTCGCCAGTTAATAGTT…	pBP296_ConLS_R1_XII-5_AmpR(E.coli)_HygR(yeast)_GFPdropout	pBP124_pCWP2_part2_promoter_in_pYTK001	pBP586_AtMKIP1_part3a_CDS_in_pYTK001	pBP585_eYFP_linker_part3b_C-terminal_tag_in_pYTK001	pBP224_tCYC1_part4_terminator_in_pYTK001
pBP630_ConLS-R1_XII-5_AmpR(E. coli)_HygR(yeast)_pCWP2_AtMKIP1(H558D,N682D)_linker_YFP_tCYC1	This study	CCGAGCGGCCGCGATTATCAAAAAGGATCTTCACCTAGATCCTTTTAAATTAAAAATGAAGTTTTAAATCAATCTAAAGTATATATGAGTAAACTTGGTCTGACAGTTACCAATGCTTAATCAGTGAGGCACCTATCTCAGCGATCTGTCTATTTCGTTCATCCATAGTTGCCTGACTCCCCGTCGTGTAGATAACTACGATACGGGAGGGCTTACCATCTGGCCCCAGTGCTGCAATGATACCGCGGGACCCACGCTCACCGGCTCCAGATTTATCAGCAATAAACCAGCCAGCCGGAAGGGCCGAGCGCAGAAGTGGTCCTGCAACTTTATCCGCCTCCATCCAGTCTATTAATTGTTGCCGGGAAGCTAGAGTAAGTAGTTCGCCAGTTAATAGTT…	pBP296_ConLS_R1_XII-5_AmpR(E.coli)_HygR(yeast)_GFPdropout	pBP124_pCWP2_part2_promoter_in_pYTK001	pBP629_AtMKIP1(H558D,N682D)_part3a_CDS_in_pYTK001	pBP585_eYFP_linker_part3b_C-terminal_tag_in_pYTK001	pBP224_tCYC1_part4_terminator_in_pYTK001
pBP596_ConLS-R1_XII-5_AmpR(E. coli)_HygR(yeast)_pCWP2_AtBE3_linker_YFP_tCYC1	This study	CCGAGCGGCCGCGATTATCAAAAAGGATCTTCACCTAGATCCTTTTAAATTAAAAATGAAGTTTTAAATCAATCTAAAGTATATATGAGTAAACTTGGTCTGACAGTTACCAATGCTTAATCAGTGAGGCACCTATCTCAGCGATCTGTCTATTTCGTTCATCCATAGTTGCCTGACTCCCCGTCGTGTAGATAACTACGATACGGGAGGGCTTACCATCTGGCCCCAGTGCTGCAATGATACCGCGGGACCCACGCTCACCGGCTCCAGATTTATCAGCAATAAACCAGCCAGCCGGAAGGGCCGAGCGCAGAAGTGGTCCTGCAACTTTATCCGCCTCCATCCAGTCTATTAATTGTTGCCGGGAAGCTAGAGTAAGTAGTTCGCCAGTTAATAGTT…	pBP296_ConLS_R1_XII-5_AmpR(E.coli)_HygR(yeast)_GFPdropout	pBP124_pCWP2_part2_promoter_in_pYTK001	pBP234_AtBE3_part3a_CDS_in_pYTK001	pBP585_eYFP_linker_part3b_C-terminal_tag_in_pYTK001	pBP224_tCYC1_part4_terminator_in_pYTK001
pBP597_ConLS-R1_XII-5_AmpR(E. coli)_HygR(yeast)_pCWP2_NtMKIP1_linker_YFP_tCYC1	This study	CCGAGCGGCCGCGATTATCAAAAAGGATCTTCACCTAGATCCTTTTAAATTAAAAATGAAGTTTTAAATCAATCTAAAGTATATATGAGTAAACTTGGTCTGACAGTTACCAATGCTTAATCAGTGAGGCACCTATCTCAGCGATCTGTCTATTTCGTTCATCCATAGTTGCCTGACTCCCCGTCGTGTAGATAACTACGATACGGGAGGGCTTACCATCTGGCCCCAGTGCTGCAATGATACCGCGGGACCCACGCTCACCGGCTCCAGATTTATCAGCAATAAACCAGCCAGCCGGAAGGGCCGAGCGCAGAAGTGGTCCTGCAACTTTATCCGCCTCCATCCAGTCTATTAATTGTTGCCGGGAAGCTAGAGTAAGTAGTTCGCCAGTTAATAGTT…	pBP296_ConLS_R1_XII-5_AmpR(E.coli)_HygR(yeast)_GFPdropout	pBP124_pCWP2_part2_promoter_in_pYTK001	pBP587_NtMKIP1_part3a_CDS_in_pYTK001	pBP585_eYFP_linker_part3b_C-terminal_tag_in_pYTK001	pBP224_tCYC1_part4_terminator_in_pYTK001
pBP598_ConLS-R1_XII-5_AmpR(E. coli)_HygR(yeast)_pCWP2_NtBE2_linker_YFP_tCYC1	This study	CCGAGCGGCCGCGATTATCAAAAAGGATCTTCACCTAGATCCTTTTAAATTAAAAATGAAGTTTTAAATCAATCTAAAGTATATATGAGTAAACTTGGTCTGACAGTTACCAATGCTTAATCAGTGAGGCACCTATCTCAGCGATCTGTCTATTTCGTTCATCCATAGTTGCCTGACTCCCCGTCGTGTAGATAACTACGATACGGGAGGGCTTACCATCTGGCCCCAGTGCTGCAATGATACCGCGGGACCCACGCTCACCGGCTCCAGATTTATCAGCAATAAACCAGCCAGCCGGAAGGGCCGAGCGCAGAAGTGGTCCTGCAACTTTATCCGCCTCCATCCAGTCTATTAATTGTTGCCGGGAAGCTAGAGTAAGTAGTTCGCCAGTTAATAGTT…	pBP296_ConLS_R1_XII-5_AmpR(E.coli)_HygR(yeast)_GFPdropout	pBP124_pCWP2_part2_promoter_in_pYTK001	pBP588_NtBE2_part3a_CDS_in_pYTK001	pBP585_eYFP_linker_part3b_C-terminal_tag_in_pYTK001	pBP224_tCYC1_part4_terminator_in_pYTK001
pBP599_ConLS-R1_XII-5_AmpR(E. coli)_HygR(yeast)_pCWP2_ZmSBE3_linker_YFP_tCYC1	This study	CCGAGCGGCCGCGATTATCAAAAAGGATCTTCACCTAGATCCTTTTAAATTAAAAATGAAGTTTTAAATCAATCTAAAGTATATATGAGTAAACTTGGTCTGACAGTTACCAATGCTTAATCAGTGAGGCACCTATCTCAGCGATCTGTCTATTTCGTTCATCCATAGTTGCCTGACTCCCCGTCGTGTAGATAACTACGATACGGGAGGGCTTACCATCTGGCCCCAGTGCTGCAATGATACCGCGGGACCCACGCTCACCGGCTCCAGATTTATCAGCAATAAACCAGCCAGCCGGAAGGGCCGAGCGCAGAAGTGGTCCTGCAACTTTATCCGCCTCCATCCAGTCTATTAATTGTTGCCGGGAAGCTAGAGTAAGTAGTTCGCCAGTTAATAGTT…	pBP296_ConLS_R1_XII-5_AmpR(E.coli)_HygR(yeast)_GFPdropout	pBP124_pCWP2_part2_promoter_in_pYTK001	pBP589_ZmSBE3_part3a_CDS_in_pYTK001	pBP585_eYFP_linker_part3b_C-terminal_tag_in_pYTK001	pBP224_tCYC1_part4_terminator_in_pYTK001
pBP600_ConLS-R1_XII-5_AmpR(E. coli)_HygR(yeast)_pCWP2_ZmBEIIa_linker_YFP_tCYC1	This study	CCGAGCGGCCGCGATTATCAAAAAGGATCTTCACCTAGATCCTTTTAAATTAAAAATGAAGTTTTAAATCAATCTAAAGTATATATGAGTAAACTTGGTCTGACAGTTACCAATGCTTAATCAGTGAGGCACCTATCTCAGCGATCTGTCTATTTCGTTCATCCATAGTTGCCTGACTCCCCGTCGTGTAGATAACTACGATACGGGAGGGCTTACCATCTGGCCCCAGTGCTGCAATGATACCGCGGGACCCACGCTCACCGGCTCCAGATTTATCAGCAATAAACCAGCCAGCCGGAAGGGCCGAGCGCAGAAGTGGTCCTGCAACTTTATCCGCCTCCATCCAGTCTATTAATTGTTGCCGGGAAGCTAGAGTAAGTAGTTCGCCAGTTAATAGTT…	pBP296_ConLS_R1_XII-5_AmpR(E.coli)_HygR(yeast)_GFPdropout	pBP124_pCWP2_part2_promoter_in_pYTK001	pBP590_ZmBEIIa_part3a_CDS_in_pYTK001	pBP585_eYFP_linker_part3b_C-terminal_tag_in_pYTK001	pBP224_tCYC1_part4_terminator_in_pYTK001
pBP601_ConLS-R1_XII-5_AmpR(E. coli)_HygR(yeast)_pCWP2_PpSBE3_linker_YFP_tCYC1	This study	CCGAGCGGCCGCGATTATCAAAAAGGATCTTCACCTAGATCCTTTTAAATTAAAAATGAAGTTTTAAATCAATCTAAAGTATATATGAGTAAACTTGGTCTGACAGTTACCAATGCTTAATCAGTGAGGCACCTATCTCAGCGATCTGTCTATTTCGTTCATCCATAGTTGCCTGACTCCCCGTCGTGTAGATAACTACGATACGGGAGGGCTTACCATCTGGCCCCAGTGCTGCAATGATACCGCGGGACCCACGCTCACCGGCTCCAGATTTATCAGCAATAAACCAGCCAGCCGGAAGGGCCGAGCGCAGAAGTGGTCCTGCAACTTTATCCGCCTCCATCCAGTCTATTAATTGTTGCCGGGAAGCTAGAGTAAGTAGTTCGCCAGTTAATAGTT…	pBP296_ConLS_R1_XII-5_AmpR(E.coli)_HygR(yeast)_GFPdropout	pBP124_pCWP2_part2_promoter_in_pYTK001	pBP591_PpSBE3_part3a_CDS_in_pYTK001	pBP585_eYFP_linker_part3b_C-terminal_tag_in_pYTK001	pBP224_tCYC1_part4_terminator_in_pYTK001
pBP602_ConLS-R1_XII-5_AmpR(E. coli)_HygR(yeast)_pCWP2_PpSBEa_linker_YFP_tCYC1	This study	CCGAGCGGCCGCGATTATCAAAAAGGATCTTCACCTAGATCCTTTTAAATTAAAAATGAAGTTTTAAATCAATCTAAAGTATATATGAGTAAACTTGGTCTGACAGTTACCAATGCTTAATCAGTGAGGCACCTATCTCAGCGATCTGTCTATTTCGTTCATCCATAGTTGCCTGACTCCCCGTCGTGTAGATAACTACGATACGGGAGGGCTTACCATCTGGCCCCAGTGCTGCAATGATACCGCGGGACCCACGCTCACCGGCTCCAGATTTATCAGCAATAAACCAGCCAGCCGGAAGGGCCGAGCGCAGAAGTGGTCCTGCAACTTTATCCGCCTCCATCCAGTCTATTAATTGTTGCCGGGAAGCTAGAGTAAGTAGTTCGCCAGTTAATAGTT…	pBP296_ConLS_R1_XII-5_AmpR(E.coli)_HygR(yeast)_GFPdropout	pBP124_pCWP2_part2_promoter_in_pYTK001	pBP592_PpSBEa_part3a_CDS_in_pYTK001	pBP585_eYFP_linker_part3b_C-terminal_tag_in_pYTK001	pBP224_tCYC1_part4_terminator_in_pYTK001
pBP603_ConLS-R1_XII-5_AmpR(E. coli)_HygR(yeast)_pCWP2_CsSBE3_linker_YFP_tCYC1	This study	CCGAGCGGCCGCGATTATCAAAAAGGATCTTCACCTAGATCCTTTTAAATTAAAAATGAAGTTTTAAATCAATCTAAAGTATATATGAGTAAACTTGGTCTGACAGTTACCAATGCTTAATCAGTGAGGCACCTATCTCAGCGATCTGTCTATTTCGTTCATCCATAGTTGCCTGACTCCCCGTCGTGTAGATAACTACGATACGGGAGGGCTTACCATCTGGCCCCAGTGCTGCAATGATACCGCGGGACCCACGCTCACCGGCTCCAGATTTATCAGCAATAAACCAGCCAGCCGGAAGGGCCGAGCGCAGAAGTGGTCCTGCAACTTTATCCGCCTCCATCCAGTCTATTAATTGTTGCCGGGAAGCTAGAGTAAGTAGTTCGCCAGTTAATAGTT…	pBP296_ConLS_R1_XII-5_AmpR(E.coli)_HygR(yeast)_GFPdropout	pBP124_pCWP2_part2_promoter_in_pYTK001	pBP593_CsSBE3_part3a_CDS_in_pYTK001	pBP585_eYFP_linker_part3b_C-terminal_tag_in_pYTK001	pBP224_tCYC1_part4_terminator_in_pYTK001
pBP604_ConLS-R1_XII-5_AmpR(E. coli)_HygR(yeast)_pCWP2_CsSBE2_linker_YFP_tCYC1	This study	CCGAGCGGCCGCGATTATCAAAAAGGATCTTCACCTAGATCCTTTTAAATTAAAAATGAAGTTTTAAATCAATCTAAAGTATATATGAGTAAACTTGGTCTGACAGTTACCAATGCTTAATCAGTGAGGCACCTATCTCAGCGATCTGTCTATTTCGTTCATCCATAGTTGCCTGACTCCCCGTCGTGTAGATAACTACGATACGGGAGGGCTTACCATCTGGCCCCAGTGCTGCAATGATACCGCGGGACCCACGCTCACCGGCTCCAGATTTATCAGCAATAAACCAGCCAGCCGGAAGGGCCGAGCGCAGAAGTGGTCCTGCAACTTTATCCGCCTCCATCCAGTCTATTAATTGTTGCCGGGAAGCTAGAGTAAGTAGTTCGCCAGTTAATAGTT…	pBP296_ConLS_R1_XII-5_AmpR(E.coli)_HygR(yeast)_GFPdropout	pBP124_pCWP2_part2_promoter_in_pYTK001	pBP594_CsSBE2_part3a_CDS_in_pYTK001	pBP585_eYFP_linker_part3b_C-terminal_tag_in_pYTK001	pBP224_tCYC1_part4_terminator_in_pYTK001

## Sheet: 7_Yeast vectors for pull downs
Supplementary Data 1, sheet 7: List of yeast vectors for interaction tests and primers used to create them.
Vector names are abbreviated to pBPXXX in the Methods for readability.
References:
Emanuelsson O, Nielsen H, von Heijne G. ChloroP, a neural network-based method for predicting chloroplast transit peptides and their cleavage sites. Protein Sci. 1999;8:978–84.
Lee, M.E., DeLoache, W.C., Cervantes, B., and Dueber, J.E. (2015). A highly characterized yeast toolkit for modular, multipart assembly. ACS Synth. Biol. 4: 975–986.
Mikkelsen, M.D., Buron, L.D., Salomonsen, B., Olsen, C.E., Hansen, B.G., Mortensen, U.H., and Halkier, B.A. (2012). Microbial production of indolylglucosinolate through engineering of a multi-gene pathway in a versatile yeast expression platform. Metab. Eng. 14: 104–111.
Pfister B, Shields JM, Kockmann T, Grossmann J, Abt MR, Stadler M, et al. Tuning heterologous glucan biosynthesis in yeast to understand and exploit plant starch diversity. BMC Biol. 2022;20:1–20.
Rodrigues, N. F., Christoff, A. P., da Fonseca, G. C., Kulcheski, F. R. & Margis, R. (2017) Unveiling Chloroplast RNA Editing Events Using Next Generation Small RNA Sequencing Data. Front. Plant Sci. 8.
1. Part plasmids (following the modular cloning scheme of the yeast toolkit; Lee et al. 2015).
Vector name	Vector source	Plant gene identifier	Comment	Length of chloroplast transit peptide removed during cloning	Vector sequence (5'-3')	Forward primer sequence (5'-3')	Reverse primer sequence (5'-3')
pBP586_AtMKIP1_part3a_CDS_in_pYTK001	This study	Arabidopsis thaliana; Gene: AT3G20440.2, protein: D2WL32		49 amino acids (as predicted by ChloroP; Emanuelsson et al., 1999)	AGATCAAAGGATCTTCTTGAGATCCTTTTTTTCTGCGCGTAATCTGCTGCTTGCAAACAAAAAAACCACCGCTACCAGCGGTGGTTTGTTTGCCGGATCAAGAGCTACCAACTCTTTTTCCGAAGGTAACTGGCTTCAGCAGAGCGCAGATACCAAATACTGTTCTTCTAGTGTAGCCGTAGTTAGGCCACCACTTCAAGAACTCTGTAGCACCGCCTACATACCTCGCTCTGCTAATCCTGTTACCAGTGGCTGCTGCCAGTGGCGATAAGTCGTGTCTTACCGGGTTGGACTCAAGACGATAGTTACCGGATAAGGCGCAGCGGTCGGGCTGAACGGGGGGTTCGTGCACACAGCCCAGCTTGGAGCGAACGACCTACACCGAACTGAGATACCTAC…	GCATCGTCTCATCGGTCTCATATGCAGGAGAAACAGAAAAAGAAGAG	ATGCCGTCTCAGGTCTCAAGAACCTATTCGGAGGATCCGGGTCAAC
pBP234_AtBE3_part3a_CDS_in_pYTK001	Pfister et al., 2022	Arabidopsis thaliana; Gene: AT2G36390.1, protein: O23647		37 amino acids (as predicted by ChloroP; Emanuelsson et al., 1999)	AGATCAAAGGATCTTCTTGAGATCCTTTTTTTCTGCGCGTAATCTGCTGCTTGCAAACAAAAAAACCACCGCTACCAGCGGTGGTTTGTTTGCCGGATCAAGAGCTACCAACTCTTTTTCCGAAGGTAACTGGCTTCAGCAGAGCGCAGATACCAAATACTGTTCTTCTAGTGTAGCCGTAGTTAGGCCACCACTTCAAGAACTCTGTAGCACCGCCTACATACCTCGCTCTGCTAATCCTGTTACCAGTGGCTGCTGCCAGTGGCGATAAGTCGTGTCTTACCGGGTTGGACTCAAGACGATAGTTACCGGATAAGGCGCAGCGGTCGGGCTGAACGGGGGGTTCGTGCACACAGCCCAGCTTGGAGCGAACGACCTACACCGAACTGAGATACCTAC…	GCATCGTCTCATCGGTCTCATATGTTCTCTCTGAGGAAGGACTCTC	ATGCCGTCTCAGGTCTCAAGAACCAACATCTTCGGGTAACAGGCC
pBP685_AtMKIP1(CBM_MSR_only)_part3a_pYTK001	This study	Arabidopsis thaliana; Gene: AT3G20440.2, protein: D2WL32		n.a.	AGATCAAAGGATCTTCTTGAGATCCTTTTTTTCTGCGCGTAATCTGCTGCTTGCAAACAAAAAAACCACCGCTACCAGCGGTGGTTTGTTTGCCGGATCAAGAGCTACCAACTCTTTTTCCGAAGGTAACTGGCTTCAGCAGAGCGCAGATACCAAATACTGTTCTTCTAGTGTAGCCGTAGTTAGGCCACCACTTCAAGAACTCTGTAGCACCGCCTACATACCTCGCTCTGCTAATCCTGTTACCAGTGGCTGCTGCCAGTGGCGATAAGTCGTGTCTTACCGGGTTGGACTCAAGACGATAGTTACCGGATAAGGCGCAGCGGTCGGGCTGAACGGGGGGTTCGTGCACACAGCCCAGCTTGGAGCGAACGACCTACACCGAACTGAGATACCTAC…	GCATCGTCTCATCGGTCTCATATGTTGGGGATGCATCGACATATG	ATGCCGTCTCAGGTCTCAAGAACCAATATATTTTTGCAACCATGCC
pBP686_AtMKIP1(MSR_only)_part3a_pYTK001	This study	Arabidopsis thaliana; Gene: AT3G20440.2, protein: D2WL32		n.a.	AGATCAAAGGATCTTCTTGAGATCCTTTTTTTCTGCGCGTAATCTGCTGCTTGCAAACAAAAAAACCACCGCTACCAGCGGTGGTTTGTTTGCCGGATCAAGAGCTACCAACTCTTTTTCCGAAGGTAACTGGCTTCAGCAGAGCGCAGATACCAAATACTGTTCTTCTAGTGTAGCCGTAGTTAGGCCACCACTTCAAGAACTCTGTAGCACCGCCTACATACCTCGCTCTGCTAATCCTGTTACCAGTGGCTGCTGCCAGTGGCGATAAGTCGTGTCTTACCGGGTTGGACTCAAGACGATAGTTACCGGATAAGGCGCAGCGGTCGGGCTGAACGGGGGGTTCGTGCACACAGCCCAGCTTGGAGCGAACGACCTACACCGAACTGAGATACCTAC…	GCATCGTCTCATCGGTCTCATATGAAGTTAAGAGAGGGTGAAGAAC	ATGCCGTCTCAGGTCTCAAGAACCAATATATTTTTGCAACCATGCC
pBP643_MatK(codonoptimized)_part3a_in_pYTK001	This study	Arabidopsis thaliana; Gene: ATCG00040, protein: NP_051040.1	AtMatK (ATCG00040.1) was cloned using a synthesized (Twist Bioscience) CDS encoding the full-length (526 AA) protein, which was codon-optimized for Arabidopsis and contained the edit frequently observed in AtMatK RNA (resulting in H236Y conversion; Rodriguez et al., 2017)	none (no transit peptide present)	AGATCAAAGGATCTTCTTGAGATCCTTTTTTTCTGCGCGTAATCTGCTGCTTGCAAACAAAAAAACCACCGCTACCAGCGGTGGTTTGTTTGCCGGATCAAGAGCTACCAACTCTTTTTCCGAAGGTAACTGGCTTCAGCAGAGCGCAGATACCAAATACTGTTCTTCTAGTGTAGCCGTAGTTAGGCCACCACTTCAAGAACTCTGTAGCACCGCCTACATACCTCGCTCTGCTAATCCTGTTACCAGTGGCTGCTGCCAGTGGCGATAAGTCGTGTCTTACCGGGTTGGACTCAAGACGATAGTTACCGGATAAGGCGCAGCGGTCGGGCTGAACGGGGGGTTCGTGCACACAGCCCAGCTTGGAGCGAACGACCTACACCGAACTGAGATACCTAC…	GCATCGTCTCATCGGTCTCATATGTGCCACTTTAGGACCCAGGAG	ATGCCGTCTCAGGTCTCAAGAACCCTCGTGGTTAACCAGGTCGTTG
pBP585_eYFP_linker_part3b_C-terminal_tag_in_pYTK001	This study	n.a.	C-terminal YFP tag containing the same 26-amino acid N-terminal linker (between protein of interest and YFP) as in pUBC-YFP. During assembly of the final expression vector, an additional gly-ser-linker will be added before and after eYFP to follow the conventions of the modular cloning toolkit for yeast (Lee at al., 2015).	n.a.	AGATCAAAGGATCTTCTTGAGATCCTTTTTTTCTGCGCGTAATCTGCTGCTTGCAAACAAAAAAACCACCGCTACCAGCGGTGGTTTGTTTGCCGGATCAAGAGCTACCAACTCTTTTTCCGAAGGTAACTGGCTTCAGCAGAGCGCAGATACCAAATACTGTTCTTCTAGTGTAGCCGTAGTTAGGCCACCACTTCAAGAACTCTGTAGCACCGCCTACATACCTCGCTCTGCTAATCCTGTTACCAGTGGCTGCTGCCAGTGGCGATAAGTCGTGTCTTACCGGGTTGGACTCAAGACGATAGTTACCGGATAAGGCGCAGCGGTCGGGCTGAACGGGGGGTTCGTGCACACAGCCCAGCTTGGAGCGAACGACCTACACCGAACTGAGATACCTAC…	GCATCGTCTCATCGGTCTCATTCTGACCCAGCTTTCTTGTACAAAGTG	ATGCCGTCTCAGGTCTCAGGATCCTAACTTGTACAGCTCGTCCATG
pBP631_1xFLAG_with_stop_part3b_in_pYTK001	This study	n.a.		n.a.	AGATCAAAGGATCTTCTTGAGATCCTTTTTTTCTGCGCGTAATCTGCTGCTTGCAAACAAAAAAACCACCGCTACCAGCGGTGGTTTGTTTGCCGGATCAAGAGCTACCAACTCTTTTTCCGAAGGTAACTGGCTTCAGCAGAGCGCAGATACCAAATACTGTTCTTCTAGTGTAGCCGTAGTTAGGCCACCACTTCAAGAACTCTGTAGCACCGCCTACATACCTCGCTCTGCTAATCCTGTTACCAGTGGCTGCTGCCAGTGGCGATAAGTCGTGTCTTACCGGGTTGGACTCAAGACGATAGTTACCGGATAAGGCGCAGCGGTCGGGCTGAACGGGGGGTTCGTGCACACAGCCCAGCTTGGAGCGAACGACCTACACCGAACTGAGATACCTAC…	n.a.	n.a.
pBP642_3xHA_with_stop_part3b_in_pYTK001	This study	n.a.	As template for PCR, DNA isolated from homoplastomic Nicotiana tabacum containing matK-HA (C+) was used	n.a.	AGATCAAAGGATCTTCTTGAGATCCTTTTTTTCTGCGCGTAATCTGCTGCTTGCAAACAAAAAAACCACCGCTACCAGCGGTGGTTTGTTTGCCGGATCAAGAGCTACCAACTCTTTTTCCGAAGGTAACTGGCTTCAGCAGAGCGCAGATACCAAATACTGTTCTTCTAGTGTAGCCGTAGTTAGGCCACCACTTCAAGAACTCTGTAGCACCGCCTACATACCTCGCTCTGCTAATCCTGTTACCAGTGGCTGCTGCCAGTGGCGATAAGTCGTGTCTTACCGGGTTGGACTCAAGACGATAGTTACCGGATAAGGCGCAGCGGTCGGGCTGAACGGGGGGTTCGTGCACACAGCCCAGCTTGGAGCGAACGACCTACACCGAACTGAGATACCTAC…	GCATCGTCTCATCGGTCTCATTCTTTGTATCCTTATGATGTTCCTGATTA	ATGCCGTCTCAGGTCTCAGGATCCGAATGAATCAATTGTCATTAAGC
pBP124_pCWP2_part2_promoter_in_pYTK001	Pfister et al., 2022	n.a.		n.a.	AGATCAAAGGATCTTCTTGAGATCCTTTTTTTCTGCGCGTAATCTGCTGCTTGCAAACAAAAAAACCACCGCTACCAGCGGTGGTTTGTTTGCCGGATCAAGAGCTACCAACTCTTTTTCCGAAGGTAACTGGCTTCAGCAGAGCGCAGATACCAAATACTGTTCTTCTAGTGTAGCCGTAGTTAGGCCACCACTTCAAGAACTCTGTAGCACCGCCTACATACCTCGCTCTGCTAATCCTGTTACCAGTGGCTGCTGCCAGTGGCGATAAGTCGTGTCTTACCGGGTTGGACTCAAGACGATAGTTACCGGATAAGGCGCAGCGGTCGGGCTGAACGGGGGGTTCGTGCACACAGCCCAGCTTGGAGCGAACGACCTACACCGAACTGAGATACCTAC…	GCATCGTCTCATCGGTCTCAAACGCCAGGGCACTTGAAACAATG	ATGCCGTCTCAGGTCTCACATATTTTTTCTTGTTAGTGTGTAGCG
pBP223_pGAL1_part2_promoter_in_pYTK001	Pfister et al., 2022	n.a.		n.a.	AGATCAAAGGATCTTCTTGAGATCCTTTTTTTCTGCGCGTAATCTGCTGCTTGCAAACAAAAAAACCACCGCTACCAGCGGTGGTTTGTTTGCCGGATCAAGAGCTACCAACTCTTTTTCCGAAGGTAACTGGCTTCAGCAGAGCGCAGATACCAAATACTGTTCTTCTAGTGTAGCCGTAGTTAGGCCACCACTTCAAGAACTCTGTAGCACCGCCTACATACCTCGCTCTGCTAATCCTGTTACCAGTGGCTGCTGCCAGTGGCGATAAGTCGTGTCTTACCGGGTTGGACTCAAGACGATAGTTACCGGATAAGGCGCAGCGGTCGGGCTGAACGGGGGGTTCGTGCACACAGCCCAGCTTGGAGCGAACGACCTACACCGAACTGAGATACCTAC…	GCATCGTCTCATCGGTCTCAAACGGATCCCATTACCGACATTTGGGC	ATGCCGTCTCAGGTCTCACATATTATGTGATGATTGATTGATTGATTG
pBP224_tCYC1_part4_terminator_in_pYTK001	Pfister et al., 2022	n.a.		n.a.	AGATCAAAGGATCTTCTTGAGATCCTTTTTTTCTGCGCGTAATCTGCTGCTTGCAAACAAAAAAACCACCGCTACCAGCGGTGGTTTGTTTGCCGGATCAAGAGCTACCAACTCTTTTTCCGAAGGTAACTGGCTTCAGCAGAGCGCAGATACCAAATACTGTTCTTCTAGTGTAGCCGTAGTTAGGCCACCACTTCAAGAACTCTGTAGCACCGCCTACATACCTCGCTCTGCTAATCCTGTTACCAGTGGCTGCTGCCAGTGGCGATAAGTCGTGTCTTACCGGGTTGGACTCAAGACGATAGTTACCGGATAAGGCGCAGCGGTCGGGCTGAACGGGGGGTTCGTGCACACAGCCCAGCTTGGAGCGAACGACCTACACCGAACTGAGATACCTAC…	GCATCGTCTCATCGGTCTCAATCCTAAATCGCGTGCATTCATCCGCT	ATGCCGTCTCAGGTCTCACAGCCTTCGAGCGTCCCAAAACCTTC
pYTK002_ConLS	Lee et al., 2015	n.a.		n.a.	TCGGTCTCACCCTGAATTCGCATCTAGATGGTAGAGCCACAAACAGCCGGTACAAGCAACGATCTCCAGGACCATCTGAATCATGCGCGGATGACACGAACTCACGACGGCGATCACAGACATTAACCCACAGTACAGACACTGCGACAACGTGGCAATTCGTCGCAATACCGTCTCACTGAACTGGCCGATAATTGCAGACGAACGTGAGACCAGACCAATAAAAAACGCCCGGCGGCAACCGAGCGTTCTGAACAAATCCAGATGGAGTTCTGAGGTCATTACTGGATCTATCAACAGGAGTCCAAGCGAGCTCGATATCAAATTACGCCCCGCCCTGCCACTCATCGCAGTACTGTTGTAATTCATTAAGCATTCTGCCGACATGGAAGCCATCAC…	n.a.	n.a.
pYTK003_ConL1	Lee et al., 2015	n.a.		n.a.	TCGGTCTCACCCTGAATTCGCATCTAGAACGGGGTCATCACGGCTCATCATGCGCCAAACAAATGTGTGCAATACACGCTCGGATGACTGCATGATGACCGCACTGACTGGGGACAGCAGATCCACCTAAGCCTGTGAGAGAAGCAGACACCCGACAGATCAAGGCAGTTACGTCTCACCAAACCAGATGTCAACACAGCTACAACGTGAGACCAGACCAATAAAAAACGCCCGGCGGCAACCGAGCGTTCTGAACAAATCCAGATGGAGTTCTGAGGTCATTACTGGATCTATCAACAGGAGTCCAAGCGAGCTCGATATCAAATTACGCCCCGCCCTGCCACTCATCGCAGTACTGTTGTAATTCATTAAGCATTCTGCCGACATGGAAGCCATCAC…	n.a.	n.a.
pYTK008_ConLS'	Lee et al., 2015	n.a.		n.a.	TCGGTCTCACCCTGAATTCGCATCTAGACTGATGAGACGTGGTAGAGCCACAAACAGCCGGTACAAGCAACGATCTCCAGGACCATCTGAATCATGCGCGGATGACACGAACTCACGACGGCGATCACAGACATTAACCCACAGTACAGACACTGCGACAACGTGGCAATTCGTCGCAATACAACGTGAGACCAGACCAATAAAAAACGCCCGGCGGCAACCGAGCGTTCTGAACAAATCCAGATGGAGTTCTGAGGTCATTACTGGATCTATCAACAGGAGTCCAAGCGAGCTCGATATCAAATTACGCCCCGCCCTGCCACTCATCGCAGTACTGTTGTAATTCATTAAGCATTCTGCCGACATGGAAGCCATCACAAACGGCATGATGAACCTGAA…	n.a.	n.a.
pYTK047_GFP dropout	Lee et al., 2015	n.a.		n.a.	TCGGAACGTGAGACCGAAAGTGAAACGTGATTTCATGCGTCATTTTGAACATTTTGTAAATCTTATTTAATAATGTGTGCGGCAATTCACATTTAATTTATGAATGTTTTCTTAACATCGCGGCAACTCAAGAAACGGCAGGTTCGGATCTTAGCTACTAGAGAAAGAGGAGAAATACTAGATGCGTAAAGGCGAAGAGCTGTTCACTGGTGTCGTCCCTATTCTGGTGGAACTGGATGGTGATGTCAACGGTCATAAGTTTTCCGTGCGTGGCGAGGGTGAAGGTGACGCAACTAATGGTAAACTGACGCTGAAGTTCATCTGTACTACTGGTAAACTGCCGGTTCCTTGGCCGACTCTGGTAACGACGCTGACTTATGGTGTTCAGTGCTTTGCTCG…	n.a.	n.a.
pYTK067_ConR1	Lee et al., 2015	n.a.		n.a.	TCGGTCTCAGCTGCCAATGAGACGACGGGGTCATCACGGCTCATCATGCGCCAAACAAATGTGTGCAATACACGCTCGGATGACTGCATGATGACCGCACTGACTGGGGACAGCAGATCCACCTAAGCCTGTGAGAGAAGCAGACACCCGACAGATCAAGGCAGTTAACTAGTGCACTGCAGTACATGAGACCAGACCAATAAAAAACGCCCGGCGGCAACCGAGCGTTCTGAACAAATCCAGATGGAGTTCTGAGGTCATTACTGGATCTATCAACAGGAGTCCAAGCGAGCTCGATATCAAATTACGCCCCGCCCTGCCACTCATCGCAGTACTGTTGTAATTCATTAAGCATTCTGCCGACATGGAAGCCATCACAAACGGCATGATGAACCTGAA…	n.a.	n.a.
pYTK068_ConR2	Lee et al., 2015	n.a.		n.a.	TCGGTCTCAGCTGGATGTGAGACGATAAATCGCAGCCAAGTGAGTGAATAGATGACGCACCACGGTCAGACACGGCCACATCGTATCTCACAGGAGCAAGCGCGATAGGAGCACTCACACATAGTACGGTGATCCGCTGACTCCTTTGCCCAAATAAGACGTGAGCCACTAGTGCACTGCAGTACATGAGACCAGACCAATAAAAAACGCCCGGCGGCAACCGAGCGTTCTGAACAAATCCAGATGGAGTTCTGAGGTCATTACTGGATCTATCAACAGGAGTCCAAGCGAGCTCGATATCAAATTACGCCCCGCCCTGCCACTCATCGCAGTACTGTTGTAATTCATTAAGCATTCTGCCGACATGGAAGCCATCACAAACGGCATGATGAACCTGAA…	n.a.	n.a.
pYTK073_ConRE'	Lee et al., 2015	n.a.		n.a.	TCGGTCTCAGCTGGAAATCTGCTCGTCAGTGGTGCTCACACTGACGAATCATGTACAGATCATACCGATGACTGCCTGGCGACTCACAACTAAGCAAGACAGCCGGAACCAGCGCCGGCGAACACCACTGCATATATGGCATATCACAACAGTCCACGTCTCAAGCAGTTACAGAGATGTTACGAACCACTAGTGCACTGCAGTACATGAGACCAGACCAATAAAAAACGCCCGGCGGCAACCGAGCGTTCTGAACAAATCCAGATGGAGTTCTGAGGTCATTACTGGATCTATCAACAGGAGTCCAAGCGAGCTCGATATCAAATTACGCCCCGCCCTGCCACTCATCGCAGTACTGTTGTAATTCATTAAGCATTCTGCCGACATGGAAGCCATCAC…	n.a.	n.a.
pYTK089_AmpR-ColE1	Lee et al., 2015	n.a.		n.a.	TCGGTCTCACCGAGCGGCCGCGATTATCAAAAAGGATCTTCACCTAGATCCTTTTAAATTAAAAATGAAGTTTTAAATCAATCTAAAGTATATATGAGTAAACTTGGTCTGACAGTTACCAATGCTTAATCAGTGAGGCACCTATCTCAGCGATCTGTCTATTTCGTTCATCCATAGTTGCCTGACTCCCCGTCGTGTAGATAACTACGATACGGGAGGGCTTACCATCTGGCCCCAGTGCTGCAATGATACCGCGGGACCCACGCTCACCGGCTCCAGATTTATCAGCAATAAACCAGCCAGCCGGAAGGGCCGAGCGCAGAAGTGGTCCTGCAACTTTATCCGCCTCCATCCAGTCTATTAATTGTTGCCGGGAAGCTAGAGTAAGTAGTTCGCCAG…	n.a.	n.a.
pYTK091_SpecR-ColE1	Lee et al., 2015	n.a.		n.a.	TCGGTCTCACCGAGCGGCCGCTTATTTGCCGACTACCTTGGTGATCTCGCCTTTCACGTAGTGGACAAATTCTTCCAACTGATCTGCGCGCGAGGCCAAGCGATCTTCTTCTTGTCCAAGATAAGCCTGTCTAGCTTCAAGTATGACGGGCTGATACTGGGCCGGCAGGCGCTCCATTGCCCAGTCGGCAGCGACATCCTTCGGCGCGATTTTGCCGGTTACTGCGCTGTACCAAATGCGGGACAACGTAAGCACTACATTTCGCTCATCGCCAGCCCAGTCGGGCGGCGAGTTCCATAGCGTTAAGGTTTCATTTAGCGCCTCAAATAGATCCTGTTCAGGAACCGGATCAAAGAGTTCCTCCGCCGCTGGACCTACCAAGGCAACGCTATGTTCTCT…	n.a.	n.a.
pBP133_URA3_with_DR_part6_yeast_marker_in_pYTK001	Pfister et al., 2022	n.a.		n.a.	AGATCAAAGGATCTTCTTGAGATCCTTTTTTTCTGCGCGTAATCTGCTGCTTGCAAACAAAAAAACCACCGCTACCAGCGGTGGTTTGTTTGCCGGATCAAGAGCTACCAACTCTTTTTCCGAAGGTAACTGGCTTCAGCAGAGCGCAGATACCAAATACTGTTCTTCTAGTGTAGCCGTAGTTAGGCCACCACTTCAAGAACTCTGTAGCACCGCCTACATACCTCGCTCTGCTAATCCTGTTACCAGTGGCTGCTGCCAGTGGCGATAAGTCGTGTCTTACCGGGTTGGACTCAAGACGATAGTTACCGGATAAGGCGCAGCGGTCGGGCTGAACGGGGGGTTCGTGCACACAGCCCAGCTTGGAGCGAACGACCTACACCGAACTGAGATACCTAC…	GCATCGTCTCATCGGTCTCATACAATTCCCGGCCTTCGGCTTCA	ATGCCGTCTCAGGTCTCAACTCCGAATTGGGTACCGGGCCCGTG
pBP138_XII-2_part7_homology_down_in_pYTK001	Pfister et al., 2022	n.a.		n.a.	AGATCAAAGGATCTTCTTGAGATCCTTTTTTTCTGCGCGTAATCTGCTGCTTGCAAACAAAAAAACCACCGCTACCAGCGGTGGTTTGTTTGCCGGATCAAGAGCTACCAACTCTTTTTCCGAAGGTAACTGGCTTCAGCAGAGCGCAGATACCAAATACTGTTCTTCTAGTGTAGCCGTAGTTAGGCCACCACTTCAAGAACTCTGTAGCACCGCCTACATACCTCGCTCTGCTAATCCTGTTACCAGTGGCTGCTGCCAGTGGCGATAAGTCGTGTCTTACCGGGTTGGACTCAAGACGATAGTTACCGGATAAGGCGCAGCGGTCGGGCTGAACGGGGGGTTCGTGCACACAGCCCAGCTTGGAGCGAACGACCTACACCGAACTGAGATACCTAC…	GCATCGTCTCATCGGTCTCAGAGTCTACTATCGGCGACTCTCTCG	ATGCCGTCTCAGGTCTCATCGGGAGCGAACGTAAGAGAGGTTAATG
pBP139_XII-2_part8b_homology_up_in_pYTK001	Pfister et al., 2022	n.a.		n.a.	AGATCAAAGGATCTTCTTGAGATCCTTTTTTTCTGCGCGTAATCTGCTGCTTGCAAACAAAAAAACCACCGCTACCAGCGGTGGTTTGTTTGCCGGATCAAGAGCTACCAACTCTTTTTCCGAAGGTAACTGGCTTCAGCAGAGCGCAGATACCAAATACTGTTCTTCTAGTGTAGCCGTAGTTAGGCCACCACTTCAAGAACTCTGTAGCACCGCCTACATACCTCGCTCTGCTAATCCTGTTACCAGTGGCTGCTGCCAGTGGCGATAAGTCGTGTCTTACCGGGTTGGACTCAAGACGATAGTTACCGGATAAGGCGCAGCGGTCGGGCTGAACGGGGGGTTCGTGCACACAGCCCAGCTTGGAGCGAACGACCTACACCGAACTGAGATACCTAC…	GCATCGTCTCATCGGTCTCACAATCGGCATGCAAACATCTACACAATTAG	ATGCCGTCTCAGGTCTCAAGGGCATAACGCGTTACACGGAAGG
Primers to form spacer for positions 3 and 4 (ConL2-RE)	This study	n.a.	Spacer is formed by adding the forward and reverse primers directly to the reaction with the other vectors during the BsmBI assembly of cassettes into a multigene plasmid; primers form the correct overhangs; serves as a replacement for Position 2 and 3	n.a.	n.a.	GATGGTACGGTGATCCGCTGACTCCTTTGCCCAAATAAGACGTG	TGCTCACGTCTTATTTGGGCAAAGGAGTCAGCGGATCACCGTAC
2. Pre-assembled integrative vectors to insert single or multiple expression units.
Pre-assembled integration vector name (name contains connectors; targeted yeast locus; E. coli selection marker; yeast selection marker; visual drop out marker)	Vector source	Description	Vector sequence (5'-3')	Insert 1 (part 1)	Insert 2 (part 234r)	Insert 3 (part 5)	Insert 4 (part 6)	Insert 5 (part 7)	Insert 6 (part 8a)	Insert 7 (part 8b)
pBP249_ConLS'-RE'_XII-5_SpecR(E.coli)_HygR(yeast)_GFPdropout	This study	Allows integration of multiple expression units at the XII-5 locus (Mikkelsen et al., 2012). Confers spectinomycin resistance to E. coli and hygromycin resistance to yeast.	CCGAGCGGCCGCTTATTTGCCGACTACCTTGGTGATCTCGCCTTTCACGTAGTGGACAAATTCTTCCAACTGATCTGCGCGCGAGGCCAAGCGATCTTCTTCTTGTCCAAGATAAGCCTGTCTAGCTTCAAGTATGACGGGCTGATACTGGGCCGGCAGGCGCTCCATTGCCCAGTCGGCAGCGACATCCTTCGGCGCGATTTTGCCGGTTACTGCGCTGTACCAAATGCGGGACAACGTAAGCACTACATTTCGCTCATCGCCAGCCCAGTCGGGCGGCGAGTTCCATAGCGTTAAGGTTTCATTTAGCGCCTCAAATAGATCCTGTTCAGGAACCGGATCAAAGAGTTCCTCCGCCGCTGGACCTACCAAGGCAACGCTATGTTCTCTTGCTTTTGT…	pYTK008_ConLS'	pYTK047_GFP dropout	pYTK073_ConRE'	pYTK079_HygromycinR	pBP245_XII-5_part7_homology_down_in_pYTK001	pYTK091_SpecR-ColE1	pBP244_XII-5_part8b_homology_up_in_pYTK001
pBP296_ConLS_R1_XII-5_AmpR(E.coli)_HygR(yeast)_GFPdropout	Pfister et al., 2022	Allows integration of a single expression unit at the XII-5 locus (Mikkelsen et al., 2012). Confers ampiciliin resistance to E. coli and hygromycin resistance to yeast.	CCGAGCGGCCGCGATTATCAAAAAGGATCTTCACCTAGATCCTTTTAAATTAAAAATGAAGTTTTAAATCAATCTAAAGTATATATGAGTAAACTTGGTCTGACAGTTACCAATGCTTAATCAGTGAGGCACCTATCTCAGCGATCTGTCTATTTCGTTCATCCATAGTTGCCTGACTCCCCGTCGTGTAGATAACTACGATACGGGAGGGCTTACCATCTGGCCCCAGTGCTGCAATGATACCGCGGGACCCACGCTCACCGGCTCCAGATTTATCAGCAATAAACCAGCCAGCCGGAAGGGCCGAGCGCAGAAGTGGTCCTGCAACTTTATCCGCCTCCATCCAGTCTATTAATTGTTGCCGGGAAGCTAGAGTAAGTAGTTCGCCAGTTAATAGTT…	pYTK002_ConLS	pYTK047_GFP dropout	pYTK067_ConR1	pYTK079_HygromycinR	pBP245_XII-5_part7_homology_down_in_pYTK001	pYTK089_AmpR-ColE1	pBP244_XII-5_part8b_homology_up_in_pYTK001
pBP297_ConL1_R2_XII-5_AmpR(E.coli)_HygR(yeast)_GFPdropout	This study	Allows integration of a single expression unit at the XII-5 locus (Mikkelsen et al., 2012). Confers ampiciliin resistance to E. coli and hygromycin resistance to yeast.	CCGAGCGGCCGCGATTATCAAAAAGGATCTTCACCTAGATCCTTTTAAATTAAAAATGAAGTTTTAAATCAATCTAAAGTATATATGAGTAAACTTGGTCTGACAGTTACCAATGCTTAATCAGTGAGGCACCTATCTCAGCGATCTGTCTATTTCGTTCATCCATAGTTGCCTGACTCCCCGTCGTGTAGATAACTACGATACGGGAGGGCTTACCATCTGGCCCCAGTGCTGCAATGATACCGCGGGACCCACGCTCACCGGCTCCAGATTTATCAGCAATAAACCAGCCAGCCGGAAGGGCCGAGCGCAGAAGTGGTCCTGCAACTTTATCCGCCTCCATCCAGTCTATTAATTGTTGCCGGGAAGCTAGAGTAAGTAGTTCGCCAGTTAATAGTT…	pYTK003_ConL1	pYTK047_GFP dropout	pYTK067_ConR1	pYTK079_HygromycinR	pBP245_XII-5_part7_homology_down_in_pYTK001	pYTK089_AmpR-ColE1	pBP244_XII-5_part8b_homology_up_in_pYTK001
pBP488_ConLS-R1_XII-2_AmpR(E.coli)_URA3(yeast)_GFPdropout	This study	Allows integration of a single expression unit at the XII-2 locus (Mikkelsen et al., 2012). Confers ampiciliin resistance to E. coli and uracil prototrophy to yeast.	CCGAGCGGCCGCGATTATCAAAAAGGATCTTCACCTAGATCCTTTTAAATTAAAAATGAAGTTTTAAATCAATCTAAAGTATATATGAGTAAACTTGGTCTGACAGTTACCAATGCTTAATCAGTGAGGCACCTATCTCAGCGATCTGTCTATTTCGTTCATCCATAGTTGCCTGACTCCCCGTCGTGTAGATAACTACGATACGGGAGGGCTTACCATCTGGCCCCAGTGCTGCAATGATACCGCGGGACCCACGCTCACCGGCTCCAGATTTATCAGCAATAAACCAGCCAGCCGGAAGGGCCGAGCGCAGAAGTGGTCCTGCAACTTTATCCGCCTCCATCCAGTCTATTAATTGTTGCCGGGAAGCTAGAGTAAGTAGTTCGCCAGTTAATAGTT…	pYTK002_ConLS	pYTK047_GFP dropout	pYTK067_ConR1	pBP133_URA3_with_DR_part6_yeast_marker_in_pYTK001	pBP138_XII-2_part7_homology_down_in_pYTK001	pYTK089_AmpR-ColE1	pBP139_XII-2_part8b_homology_up_in_pYTK001
pBP489_ConL1-R2_XII-2_AmpR(E.coli)_URA3(yeast)_GFPdropout	This study	Allows integration of a single expression unit at the XII-2 locus (Mikkelsen et al., 2012). Confers ampiciliin resistance to E. coli and uracil prototrophy to yeast.	CCGAGCGGCCGCGATTATCAAAAAGGATCTTCACCTAGATCCTTTTAAATTAAAAATGAAGTTTTAAATCAATCTAAAGTATATATGAGTAAACTTGGTCTGACAGTTACCAATGCTTAATCAGTGAGGCACCTATCTCAGCGATCTGTCTATTTCGTTCATCCATAGTTGCCTGACTCCCCGTCGTGTAGATAACTACGATACGGGAGGGCTTACCATCTGGCCCCAGTGCTGCAATGATACCGCGGGACCCACGCTCACCGGCTCCAGATTTATCAGCAATAAACCAGCCAGCCGGAAGGGCCGAGCGCAGAAGTGGTCCTGCAACTTTATCCGCCTCCATCCAGTCTATTAATTGTTGCCGGGAAGCTAGAGTAAGTAGTTCGCCAGTTAATAGTT…	pYTK003_ConL1	pYTK047_GFP dropout	pYTK068_ConR2	pBP133_URA3_with_DR_part6_yeast_marker_in_pYTK001	pBP138_XII-2_part7_homology_down_in_pYTK001	pYTK089_AmpR-ColE1	pBP139_XII-2_part8b_homology_up_in_pYTK001
pBP492_ConLS'-RE'_XII-2_SpecR(E.coli)_URA3(yeast)_GFPdropout	This study	Allows integration of multiple expression units at the XII-2 locus (Mikkelsen et al., 2012). Confers spectinomycin resistance to E. coli and uracil prototrophy to yeast.	CCGAGCGGCCGCTTATTTGCCGACTACCTTGGTGATCTCGCCTTTCACGTAGTGGACAAATTCTTCCAACTGATCTGCGCGCGAGGCCAAGCGATCTTCTTCTTGTCCAAGATAAGCCTGTCTAGCTTCAAGTATGACGGGCTGATACTGGGCCGGCAGGCGCTCCATTGCCCAGTCGGCAGCGACATCCTTCGGCGCGATTTTGCCGGTTACTGCGCTGTACCAAATGCGGGACAACGTAAGCACTACATTTCGCTCATCGCCAGCCCAGTCGGGCGGCGAGTTCCATAGCGTTAAGGTTTCATTTAGCGCCTCAAATAGATCCTGTTCAGGAACCGGATCAAAGAGTTCCTCCGCCGCTGGACCTACCAAGGCAACGCTATGTTCTCTTGCTTTTGT…	pYTK008_ConLS'	pYTK047_GFP dropout	pYTK073_ConRE'	pBP133_URA3_with_DR_part6_yeast_marker_in_pYTK001	pBP138_XII-2_part7_homology_down_in_pYTK001	pYTK091_SpecR-ColE1	pBP139_XII-2_part8b_homology_up_in_pYTK001
3. Final integrative vectors for heterologous gene expression in yeast
3.1. Single-TU vectors made via BsaI-mediated Golden Gate cloning
Final yeast integrative vector	Vector source	Vector sequence (5'-3')	Comment	Backbone (pre-assembled integration vector)	Insert 1 (Promoter; part 2)	Insert 2 (CDS part 3a)	Insert 3 (CDS part 3b)	Insert 4 (Terminator; part 4)
pBP595_ConLS-R1_XII-5_AmpR(E. coli)_HygR(yeast)_pCWP2_AtMKIP1_linker_YFP_tCYC1	This study	CCGAGCGGCCGCGATTATCAAAAAGGATCTTCACCTAGATCCTTTTAAATTAAAAATGAAGTTTTAAATCAATCTAAAGTATATATGAGTAAACTTGGTCTGACAGTTACCAATGCTTAATCAGTGAGGCACCTATCTCAGCGATCTGTCTATTTCGTTCATCCATAGTTGCCTGACTCCCCGTCGTGTAGATAACTACGATACGGGAGGGCTTACCATCTGGCCCCAGTGCTGCAATGATACCGCGGGACCCACGCTCACCGGCTCCAGATTTATCAGCAATAAACCAGCCAGCCGGAAGGGCCGAGCGCAGAAGTGGTCCTGCAACTTTATCCGCCTCCATCCAGTCTATTAATTGTTGCCGGGAAGCTAGAGTAAGTAGTTCGCCAGTTAATAGTT…	Vector was only used for multi-TU vector assembly	pBP296_ConLS_R1_XII-5_AmpR(E.coli)_HygR(yeast)_GFPdropout	pBP124_pCWP2_part2_promoter_in_pYTK001	pBP586_AtMKIP1_part3a_CDS_in_pYTK001	pBP585_eYFP_linker_part3b_C-terminal_tag_in_pYTK001	pBP224_tCYC1_part4_terminator_in_pYTK001
pBP596_ConLS-R1_XII-5_AmpR(E. coli)_HygR(yeast)_pCWP2_AtBE3_linker_YFP_tCYC1	This study	CCGAGCGGCCGCGATTATCAAAAAGGATCTTCACCTAGATCCTTTTAAATTAAAAATGAAGTTTTAAATCAATCTAAAGTATATATGAGTAAACTTGGTCTGACAGTTACCAATGCTTAATCAGTGAGGCACCTATCTCAGCGATCTGTCTATTTCGTTCATCCATAGTTGCCTGACTCCCCGTCGTGTAGATAACTACGATACGGGAGGGCTTACCATCTGGCCCCAGTGCTGCAATGATACCGCGGGACCCACGCTCACCGGCTCCAGATTTATCAGCAATAAACCAGCCAGCCGGAAGGGCCGAGCGCAGAAGTGGTCCTGCAACTTTATCCGCCTCCATCCAGTCTATTAATTGTTGCCGGGAAGCTAGAGTAAGTAGTTCGCCAGTTAATAGTT…	Vector was only used for multi-TU vector assembly	pBP296_ConLS_R1_XII-5_AmpR(E.coli)_HygR(yeast)_GFPdropout	pBP124_pCWP2_part2_promoter_in_pYTK001	pBP234_AtBE3_part3a_CDS_in_pYTK001	pBP585_eYFP_linker_part3b_C-terminal_tag_in_pYTK001	pBP224_tCYC1_part4_terminator_in_pYTK001
pBP662_ConL1-R2_XII-2_AmpR(E. coli)_URA3(yeast)_pGAL1_AtMatK_3xHA_tCYC1	This study	CCGAGCGGCCGCGATTATCAAAAAGGATCTTCACCTAGATCCTTTTAAATTAAAAATGAAGTTTTAAATCAATCTAAAGTATATATGAGTAAACTTGGTCTGACAGTTACCAATGCTTAATCAGTGAGGCACCTATCTCAGCGATCTGTCTATTTCGTTCATCCATAGTTGCCTGACTCCCCGTCGTGTAGATAACTACGATACGGGAGGGCTTACCATCTGGCCCCAGTGCTGCAATGATACCGCGGGACCCACGCTCACCGGCTCCAGATTTATCAGCAATAAACCAGCCAGCCGGAAGGGCCGAGCGCAGAAGTGGTCCTGCAACTTTATCCGCCTCCATCCAGTCTATTAATTGTTGCCGGGAAGCTAGAGTAAGTAGTTCGCCAGTTAATAGTT…		pBP489_ConL1-R2_XII-2_URA3(yeast)_AmpR_GFPdropout	pBP223_pGAL1_part2_promoter_in_pYTK001	pBP643_MatK(codonoptimized)_part3a_in_pYTK001	pBP642_3xHA_with_stop_part3b_in_pYTK001	pBP224_tCYC1_part4_terminator_in_pYTK001
pBP703_ConLS-R1_XII-2_AmpR(E. coli)_URA3(yeast)_pCWP2_AtMKIP1_linker_YFP_tCYC1	This study	CCGAGCGGCCGCGATTATCAAAAAGGATCTTCACCTAGATCCTTTTAAATTAAAAATGAAGTTTTAAATCAATCTAAAGTATATATGAGTAAACTTGGTCTGACAGTTACCAATGCTTAATCAGTGAGGCACCTATCTCAGCGATCTGTCTATTTCGTTCATCCATAGTTGCCTGACTCCCCGTCGTGTAGATAACTACGATACGGGAGGGCTTACCATCTGGCCCCAGTGCTGCAATGATACCGCGGGACCCACGCTCACCGGCTCCAGATTTATCAGCAATAAACCAGCCAGCCGGAAGGGCCGAGCGCAGAAGTGGTCCTGCAACTTTATCCGCCTCCATCCAGTCTATTAATTGTTGCCGGGAAGCTAGAGTAAGTAGTTCGCCAGTTAATAGTT…		pBP488_ConLS-R1_XII-2_AmpR(E.coli)_URA3(yeast)_GFPdropout	pBP124_pCWP2_part2_promoter_in_pYTK001	pBP586_AtMKIP1_part3a_CDS_in_pYTK001	pBP585_eYFP_linker_part3b_C-terminal_tag_in_pYTK001	pBP224_tCYC1_part4_terminator_in_pYTK001
pBP687_ConLS-R1_XII-5_AmpR(E. coli)_HygR(yeast)_pCWP2_AtMKIP1(CBM_MSR_only)_linker_YFP_tCYC1	This study	CCGAGCGGCCGCGATTATCAAAAAGGATCTTCACCTAGATCCTTTTAAATTAAAAATGAAGTTTTAAATCAATCTAAAGTATATATGAGTAAACTTGGTCTGACAGTTACCAATGCTTAATCAGTGAGGCACCTATCTCAGCGATCTGTCTATTTCGTTCATCCATAGTTGCCTGACTCCCCGTCGTGTAGATAACTACGATACGGGAGGGCTTACCATCTGGCCCCAGTGCTGCAATGATACCGCGGGACCCACGCTCACCGGCTCCAGATTTATCAGCAATAAACCAGCCAGCCGGAAGGGCCGAGCGCAGAAGTGGTCCTGCAACTTTATCCGCCTCCATCCAGTCTATTAATTGTTGCCGGGAAGCTAGAGTAAGTAGTTCGCCAGTTAATAGTT…	Vector was only used for multi-TU vector assembly	pBP296_ConLS_R1_XII-5_AmpR(E.coli)_HygR(yeast)_GFPdropout	pBP124_pCWP2_part2_promoter_in_pYTK001	pBP685_AtMKIP1(CBM_MSR_only)_part3a_pYTK001	pBP585_eYFP_linker_part3b_C-terminal_tag_in_pYTK001	pBP224_tCYC1_part4_terminator_in_pYTK001
pBP688_ConLS-R1_XII-5_AmpR(E. coli)_HygR(yeast)_pCWP2_AtMKIP1(MSR_only)_linker_YFP_tCYC1	This study	CCGAGCGGCCGCGATTATCAAAAAGGATCTTCACCTAGATCCTTTTAAATTAAAAATGAAGTTTTAAATCAATCTAAAGTATATATGAGTAAACTTGGTCTGACAGTTACCAATGCTTAATCAGTGAGGCACCTATCTCAGCGATCTGTCTATTTCGTTCATCCATAGTTGCCTGACTCCCCGTCGTGTAGATAACTACGATACGGGAGGGCTTACCATCTGGCCCCAGTGCTGCAATGATACCGCGGGACCCACGCTCACCGGCTCCAGATTTATCAGCAATAAACCAGCCAGCCGGAAGGGCCGAGCGCAGAAGTGGTCCTGCAACTTTATCCGCCTCCATCCAGTCTATTAATTGTTGCCGGGAAGCTAGAGTAAGTAGTTCGCCAGTTAATAGTT…	Vector was only used for multi-TU vector assembly	pBP296_ConLS_R1_XII-5_AmpR(E.coli)_HygR(yeast)_GFPdropout	pBP124_pCWP2_part2_promoter_in_pYTK001	pBP686_AtMKIP1(MSR_only)_part3a_pYTK001	pBP585_eYFP_linker_part3b_C-terminal_tag_in_pYTK001	pBP224_tCYC1_part4_terminator_in_pYTK001
pBP773_ConL1-R2_XII-5_AmpR(E. coli)_HygR(yeast)_pGAL1_AtMatK_FLAG_tCYC1	This study	CCGAGCGGCCGCGATTATCAAAAAGGATCTTCACCTAGATCCTTTTAAATTAAAAATGAAGTTTTAAATCAATCTAAAGTATATATGAGTAAACTTGGTCTGACAGTTACCAATGCTTAATCAGTGAGGCACCTATCTCAGCGATCTGTCTATTTCGTTCATCCATAGTTGCCTGACTCCCCGTCGTGTAGATAACTACGATACGGGAGGGCTTACCATCTGGCCCCAGTGCTGCAATGATACCGCGGGACCCACGCTCACCGGCTCCAGATTTATCAGCAATAAACCAGCCAGCCGGAAGGGCCGAGCGCAGAAGTGGTCCTGCAACTTTATCCGCCTCCATCCAGTCTATTAATTGTTGCCGGGAAGCTAGAGTAAGTAGTTCGCCAGTTAATAGTT…		pBP297_ConL1_R2_XII-5_AmpR(E.coli)_HygR(yeast)_GFPdropout	pBP223_pGAL1_part2_promoter_in_pYTK001	pBP643_MatK(codonoptimized)_part3a_in_pYTK001	pBP631_1xFLAG_with_stop_part3b_in_pYTK001	pBP224_tCYC1_part4_terminator_in_pYTK001
pBP774_ConLS-R1_XII-5_AmpR(E. coli)_HygR(yeast)_pCWP2_AtMKIP1_3xHA_tCYC1	This study	CCGAGCGGCCGCGATTATCAAAAAGGATCTTCACCTAGATCCTTTTAAATTAAAAATGAAGTTTTAAATCAATCTAAAGTATATATGAGTAAACTTGGTCTGACAGTTACCAATGCTTAATCAGTGAGGCACCTATCTCAGCGATCTGTCTATTTCGTTCATCCATAGTTGCCTGACTCCCCGTCGTGTAGATAACTACGATACGGGAGGGCTTACCATCTGGCCCCAGTGCTGCAATGATACCGCGGGACCCACGCTCACCGGCTCCAGATTTATCAGCAATAAACCAGCCAGCCGGAAGGGCCGAGCGCAGAAGTGGTCCTGCAACTTTATCCGCCTCCATCCAGTCTATTAATTGTTGCCGGGAAGCTAGAGTAAGTAGTTCGCCAGTTAATAGTT…	Vector was only used for multi-TU vector assembly	pBP296_ConLS_R1_XII-5_AmpR(E.coli)_HygR(yeast)_GFPdropout	pBP124_pCWP2_part2_promoter_in_pYTK001	pBP586_AtMKIP1_part3a_CDS_in_pYTK001	pBP642_3xHA_with_stop_part3b_in_pYTK001	pBP224_tCYC1_part4_terminator_in_pYTK001
3.2. Single-TU vectors for integration into yeast genome made via Gibson assembly						For PCR fragment 1		For PCR fragment 2
Final yeast integrative vector	Vector source	Vector sequence (5'-3')	Backbone	Template used for PCR to amplify MKIP1 / MatK fragment(s)	Comment	Forward primer sequence (5'-3') for PCR	Reverse primer sequence (5'-3') for PCR	Forward primer sequence (5'-3') for PCR	Reverse primer sequence (5'-3') for PCR
pBP679_ConLS-R1_XII-5_AmpR(E. coli)_HygR(yeast)_pCWP2_AtMKIP1_deltaMSR(178-333)_linker_YFP_tCYC1	This study	CCGAGCGGCCGCGATTATCAAAAAGGATCTTCACCTAGATCCTTTTAAATTAAAAATGAAGTTTTAAATCAATCTAAAGTATATATGAGTAAACTTGGTCTGACAGTTACCAATGCTTAATCAGTGAGGCACCTATCTCAGCGATCTGTCTATTTCGTTCATCCATAGTTGCCTGACTCCCCGTCGTGTAGATAACTACGATACGGGAGGGCTTACCATCTGGCCCCAGTGCTGCAATGATACCGCGGGACCCACGCTCACCGGCTCCAGATTTATCAGCAATAAACCAGCCAGCCGGAAGGGCCGAGCGCAGAAGTGGTCCTGCAACTTTATCCGCCTCCATCCAGTCTATTAATTGTTGCCGGGAAGCTAGAGTAAGTAGTTCGCCAGTTAATAGTT…	pBP595_ConLS-R1_XII-5_AmpR(E. coli)_HygR(yeast)_pCWP2_AtMKIP1_linker_YFP_tCYC1	pBP605_AtMKIP1_deltaMSR(178-333)_pUBC-YFP	The vector pBP595 was digested with HindIII. The resulting backbone fragment (8309 bp) was fused with the PCR-amplified fragment covering the ΔMSR region (416 bp) via the NEBuilder HiFi DNA Assembly (New England Biolabs).	CTCAATTTCTCCGGGAAAGGC	AGAAGGTTCCCAATGAATTGCG	n.a.	n.a.
pBP747_ConL1-R2_XII-2_AmpR(E. coli)_URA3(yeast)_pGAL1_AtMatK(N-term)_3xHA_tCYC1	This study	CCGAGCGGCCGCGATTATCAAAAAGGATCTTCACCTAGATCCTTTTAAATTAAAAATGAAGTTTTAAATCAATCTAAAGTATATATGAGTAAACTTGGTCTGACAGTTACCAATGCTTAATCAGTGAGGCACCTATCTCAGCGATCTGTCTATTTCGTTCATCCATAGTTGCCTGACTCCCCGTCGTGTAGATAACTACGATACGGGAGGGCTTACCATCTGGCCCCAGTGCTGCAATGATACCGCGGGACCCACGCTCACCGGCTCCAGATTTATCAGCAATAAACCAGCCAGCCGGAAGGGCCGAGCGCAGAAGTGGTCCTGCAACTTTATCCGCCTCCATCCAGTCTATTAATTGTTGCCGGGAAGCTAGAGTAAGTAGTTCGCCAGTTAATAGTT…	pBP662_ConL1-R2_XII-2_AmpR(E. coli)_URA3(yeast)_pGAL1_AtMatK_3xHA_tCYC1	pBP662_ConL1-R2_XII-2_AmpR(E. coli)_URA3(yeast)_pGAL1_AtMatK_3xHA_tCYC1	The vector pBP662 was digested with BsmBI. The resulting backbone fragment (4911 bp) was fused with the two PCR-amplified AtMatK fragments via NEBuilder HiFi DNA Assembly (New England Biolabs).	CAGATCAAGGCAGTTACGTCTC	ACAAAGAACCAATCCTGACGTTGTCGATTAAG	CGTCAGGATTGGTTCTTTGTATCCTTATGATGTTC	ACTTGGCTGCGATTTATCGTC
pBP748_ConL1-R2_XII-2_AmpR(E. coli)_URA3(yeast)_pGAL1_AtMatK(C-term)_3xHA_tCYC1	This study	CCGAGCGGCCGCGATTATCAAAAAGGATCTTCACCTAGATCCTTTTAAATTAAAAATGAAGTTTTAAATCAATCTAAAGTATATATGAGTAAACTTGGTCTGACAGTTACCAATGCTTAATCAGTGAGGCACCTATCTCAGCGATCTGTCTATTTCGTTCATCCATAGTTGCCTGACTCCCCGTCGTGTAGATAACTACGATACGGGAGGGCTTACCATCTGGCCCCAGTGCTGCAATGATACCGCGGGACCCACGCTCACCGGCTCCAGATTTATCAGCAATAAACCAGCCAGCCGGAAGGGCCGAGCGCAGAAGTGGTCCTGCAACTTTATCCGCCTCCATCCAGTCTATTAATTGTTGCCGGGAAGCTAGAGTAAGTAGTTCGCCAGTTAATAGTT…	pBP662_ConL1-R2_XII-2_AmpR(E. coli)_URA3(yeast)_pGAL1_AtMatK_3xHA_tCYC1	pBP662_ConL1-R2_XII-2_AmpR(E. coli)_URA3(yeast)_pGAL1_AtMatK_3xHA_tCYC1	The vector pBP662 was digested with BsmBI. The resulting backbone fragment (4911 bp) was fused with the two PCR-amplified AtMatK fragments via NEBuilder HiFi DNA Assembly (New England Biolabs). This design introduced an ATG start codon to the C-terminal part of AtMatK's open reading frame.	CAGATCAAGGCAGTTACGTCTC	GTCTCAGAGACATAGTATTACGGATCCGGGGT	CCGTAATACTATGTCTCTGAGACTTAATCCACTTG	ACTTGGCTGCGATTTATCGTC
3.2. Multi-TU vectors for integration into yeast genome (made via BsmBI-mediated Golden Gate cloning)
Multi-gene vector containing several transcriptional units	Vector source	Vector sequence (5'-3')	Backbone (pre-assembled integration vector)	Insert 1 (Position 1)	Insert 2 (Position 2)	Inserts 3 and 4 (Positions 3 and 4)
pBP654_XII-2_SpecR(E.coli)_URA3(yeast)_(1)pCWP2_AtMKIP1_linker_YFP_tCYC1_(2)pGAL1_AtMatK_3xHA_tCYC1_(3)_(4)_spacer	This study	CCGAGCGGCCGCTTATTTGCCGACTACCTTGGTGATCTCGCCTTTCACGTAGTGGACAAATTCTTCCAACTGATCTGCGCGCGAGGCCAAGCGATCTTCTTCTTGTCCAAGATAAGCCTGTCTAGCTTCAAGTATGACGGGCTGATACTGGGCCGGCAGGCGCTCCATTGCCCAGTCGGCAGCGACATCCTTCGGCGCGATTTTGCCGGTTACTGCGCTGTACCAAATGCGGGACAACGTAAGCACTACATTTCGCTCATCGCCAGCCCAGTCGGGCGGCGAGTTCCATAGCGTTAAGGTTTCATTTAGCGCCTCAAATAGATCCTGTTCAGGAACCGGATCAAAGAGTTCCTCCGCCGCTGGACCTACCAAGGCAACGCTATGTTCTCTTGCTTTTGT…	pBP492_ConLS'-RE'_XII-2_SpecR(E.coli)_URA3(yeast)_GFPdropout	pBP595_ConLS-R1_XII-5_AmpR(E. coli)_HygR(yeast)_pCWP2_AtMKIP1_linker_YFP_tCYC1	pBP662_ConL1-R2_XII-2_AmpR(E. coli)_URA3(yeast)_pGAL1_AtMatK_3xHA_tCYC1	Primers to form spacer for positions 3 and 4 (ConL2-RE)
pBP671_XII-2_SpecR(E.coli)_URA3(yeast)_(1)pCWP2_AtBE3_linker_YFP_tCYC1_(2)pGAL1_AtMatK_3xHA_tCYC1_(3)_(4)_spacer	This study	CCGAGCGGCCGCTTATTTGCCGACTACCTTGGTGATCTCGCCTTTCACGTAGTGGACAAATTCTTCCAACTGATCTGCGCGCGAGGCCAAGCGATCTTCTTCTTGTCCAAGATAAGCCTGTCTAGCTTCAAGTATGACGGGCTGATACTGGGCCGGCAGGCGCTCCATTGCCCAGTCGGCAGCGACATCCTTCGGCGCGATTTTGCCGGTTACTGCGCTGTACCAAATGCGGGACAACGTAAGCACTACATTTCGCTCATCGCCAGCCCAGTCGGGCGGCGAGTTCCATAGCGTTAAGGTTTCATTTAGCGCCTCAAATAGATCCTGTTCAGGAACCGGATCAAAGAGTTCCTCCGCCGCTGGACCTACCAAGGCAACGCTATGTTCTCTTGCTTTTGT…	pBP492_ConLS'-RE'_XII-2_SpecR(E.coli)_URA3(yeast)_GFPdropout	pBP596_ConLS-R1_XII-5_AmpR(E. coli)_HygR(yeast)_pCWP2_AtBE3_linker_YFP_tCYC1	pBP662_ConL1-R2_XII-2_AmpR(E. coli)_URA3(yeast)_pGAL1_AtMatK_3xHA_tCYC1	Primers to form spacer for positions 3 and 4 (ConL2-RE)
pBP695_XII-2_SpecR(E.coli)_URA3(yeast)_(1)pCWP2_AtMKIP1_deltaMSR(178-333)_linker_YFP_tCYC1_(2)pGAL1_AtMatK_3xHA_tCYC1_(3)_(4)_spacer	This study	CCGAGCGGCCGCTTATTTGCCGACTACCTTGGTGATCTCGCCTTTCACGTAGTGGACAAATTCTTCCAACTGATCTGCGCGCGAGGCCAAGCGATCTTCTTCTTGTCCAAGATAAGCCTGTCTAGCTTCAAGTATGACGGGCTGATACTGGGCCGGCAGGCGCTCCATTGCCCAGTCGGCAGCGACATCCTTCGGCGCGATTTTGCCGGTTACTGCGCTGTACCAAATGCGGGACAACGTAAGCACTACATTTCGCTCATCGCCAGCCCAGTCGGGCGGCGAGTTCCATAGCGTTAAGGTTTCATTTAGCGCCTCAAATAGATCCTGTTCAGGAACCGGATCAAAGAGTTCCTCCGCCGCTGGACCTACCAAGGCAACGCTATGTTCTCTTGCTTTTGT…	pBP492_ConLS'-RE'_XII-2_SpecR(E.coli)_URA3(yeast)_GFPdropout	pBP679_ConLS-R1_XII-5_AmpR(E. coli)_HygR(yeast)_pCWP2_AtMKIP1_deltaMSR(178-333)_linker_YFP_tCYC1	pBP662_ConL1-R2_XII-2_AmpR(E. coli)_URA3(yeast)_pGAL1_AtMatK_3xHA_tCYC1	Primers to form spacer for positions 3 and 4 (ConL2-RE)
pBP701_XII-2_SpecR(E.coli)_URA3(yeast)_(1)pCWP2_AtMKIP1(CBM_MSR_only)_linker_YFP_tCYC1_(2)pGAL1_AtMatK_3xHA_tCYC1_(3)_(4)_spacer	This study	CCGAGCGGCCGCTTATTTGCCGACTACCTTGGTGATCTCGCCTTTCACGTAGTGGACAAATTCTTCCAACTGATCTGCGCGCGAGGCCAAGCGATCTTCTTCTTGTCCAAGATAAGCCTGTCTAGCTTCAAGTATGACGGGCTGATACTGGGCCGGCAGGCGCTCCATTGCCCAGTCGGCAGCGACATCCTTCGGCGCGATTTTGCCGGTTACTGCGCTGTACCAAATGCGGGACAACGTAAGCACTACATTTCGCTCATCGCCAGCCCAGTCGGGCGGCGAGTTCCATAGCGTTAAGGTTTCATTTAGCGCCTCAAATAGATCCTGTTCAGGAACCGGATCAAAGAGTTCCTCCGCCGCTGGACCTACCAAGGCAACGCTATGTTCTCTTGCTTTTGT…	pBP492_ConLS'-RE'_XII-2_SpecR(E.coli)_URA3(yeast)_GFPdropout	pBP687_ConLS-R1_XII-5_AmpR(E. coli)_HygR(yeast)_pCWP2_AtMKIP1(CBM_MSR_only)_linker_YFP_tCYC1	pBP662_ConL1-R2_XII-2_AmpR(E. coli)_URA3(yeast)_pGAL1_AtMatK_3xHA_tCYC1	Primers to form spacer for positions 3 and 4 (ConL2-RE)
pBP702_XII-2_SpecR(E.coli)_URA3(yeast)_(1)pCWP2_AtMKIP1(MSR_only)_linker_YFP_tCYC1_(2)pGAL1_AtMatK_3xHA_tCYC1_(3)_(4)_spacer	This study	CCGAGCGGCCGCTTATTTGCCGACTACCTTGGTGATCTCGCCTTTCACGTAGTGGACAAATTCTTCCAACTGATCTGCGCGCGAGGCCAAGCGATCTTCTTCTTGTCCAAGATAAGCCTGTCTAGCTTCAAGTATGACGGGCTGATACTGGGCCGGCAGGCGCTCCATTGCCCAGTCGGCAGCGACATCCTTCGGCGCGATTTTGCCGGTTACTGCGCTGTACCAAATGCGGGACAACGTAAGCACTACATTTCGCTCATCGCCAGCCCAGTCGGGCGGCGAGTTCCATAGCGTTAAGGTTTCATTTAGCGCCTCAAATAGATCCTGTTCAGGAACCGGATCAAAGAGTTCCTCCGCCGCTGGACCTACCAAGGCAACGCTATGTTCTCTTGCTTTTGT…	pBP492_ConLS'-RE'_XII-2_SpecR(E.coli)_URA3(yeast)_GFPdropout	pBP688_ConLS-R1_XII-5_AmpR(E. coli)_HygR(yeast)_pCWP2_AtMKIP1(MSR_only)_linker_YFP_tCYC1	pBP662_ConL1-R2_XII-2_AmpR(E. coli)_URA3(yeast)_pGAL1_AtMatK_3xHA_tCYC1	Primers to form spacer for positions 3 and 4 (ConL2-RE)
pBP749_XII-2_SpecR(E.coli)_URA3(yeast)_(1)pCWP2_AtMKIP1_linker_YFP_tCYC1_(2)pGAL1_AtMatK(N-term)_3xHA_tCYC1_(3)_(4)_spacer	This study	CCGAGCGGCCGCTTATTTGCCGACTACCTTGGTGATCTCGCCTTTCACGTAGTGGACAAATTCTTCCAACTGATCTGCGCGCGAGGCCAAGCGATCTTCTTCTTGTCCAAGATAAGCCTGTCTAGCTTCAAGTATGACGGGCTGATACTGGGCCGGCAGGCGCTCCATTGCCCAGTCGGCAGCGACATCCTTCGGCGCGATTTTGCCGGTTACTGCGCTGTACCAAATGCGGGACAACGTAAGCACTACATTTCGCTCATCGCCAGCCCAGTCGGGCGGCGAGTTCCATAGCGTTAAGGTTTCATTTAGCGCCTCAAATAGATCCTGTTCAGGAACCGGATCAAAGAGTTCCTCCGCCGCTGGACCTACCAAGGCAACGCTATGTTCTCTTGCTTTTGT…	pBP492_ConLS'-RE'_XII-2_SpecR(E.coli)_URA3(yeast)_GFPdropout	pBP595_ConLS-R1_XII-5_AmpR(E. coli)_HygR(yeast)_pCWP2_AtMKIP1_linker_YFP_tCYC1	pBP747_ConL1-R2_XII-2_AmpR(E. coli)_URA3(yeast)_pGAL1_AtMatK(N-term)_3xHA_tCYC1	Primers to form spacer for positions 3 and 4 (ConL2-RE)
pBP750_XII-2_SpecR(E.coli)_URA3(yeast)_(1)pCWP2_AtMKIP1_linker_YFP_tCYC1_(2)pGAL1_AtMatK(C-term)_3xHA_tCYC1_(3)_(4)_spacer	This study	CCGAGCGGCCGCTTATTTGCCGACTACCTTGGTGATCTCGCCTTTCACGTAGTGGACAAATTCTTCCAACTGATCTGCGCGCGAGGCCAAGCGATCTTCTTCTTGTCCAAGATAAGCCTGTCTAGCTTCAAGTATGACGGGCTGATACTGGGCCGGCAGGCGCTCCATTGCCCAGTCGGCAGCGACATCCTTCGGCGCGATTTTGCCGGTTACTGCGCTGTACCAAATGCGGGACAACGTAAGCACTACATTTCGCTCATCGCCAGCCCAGTCGGGCGGCGAGTTCCATAGCGTTAAGGTTTCATTTAGCGCCTCAAATAGATCCTGTTCAGGAACCGGATCAAAGAGTTCCTCCGCCGCTGGACCTACCAAGGCAACGCTATGTTCTCTTGCTTTTGT…	pBP492_ConLS'-RE'_XII-2_SpecR(E.coli)_URA3(yeast)_GFPdropout	pBP595_ConLS-R1_XII-5_AmpR(E. coli)_HygR(yeast)_pCWP2_AtMKIP1_linker_YFP_tCYC1	pBP748_ConL1-R2_XII-2_AmpR(E. coli)_URA3(yeast)_pGAL1_AtMatK(C-term)_3xHA_tCYC1	Primers to form spacer for positions 3 and 4 (ConL2-RE)
pBP751_XII-2_SpecR(E.coli)_URA3(yeast)_(1)pCWP2_AtBE3_linker_YFP_tCYC1_(2)pGAL1_AtMatK(N-term)_3xHA_tCYC1_(3)_(4)_spacer	This study	CCGAGCGGCCGCTTATTTGCCGACTACCTTGGTGATCTCGCCTTTCACGTAGTGGACAAATTCTTCCAACTGATCTGCGCGCGAGGCCAAGCGATCTTCTTCTTGTCCAAGATAAGCCTGTCTAGCTTCAAGTATGACGGGCTGATACTGGGCCGGCAGGCGCTCCATTGCCCAGTCGGCAGCGACATCCTTCGGCGCGATTTTGCCGGTTACTGCGCTGTACCAAATGCGGGACAACGTAAGCACTACATTTCGCTCATCGCCAGCCCAGTCGGGCGGCGAGTTCCATAGCGTTAAGGTTTCATTTAGCGCCTCAAATAGATCCTGTTCAGGAACCGGATCAAAGAGTTCCTCCGCCGCTGGACCTACCAAGGCAACGCTATGTTCTCTTGCTTTTGT…	pBP492_ConLS'-RE'_XII-2_SpecR(E.coli)_URA3(yeast)_GFPdropout	pBP596_ConLS-R1_XII-5_AmpR(E. coli)_HygR(yeast)_pCWP2_AtBE3_linker_YFP_tCYC1	pBP747_ConL1-R2_XII-2_AmpR(E. coli)_URA3(yeast)_pGAL1_AtMatK(N-term)_3xHA_tCYC1	Primers to form spacer for positions 3 and 4 (ConL2-RE)
pBP752_XII-2_SpecR(E.coli)_URA3(yeast)_(1)pCWP2_AtBE3_linker_YFP_tCYC1_(2)pGAL1_AtMatK(C-term)_3xHA_tCYC1_(3)_(4)_spacer	This study	CCGAGCGGCCGCTTATTTGCCGACTACCTTGGTGATCTCGCCTTTCACGTAGTGGACAAATTCTTCCAACTGATCTGCGCGCGAGGCCAAGCGATCTTCTTCTTGTCCAAGATAAGCCTGTCTAGCTTCAAGTATGACGGGCTGATACTGGGCCGGCAGGCGCTCCATTGCCCAGTCGGCAGCGACATCCTTCGGCGCGATTTTGCCGGTTACTGCGCTGTACCAAATGCGGGACAACGTAAGCACTACATTTCGCTCATCGCCAGCCCAGTCGGGCGGCGAGTTCCATAGCGTTAAGGTTTCATTTAGCGCCTCAAATAGATCCTGTTCAGGAACCGGATCAAAGAGTTCCTCCGCCGCTGGACCTACCAAGGCAACGCTATGTTCTCTTGCTTTTGT…	pBP492_ConLS'-RE'_XII-2_SpecR(E.coli)_URA3(yeast)_GFPdropout	pBP596_ConLS-R1_XII-5_AmpR(E. coli)_HygR(yeast)_pCWP2_AtBE3_linker_YFP_tCYC1	pBP748_ConL1-R2_XII-2_AmpR(E. coli)_URA3(yeast)_pGAL1_AtMatK(C-term)_3xHA_tCYC1	Primers to form spacer for positions 3 and 4 (ConL2-RE)
pBP753_XII-2_SpecR(E.coli)_URA3(yeast)_(1)pCWP2_AtMKIP1(CBM_MSR_only)_linker_YFP_tCYC1_(2)pGAL1_AtMatK(N-term)_3xHA_tCYC1_(3)_(4)_spacer	This study	CCGAGCGGCCGCTTATTTGCCGACTACCTTGGTGATCTCGCCTTTCACGTAGTGGACAAATTCTTCCAACTGATCTGCGCGCGAGGCCAAGCGATCTTCTTCTTGTCCAAGATAAGCCTGTCTAGCTTCAAGTATGACGGGCTGATACTGGGCCGGCAGGCGCTCCATTGCCCAGTCGGCAGCGACATCCTTCGGCGCGATTTTGCCGGTTACTGCGCTGTACCAAATGCGGGACAACGTAAGCACTACATTTCGCTCATCGCCAGCCCAGTCGGGCGGCGAGTTCCATAGCGTTAAGGTTTCATTTAGCGCCTCAAATAGATCCTGTTCAGGAACCGGATCAAAGAGTTCCTCCGCCGCTGGACCTACCAAGGCAACGCTATGTTCTCTTGCTTTTGT…	pBP492_ConLS'-RE'_XII-2_SpecR(E.coli)_URA3(yeast)_GFPdropout	pBP687_ConLS-R1_XII-5_AmpR(E. coli)_HygR(yeast)_pCWP2_AtMKIP1(CBM_MSR_only)_linker_YFP_tCYC1	pBP747_ConL1-R2_XII-2_AmpR(E. coli)_URA3(yeast)_pGAL1_AtMatK(N-term)_3xHA_tCYC1	Primers to form spacer for positions 3 and 4 (ConL2-RE)
pBP754_XII-2_SpecR(E.coli)_URA3(yeast)_(1)pCWP2_AtMKIP1(CBM_MSR_only)_linker_YFP_tCYC1_(2)pGAL1_AtMatK(C-term)_3xHA_tCYC1_(3)_(4)_spacer	This study	CCGAGCGGCCGCTTATTTGCCGACTACCTTGGTGATCTCGCCTTTCACGTAGTGGACAAATTCTTCCAACTGATCTGCGCGCGAGGCCAAGCGATCTTCTTCTTGTCCAAGATAAGCCTGTCTAGCTTCAAGTATGACGGGCTGATACTGGGCCGGCAGGCGCTCCATTGCCCAGTCGGCAGCGACATCCTTCGGCGCGATTTTGCCGGTTACTGCGCTGTACCAAATGCGGGACAACGTAAGCACTACATTTCGCTCATCGCCAGCCCAGTCGGGCGGCGAGTTCCATAGCGTTAAGGTTTCATTTAGCGCCTCAAATAGATCCTGTTCAGGAACCGGATCAAAGAGTTCCTCCGCCGCTGGACCTACCAAGGCAACGCTATGTTCTCTTGCTTTTGT…	pBP492_ConLS'-RE'_XII-2_SpecR(E.coli)_URA3(yeast)_GFPdropout	pBP687_ConLS-R1_XII-5_AmpR(E. coli)_HygR(yeast)_pCWP2_AtMKIP1(CBM_MSR_only)_linker_YFP_tCYC1	pBP748_ConL1-R2_XII-2_AmpR(E. coli)_URA3(yeast)_pGAL1_AtMatK(C-term)_3xHA_tCYC1	Primers to form spacer for positions 3 and 4 (ConL2-RE)
pBP775_XII-5_SpecR(E.coli)_HygR(yeast)_(1)pCWP2_AtMKIP1_3xHA_tCYC1_(2)pGAL1_AtMatK_FLAG_tCYC1_(3)_(4)_spacer	This study	CCGAGCGGCCGCTTATTTGCCGACTACCTTGGTGATCTCGCCTTTCACGTAGTGGACAAATTCTTCCAACTGATCTGCGCGCGAGGCCAAGCGATCTTCTTCTTGTCCAAGATAAGCCTGTCTAGCTTCAAGTATGACGGGCTGATACTGGGCCGGCAGGCGCTCCATTGCCCAGTCGGCAGCGACATCCTTCGGCGCGATTTTGCCGGTTACTGCGCTGTACCAAATGCGGGACAACGTAAGCACTACATTTCGCTCATCGCCAGCCCAGTCGGGCGGCGAGTTCCATAGCGTTAAGGTTTCATTTAGCGCCTCAAATAGATCCTGTTCAGGAACCGGATCAAAGAGTTCCTCCGCCGCTGGACCTACCAAGGCAACGCTATGTTCTCTTGCTTTTGT…	pBP249_ConLS'-RE'_XII-5_SpecR(E.coli)_HygR(yeast)_GFPdropout	pBP774_ConLS-R1_XII-5_AmpR(E. coli)_HygR(yeast)_pCWP2_AtMKIP1_3xHA_tCYC1	pBP773_ConL1-R2_XII-5_AmpR(E. coli)_HygR(yeast)_pGAL1_AtMatK_FLAG_tCYC1	Primers to form spacer for positions 3 and 4 (ConL2-RE)

## Sheet: 8_Yeast strains
Supplementary Data 1, sheet 8: Yeast strains used in this study.
Reference:
Pfister B, Shields JM, Kockmann T, Grossmann J, Abt MR, Stadler M, et al. Tuning heterologous glucan biosynthesis in yeast to understand and exploit plant starch diversity. BMC Biol. 2022;20:1–20.
Strain name	Yeast strain number	Source	Progenitor	Comment	Introduced branching enzyme / MKIP1 version	Other plant protein(s) expressed	Construct transformed into progenitor strain	Relevant yeast genotype
578	578	Pfister et al., 2022	see Pfister et al., 2022	Background strain for expressing AtMKIP1-YFP and orthologous BEs for activity tests in yeast.	none	AtSS1	n.a.	MATa MAL2-8C SUC2 his3Δ malx2 glc3Δ gsy2Δ glg1Δ glg2Δ gph1Δ gsy1::pGAL1-EcglgC-TM-HA-tCYC1 bar1Δ XII-2::pCWP2-mCherry-tUPT7:KanR gdb1::pUBI4-AtSS1-tRPL3
AtMKIP1	700A	This study	578		AtMKIP1-YFP	AtSS1	pBP595_ConLS-R1_XII-5_AmpR(E. coli)_HygR(yeast)_pCWP2_AtMKIP1_linker_YFP_tCYC1	MATa MAL2-8C SUC2 his3Δ malx2 glc3Δ gsy2Δ glg1Δ glg2Δ gph1Δ gsy1::pGAL1-EcglgC-TM-HA-tCYC1 bar1Δ XII-2::pCWP2-mCherry-tUPT7:KanR gdb1::pUBI4-AtSS1-tRPL3 XII-5::pCWP2-AtMKIP1-YFP-tCYC1::HygR
AtMKIP1(H558D,N682D)	699A	This study	578		AtMKIP1(H558D,N682D)-YFP	AtSS1	pBP630_ConLS-R1_XII-5_AmpR(E. coli)_HygR(yeast)_pCWP2_AtMKIP1(H558D,N682D)_linker_YFP_tCYC1	MATa MAL2-8C SUC2 his3Δ malx2 glc3Δ gsy2Δ glg1Δ glg2Δ gph1Δ gsy1::pGAL1-EcglgC-TM-HA-tCYC1 bar1Δ XII-2::pCWP2-mCherry-tUPT7:KanR gdb1::pUBI4-AtSS1-tRPL3 XII-5::pCWP2-AtMKIP1(H558D,N682D)-YFP-tCYC1::HygR
AtBE3	701A	This study	578		AtBE3-YFP	AtSS1	pBP596_ConLS-R1_XII-5_AmpR(E. coli)_HygR(yeast)_pCWP2_AtBE3_linker_YFP_tCYC1	MATa MAL2-8C SUC2 his3Δ malx2 glc3Δ gsy2Δ glg1Δ glg2Δ gph1Δ gsy1::pGAL1-EcglgC-TM-HA-tCYC1 bar1Δ XII-2::pCWP2-mCherry-tUPT7:KanR gdb1::pUBI4-AtSS1-tRPL3 XII-5::pCWP2-AtBE3-YFP-tCYC1::HygR
NtMKIP1a	702A	This study	578		NtMKIP1a-YFP	AtSS1	pBP597_ConLS-R1_XII-5_AmpR(E. coli)_HygR(yeast)_pCWP2_NtMKIP1a_linker_YFP_tCYC1	MATa MAL2-8C SUC2 his3Δ malx2 glc3Δ gsy2Δ glg1Δ glg2Δ gph1Δ gsy1::pGAL1-EcglgC-TM-HA-tCYC1 bar1Δ XII-2::pCWP2-mCherry-tUPT7:KanR gdb1::pUBI4-AtSS1-tRPL3 XII-5::pCWP2-NtMKIP1a-YFP-tCYC1::HygR
NtBE2	703A	This study	578		NtBE2-YFP	AtSS1	pBP598_ConLS-R1_XII-5_AmpR(E. coli)_HygR(yeast)_pCWP2_NtBE2_linker_YFP_tCYC1	MATa MAL2-8C SUC2 his3Δ malx2 glc3Δ gsy2Δ glg1Δ glg2Δ gph1Δ gsy1::pGAL1-EcglgC-TM-HA-tCYC1 bar1Δ XII-2::pCWP2-mCherry-tUPT7:KanR gdb1::pUBI4-AtSS1-tRPL3 XII-5::pCWP2-NtBE2-YFP-tCYC1::HygR
ZmSBE3	704A	This study	578		ZmSBE3-YFP	AtSS1	pBP599_ConLS-R1_XII-5_AmpR(E. coli)_HygR(yeast)_pCWP2_ZmSBE3_linker_YFP_tCYC1	MATa MAL2-8C SUC2 his3Δ malx2 glc3Δ gsy2Δ glg1Δ glg2Δ gph1Δ gsy1::pGAL1-EcglgC-TM-HA-tCYC1 bar1Δ XII-2::pCWP2-mCherry-tUPT7:KanR gdb1::pUBI4-AtSS1-tRPL3 XII-5::pCWP2-ZmSBE3-YFP-tCYC1::HygR
ZmSBEIIa	705A	This study	578		ZmSBEIIa-YFP	AtSS1	pBP600_ConLS-R1_XII-5_AmpR(E. coli)_HygR(yeast)_pCWP2_ZmBEIIa_linker_YFP_tCYC1	MATa MAL2-8C SUC2 his3Δ malx2 glc3Δ gsy2Δ glg1Δ glg2Δ gph1Δ gsy1::pGAL1-EcglgC-TM-HA-tCYC1 bar1Δ XII-2::pCWP2-mCherry-tUPT7:KanR gdb1::pUBI4-AtSS1-tRPL3 XII-5::pCWP2-ZmSBEIIa-YFP-tCYC1::HygR
PpSBE3	706A	This study	578		PpSBE3-YFP	AtSS1	pBP601_ConLS-R1_XII-5_AmpR(E. coli)_HygR(yeast)_pCWP2_PpSBE3_linker_YFP_tCYC1	MATa MAL2-8C SUC2 his3Δ malx2 glc3Δ gsy2Δ glg1Δ glg2Δ gph1Δ gsy1::pGAL1-EcglgC-TM-HA-tCYC1 bar1Δ XII-2::pCWP2-mCherry-tUPT7:KanR gdb1::pUBI4-AtSS1-tRPL3 XII-5::pCWP2-PpSBE3-YFP-tCYC1::HygR
PpSBEa	707A	This study	578		PpSBEa-YFP	AtSS1	pBP602_ConLS-R1_XII-5_AmpR(E. coli)_HygR(yeast)_pCWP2_PpSBEa_linker_YFP_tCYC1	MATa MAL2-8C SUC2 his3Δ malx2 glc3Δ gsy2Δ glg1Δ glg2Δ gph1Δ gsy1::pGAL1-EcglgC-TM-HA-tCYC1 bar1Δ XII-2::pCWP2-mCherry-tUPT7:KanR gdb1::pUBI4-AtSS1-tRPL3 XII-5::pCWP2-PpSBEa-YFP-tCYC1::HygR
CsSBE3	708A	This study	578		CsSBE3-YFP	AtSS1	pBP603_ConLS-R1_XII-5_AmpR(E. coli)_HygR(yeast)_pCWP2_CsSBE3_linker_YFP_tCYC1	MATa MAL2-8C SUC2 his3Δ malx2 glc3Δ gsy2Δ glg1Δ glg2Δ gph1Δ gsy1::pGAL1-EcglgC-TM-HA-tCYC1 bar1Δ XII-2::pCWP2-mCherry-tUPT7:KanR gdb1::pUBI4-AtSS1-tRPL3 XII-5::pCWP2-CsSBE3-YFP-tCYC1::HygR
CsSBE2	709A	This study	578		CsSBE2-YFP	AtSS1	pBP604_ConLS-R1_XII-5_AmpR(E. coli)_HygR(yeast)_pCWP2_CsSBE2_linker_YFP_tCYC1	MATa MAL2-8C SUC2 his3Δ malx2 glc3Δ gsy2Δ glg1Δ glg2Δ gph1Δ gsy1::pGAL1-EcglgC-TM-HA-tCYC1 bar1Δ XII-2::pCWP2-mCherry-tUPT7:KanR gdb1::pUBI4-AtSS1-tRPL3 XII-5::pCWP2-CsSBE2-YFP-tCYC1::HygR
344	344	Pfister et al., 2022	see Pfister et al., 2022	Background strain for interaction tests in yeast.	none	none	n.a.	MATa MAL2-8C SUC2 his3Δ glc3Δ gsy2Δ glg1Δ glg2Δ
344.1	344.1	Pfister et al., 2022	see Pfister et al., 2022	Background strain for interaction tests in yeast. This strain is a direct decendant from strain 344. It was isolated by viability on 2-fluoroorotic acid and lacks a functional URA3 gene.	none	none	n.a.	MATa MAL2-8C SUC2 his3Δ ura3-52 glc3Δ gsy2Δ glg1Δ glg2Δ
A	719A	This study	344.1		none	AtMatK-HA	pBP662_ConL1-R2_XII-2_AmpR(E. coli)_URA3(yeast)_pGAL1_AtMatK_3xHA_tCYC1	MATa MAL2-8C SUC2 his3Δ glc3Δ gsy2Δ glg1Δ glg2Δ XII-2::pGAL1-AtMatK-3xHA-tCYC1
B	750A	This study	344.1		AtMKIP1-YFP	none	pBP703_ConLS-R1_XII-2_AmpR(E. coli)_URA3(yeast)_pCWP2_AtMKIP1_linker_YFP_tCYC1	MATa MAL2-8C SUC2 his3Δ glc3Δ gsy2Δ glg1Δ glg2Δ XII-2::pCWP2-AtMKIP1-YFP-tCYC1
C	734A	This study	344.1		AtBE3-YFP	AtMatK-HA	pBP671_XII-2_SpecR(E.coli)_URA3(yeast)_(1)pCWP2_AtBE3_linker_YFP_tCYC1_(2)pGAL1_AtMatK_3xHA_tCYC1_(3,4)spacer	MATa MAL2-8C SUC2 his3Δ glc3Δ gsy2Δ glg1Δ glg2Δ XII-2::pCWP2-AtBE3-YFP-tCYC1::pGAL1-AtMatK-3xHA-tCYC1
D	721A	This study	344.1		AtMKIP1-YFP	AtMatK-HA	pBP654_XII-2_SpecR(E.coli)_URA3(yeast)_(1)pCWP2_AtMKIP1_linker_YFP_tCYC1_(2)pGAL1_AtMatK_3xHA_tCYC1_(3)_(4)_spacer	MATa MAL2-8C SUC2 his3Δ glc3Δ gsy2Δ glg1Δ glg2Δ XII-2::pCWP2-AtMKIP1-YFP-tCYC1::pGAL1-AtMatK-3xHA-tCYC1
E	742A	This study	344.1		AtMKIP1(ΔMSR)-YFP	AtMatK-HA	pBP695_XII-2_SpecR(E.coli)_URA3(yeast)_(1)pCWP2_AtMKIP1_deltaMSR(178-333)_linker_YFP_tCYC1_(2)pGAL1_AtMatK_3xHA_tCYC1_(3)_(4)_spacer	MATa MAL2-8C SUC2 his3Δ glc3Δ gsy2Δ glg1Δ glg2Δ XII-2::pCWP2-AtMKIP1deltaMSR(178-333)-YFP-tCYC1::pGAL1-AtMatK-3xHA-tCYC1
F	749A	This study	344.1		AtMKIP1(MSR only)-YFP	AtMatK-HA	pBP702_XII-2_SpecR(E.coli)_URA3(yeast)_(1)pCWP2_AtMKIP1(MSR_only)_linker_YFP_tCYC1_(2)pGAL1_AtMatK_3xHA_tCYC1_(3)_(4)_spacer	MATa MAL2-8C SUC2 his3Δ glc3Δ gsy2Δ glg1Δ glg2Δ XII-2::pCWP2-AtMKIP1(MSR_only)-YFP-tCYC1::pGAL1-AtMatK-3xHA-tCYC1
G	748A	This study	344.1		AtMKIP1(CBM-MSR only)-YFP	AtMatK-HA	pBP701_XII-2_SpecR(E.coli)_URA3(yeast)_(1)pCWP2_AtMKIP1(CBM_MSR_only)_linker_YFP_tCYC1_(2)pGAL1_AtMatK_3xHA_tCYC1_(3)_(4)_spacer	MATa MAL2-8C SUC2 his3Δ glc3Δ gsy2Δ glg1Δ glg2Δ XII-2::pCWP2-AtMKIP1(CBM_MSR_only)-YFP-tCYC1::pGAL1-AtMatK-3xHA-tCYC1
H	824A	This study	344.1		none	AtMatK(N-term)-HA	pBP747_ConL1-R2_XII-2_AmpR(E. coli)_URA3(yeast)_pGAL1_AtMatK(N-term)_3xHA_tCYC1	MATa MAL2-8C SUC2 his3Δ glc3Δ gsy2Δ glg1Δ glg2Δ XII-2::pGAL1-AtMatK(N-term)-3xHA-tCYC1
I	826A	This study	344.1		AtMKIP1-YFP	AtMatK(N-term)-HA	pBP749_XII-2_SpecR(E.coli)_URA3(yeast)_(1)pCWP2_AtMKIP1_linker_YFP_tCYC1_(2)pGAL1_AtMatK(N-term)_3xHA_tCYC1_(3)_(4)_spacer	MATa MAL2-8C SUC2 his3Δ glc3Δ gsy2Δ glg1Δ glg2Δ XII-2::pCWP2-AtMKIP1-YFP-tCYC1::pGAL1-AtMatK(N-term)-3xHA-tCYC1
J	830A	This study	344.1		AtMKIP1(CBM-MSR only)-YFP	AtMatK(N-term)-HA	pBP753_XII-2_SpecR(E.coli)_URA3(yeast)_(1)pCWP2_AtMKIP1(CBM_MSR_only)_linker_YFP_tCYC1_(2)pGAL1_AtMatK(N-term)_3xHA_tCYC1_(3)_(4)_spacer	MATa MAL2-8C SUC2 his3Δ glc3Δ gsy2Δ glg1Δ glg2Δ XII-2::pCWP2-AtMKIP1(CBM_MSR_only)-YFP-tCYC1::pGAL1-AtMatK(N-term)-3xHA-tCYC1
K	828A	This study	344.1		AtBE3-YFP	AtMatK(N-term)-HA	pBP751_XII-2_SpecR(E.coli)_URA3(yeast)_(1)pCWP2_AtBE3_linker_YFP_tCYC1_(2)pGAL1_AtMatK(N-term)_3xHA_tCYC1_(3)_(4)_spacer	MATa MAL2-8C SUC2 his3Δ glc3Δ gsy2Δ glg1Δ glg2Δ XII-2::pCWP2-AtBE3-YFP-tCYC1::pGAL1-AtMatK(N-term)-3xHA-tCYC1
L	825A	This study	344.1		none	AtMatK(C-term)-HA	pBP748_ConL1-R2_XII-2_AmpR(E. coli)_URA3(yeast)_pGAL1_AtMatK(C-term)_3xHA_tCYC1	MATa MAL2-8C SUC2 his3Δ glc3Δ gsy2Δ glg1Δ glg2Δ XII-2::pGAL1-AtMatK(C-term)-3xHA-tCYC1
M	827A	This study	344.1		AtMKIP1-YFP	AtMatK(C-term)-HA	pBP750_XII-2_SpecR(E.coli)_URA3(yeast)_(1)pCWP2_AtMKIP1_linker_YFP_tCYC1_(2)pGAL1_AtMatK(C-term)_3xHA_tCYC1_(3)_(4)_spacer	MATa MAL2-8C SUC2 his3Δ glc3Δ gsy2Δ glg1Δ glg2Δ XII-2::pCWP2-AtMKIP1-YFP-tCYC1::pGAL1-AtMatK(C-term)-3xHA-tCYC1
N	831A	This study	344.1		AtMKIP1(CBM-MSR only)-YFP	AtMatK(C-term)-HA	pBP754_XII-2_SpecR(E.coli)_URA3(yeast)_(1)pCWP2_AtMKIP1(CBM_MSR_only)_linker_YFP_tCYC1_(2)pGAL1_AtMatK(C-term)_3xHA_tCYC1_(3)_(4)_spacer	MATa MAL2-8C SUC2 his3Δ glc3Δ gsy2Δ glg1Δ glg2Δ XII-2::pCWP2-AtMKIP1(CBM_MSR_only)-YFP-tCYC1::pGAL1-AtMatK(C-term)-3xHA-tCYC1
O	829A	This study	344.1		AtBE3-YFP	AtMatK(C-term)-HA	pBP752_XII-2_SpecR(E.coli)_URA3(yeast)_(1)pCWP2_AtBE3_linker_YFP_tCYC1_(2)pGAL1_AtMatK(C-term)_3xHA_tCYC1_(3)_(4)_spacer	MATa MAL2-8C SUC2 his3Δ glc3Δ gsy2Δ glg1Δ glg2Δ XII-2::pCWP2-AtBE3-YFP-tCYC1::pGAL1-AtMatK(C-term)-3xHA-tCYC1
P	832A	This study	344		AtMKIP1-HA	AtMatK-FLAG	pBP775_XII-5_SpecR(E.coli)_HygR(yeast)_(1)pCWP2_AtMKIP1_3xHA_tCYC1_(2)pGAL1_AtMatK_FLAG_tCYC1_(3)_(4)_spacer	MATa MAL2-8C SUC2 his3Δ glc3Δ gsy2Δ glg1Δ glg2Δ XII-5::pCWP2-AtMKIP1-3xHA-tCYC1::pGAL1-AtMatK-FLAG-tCYC1::HygR
Q	833A	This study	719A		none	AtMatK-HA; AtMatK-FLAG	pBP773_ConL1-R2_XII-5_AmpR(E. coli)_HygR(yeast)_pGAL1_AtMatK_FLAG_tCYC1	MATa MAL2-8C SUC2 his3Δ glc3Δ gsy2Δ glg1Δ glg2Δ XII-2::pGAL1-AtMatK-3xHA-tCYC1 XII-5::pGAL1-AtMatK-FLAG-tCYC1::HygR
R	834A	This study	721A		AtMKIP1-YFP	AtMatK-HA; AtMatK-FLAG	pBP773_ConL1-R2_XII-5_AmpR(E. coli)_HygR(yeast)_pGAL1_AtMatK_FLAG_tCYC1	MATa MAL2-8C SUC2 his3Δ glc3Δ gsy2Δ glg1Δ glg2Δ XII-2::pCWP2-AtMKIP1-YFP-tCYC1::pGAL1-AtMatK-3xHA-tCYC1 XII-5::pGAL1-AtMatK-FLAG-tCYC1::HygR
S	835A	This study	344		none	AtMatK-FLAG	pBP773_ConL1-R2_XII-5_AmpR(E. coli)_HygR(yeast)_pGAL1_AtMatK_FLAG_tCYC1	MATa MAL2-8C SUC2 his3Δ glc3Δ gsy2Δ glg1Δ glg2Δ XII-5::pGAL1-AtMatK-FLAG-tCYC1::HygR

## Sheet: 9_AlphaFold3 predictions
Supplementary Data 1, sheet 9: AlphaFold3 predictions of protein complex formation.
Overview of AlphaFold3 models
All models were created with the seed set to 1 on the AlphaFold3 server (https://alphafoldserver.com).
Associated figure	Component 1	Component 2	Component 3	Component 4	Component 5	Seed
Fig. 5	AtMatK	AtMKIP1	AtEMB3120	AtValRS2		1
Fig. 6b-d	AtMatK	AtMKIP1				1
Fig. 6d	AtMatK	AtBE3				1
Sup. Fig. 10e, upper panel	AtMatK	AtMatK				1
Sup. Fig. 10e, upper panel	AtMKIP1	AtMKIP1				1
Sup. Fig. 10e, upper panel	AtEMB3120	AtEMB3120				1
Sup. Fig. 10e, upper panel	AtValRS2	AtValRS2				1
Sup. Fig. 10e, lower panel	AtMatK	AtMatK	AtMKIP1	AtEMB3120	AtValRS2	1
Sup. Fig. 10e, lower panel	AtMatK	AtMKIP1	AtMKIP1	AtEMB3120	AtValRS2	1
Sup. Fig. 10e, lower panel	AtMatK	AtMKIP1	AtEMB3120	AtEMB3120	AtValRS2	1
Sup. Fig. 10e, lower panel	AtMatK	AtMKIP1	AtEMB3120	AtValRS2	AtValRS2	1
Protein sequences
Predicted chloroplast transit peptides (according to ChloroP predictions) were removed from the input sequences.
Protein	AGI code	Protein sequence of full-length protein	Length (amino acids) of predicted cTP	Input protein sequence (i.e. without cTP, if any)
AtMatK	ATCG00040.1	MCHFRTQENKDFTFSSNRISIQMDKFQGYLEFDGARQQSFLYPLFFREYIYVLAYDHGLNRLNRNRYIFLENADYDKKYSSLITKRLILRMYEQNRLIIPTKDVNQNSFLGHTSLFYYQMISVLFAVIVEIPFSLRLGSSFQGKQLKKSYNLQSIHSIFPFLEDKLGHFNYVLDVLIPYPIHLEILVQTLRYRVKDASSLHFFRFCLYEYCNWKNFYIKKKSILNPRFFLFLYNSYVCEYESIFFFLRKRSSHLRSTSYEVLFERIVFYGKIHHFFKVFVNNFPAILGLLKDPFIHYVRYHGRCILATKDTPLLMNKWKYYFVNLWQCYFSVWFQSQKVNINQLSKDNLEFLGYLSSLRLNPLVVRSQMLENSFLIDNVRIKLDSKIPISSIIGSLAKD…	not applicable	MCHFRTQENKDFTFSSNRISIQMDKFQGYLEFDGARQQSFLYPLFFREYIYVLAYDHGLNRLNRNRYIFLENADYDKKYSSLITKRLILRMYEQNRLIIPTKDVNQNSFLGHTSLFYYQMISVLFAVIVEIPFSLRLGSSFQGKQLKKSYNLQSIHSIFPFLEDKLGHFNYVLDVLIPYPIHLEILVQTLRYRVKDASSLHFFRFCLYEYCNWKNFYIKKKSILNPRFFLFLYNSYVCEYESIFFFLRKRSSHLRSTSYEVLFERIVFYGKIHHFFKVFVNNFPAILGLLKDPFIHYVRYHGRCILATKDTPLLMNKWKYYFVNLWQCYFSVWFQSQKVNINQLSKDNLEFLGYLSSLRLNPLVVRSQMLENSFLIDNVRIKLDSKIPISSIIGSLAKD…
AtMKIP1	AT3G20440.2	MVSLSNQTRFSFHPNNLVVSEKRRLGISGVNFPRKIKLKITCFAAERPRQEKQKKKSQSQSTSDAEAGVDPVGFLTRLGIADRIFAQFLRERHKALKDLKDEIFKRHFDFRDFASGFELLGMHRHMEHRVDFMDWGPGSRYGAIIGDFNGWSPTENAAREGLFGHDDYGYWFIILEDKLREGEEPDELYFQQYNYVDDYDKGDSGVSAEEIFQKANDEYWEPGEDRFIKNRFEVPAKLYEQMFGPNSPQTLEELGDIPDAETRYKQWKEEHKDDPPSNLPPCDIIDKGQGKPYDIFNVVTSPEWTKKFYEKEPPIPYWLETRKGRKAWLQKYIPAVPHGSKYRLYFNTPDGPLERVPAWATYVQPEDEGKQAYAIHWEPSPEAAYKWKYSKPKVPESLR…	49	QEKQKKKSQSQSTSDAEAGVDPVGFLTRLGIADRIFAQFLRERHKALKDLKDEIFKRHFDFRDFASGFELLGMHRHMEHRVDFMDWGPGSRYGAIIGDFNGWSPTENAAREGLFGHDDYGYWFIILEDKLREGEEPDELYFQQYNYVDDYDKGDSGVSAEEIFQKANDEYWEPGEDRFIKNRFEVPAKLYEQMFGPNSPQTLEELGDIPDAETRYKQWKEEHKDDPPSNLPPCDIIDKGQGKPYDIFNVVTSPEWTKKFYEKEPPIPYWLETRKGRKAWLQKYIPAVPHGSKYRLYFNTPDGPLERVPAWATYVQPEDEGKQAYAIHWEPSPEAAYKWKYSKPKVPESLRIYECHVGISGSEPKVSTFEEFTKKVLPHVKRAGYNAIQLIGVPEHKDYF…
AtEMB3120	AT3G14900.1	MLSQDLSFSKTLNPSFSFRKSPLNSGVRRIVSVLPAITERNYAFSVKRSELLLREDGGFRRDVRALAGRSKKKLGGGSSGGRIEGDSDMRKQVKRNAREKSKKLAESLFYRLYNNPDKSRSQILSSHPDKFTEEELEMIGLGYDRMVRFMDKDDPRLRHPYDWFKYGEFGPYSWRGVVVGDPVRGTISDECVTMIGEVENHEEFEKIEQHEMNIAFQKRVKELDSNVGLRYFWVFVRHPKWRLSELPWEQWTLVSEVVVEADKKQRLDKWNLMGRLGNKSRSLICQCAAWFRPDIVYVKKPVFQCRFEPQEDFFNSLIPYLNPVTESGFVCEVEDDEGRVELSTYYGGLCKMLKVRQTAFVDDVVNAYEKLSDEKKSRVLKFLLGNHPNELLHPYTKEW…	35	AITERNYAFSVKRSELLLREDGGFRRDVRALAGRSKKKLGGGSSGGRIEGDSDMRKQVKRNAREKSKKLAESLFYRLYNNPDKSRSQILSSHPDKFTEEELEMIGLGYDRMVRFMDKDDPRLRHPYDWFKYGEFGPYSWRGVVVGDPVRGTISDECVTMIGEVENHEEFEKIEQHEMNIAFQKRVKELDSNVGLRYFWVFVRHPKWRLSELPWEQWTLVSEVVVEADKKQRLDKWNLMGRLGNKSRSLICQCAAWFRPDIVYVKKPVFQCRFEPQEDFFNSLIPYLNPVTESGFVCEVEDDEGRVELSTYYGGLCKMLKVRQTAFVDDVVNAYEKLSDEKKSRVLKFLLGNHPNELLHPYTKEWKAKLEEMELGCDAPDEDEDEISISGSSEKAEFSEW…
AtValRS2	AT5G16715.1	MILKTAFSLPTPTTTLLSPSSPHQLNTLFFTRRRRRLISPSRLNSIFSQRRFSFSAAASGNNVFTSPETSKTFDFSSEEKIYKWWESQGYFKPNFDQGGSPFVIPMPPPNVTGSLHMGHAMFVTLEDIMVRYNRMNGRPTLWLPGTDHAGIATQLVVEKMLASEGIKRVDLGRDEFTKRVWEWKEKYGGTITNQIKRLGASCDWSRERFTLDEQLSRAVVEAFVKLHDKGLIYQGSYMVNWSPNLQTAVSDLEVEYSEEPGFLYHIKYRVAGSPDFLTIATTRPETLFGDVALAVHPEDDRYSKYVGQTAIVPMTYGRHVPIIADKYVDKDFGTGVLKISPGHDHNDYLLARKLGLPILNVMNKDATLNDVAGLFCGLDRFEVREKLWADLEEIGLAVK…	55	AAASGNNVFTSPETSKTFDFSSEEKIYKWWESQGYFKPNFDQGGSPFVIPMPPPNVTGSLHMGHAMFVTLEDIMVRYNRMNGRPTLWLPGTDHAGIATQLVVEKMLASEGIKRVDLGRDEFTKRVWEWKEKYGGTITNQIKRLGASCDWSRERFTLDEQLSRAVVEAFVKLHDKGLIYQGSYMVNWSPNLQTAVSDLEVEYSEEPGFLYHIKYRVAGSPDFLTIATTRPETLFGDVALAVHPEDDRYSKYVGQTAIVPMTYGRHVPIIADKYVDKDFGTGVLKISPGHDHNDYLLARKLGLPILNVMNKDATLNDVAGLFCGLDRFEVREKLWADLEEIGLAVKKEPHTLRVPRSQRGGEVIEPLVSKQWFVHMDPLAEKALLAVENKELTIIPERFEK…
AtBE3	AT2G36390.1	MVYTISGVRFPHLPSIKKKNSSLHSFNEDLRRSNAVSFSLRKDSRSSGKVFARKPSYDSDSSSLATTASEKLRGHQSDSSSSASDQVQSRDTVSDDTQVLGNVDVQKTEEAQETETLDQTSALSTSGSISYKEDFAKMSHSVDQEVGQRKIPPPGDGKRIYDIDPMLNSHRNHLDYRYGQYRKLREEIDKNEGGLEAFSRGYEIFGFTRSATGITYREWAPGAKAASLIGDFNNWNAKSDVMARNDFGVWEIFLPNNADGSPAIPHGSRVKIRMDTPSGIKDSIPAWIKYSVQPPGEIPYNGVYYDPPEEDKYAFKHPRPKKPTSLRIYESHVGMSSTEPKINTYANFRDDVLPRIKKLGYNAVQIMAIQEHAYYASFGYHVTNFFAPSSRFGTPDDLK…	37	FSLRKDSRSSGKVFARKPSYDSDSSSLATTASEKLRGHQSDSSSSASDQVQSRDTVSDDTQVLGNVDVQKTEEAQETETLDQTSALSTSGSISYKEDFAKMSHSVDQEVGQRKIPPPGDGKRIYDIDPMLNSHRNHLDYRYGQYRKLREEIDKNEGGLEAFSRGYEIFGFTRSATGITYREWAPGAKAASLIGDFNNWNAKSDVMARNDFGVWEIFLPNNADGSPAIPHGSRVKIRMDTPSGIKDSIPAWIKYSVQPPGEIPYNGVYYDPPEEDKYAFKHPRPKKPTSLRIYESHVGMSSTEPKINTYANFRDDVLPRIKKLGYNAVQIMAIQEHAYYASFGYHVTNFFAPSSRFGTPDDLKSLIDKAHELGLVVLMDIVHSHASKNTLDGLDMFDGTD…
