# Supplementary material for: Maturase K forms a plastidial splicing complex with a neofunctionalized branching enzyme
Source: Nat Commun. 2026 Mar 23;17:4341. doi: 10.1038/s41467-026-70734-3 (PMC13172542; doi:10.1038/s41467-026-70734-3)
Supplement: Supplementary file 6 — Source Data [file 41467_2026_70734_MOESM6_ESM.xlsx]

## Sheet: Fig 1d
Fig. 1d Unprocessed Blots
		anti-YFP					Revert 700
						0

## Sheet: Fig 2d,2e
	Fig. 2d Unprocessed Blots
				anti–YFP					anti–YFP					anti–YFP
				Revert 700					Revert 700					Revert 700
	Fig. 2e Unprocessed gel pictures

## Sheet: Fig 3a
IP-MS data presented in Fig. 3a
Location.SUBAcon and SUBA.Description were retrieved from SUBA5 (Hooper, C.M., Castleden, I.R., Tanz, S.K., Aryamanesh, N., and Millar, A.H. (2017). SUBA4: The interactive data analysis centre for Arabidopsis subcellular protein locations. Nucleic Acids Res. 45: D1064–D1074.)
Proteins predicted to be in plastids are in pink. Log2 fold change (FC) >2 are highlighted in green.
n/a indicates that the corresponding protein had not been identified in the corresponding IP experiment.
						IP #3									IP #2									IP #1
Location.SUBAcon	SUBA.Description	ProteinName	nrPeptides	Comment	Fasta.headers	Control	IPs	log2FC	CI.L	CI.R	AveExpr	t	P.Value	adj.P.Val	Control	IP	log2FC	CI.L	CI.R	AveExpr	t	P.Value	adj.P.Val	Control	IP	log2FC	CI.L	CI.R	AveExpr	t	P.Value	adj.P.Val
		GFP/YFP		Bait tag	zz|FGCZCont0257_P42212|GFP_AEQVI;CON__Q9U6Y5	-3.39038	5.22252	8.6129	6.91284	10.313	1.99268	11.4622	1.14592e-06	0.00100383	-3.68156	4.67361	8.35517	6.76401	9.94633	3.28108	12.176	2.49928e-06	0.00150707	-2.20694	7.01466	9.2216	5.04908	13.3941	3.9408	4.93839	0.000625898	0.203971
plastid	Alpha amylase family protein;BE1 ia a putative glycoside hydrolase. It plays vital roles during embryogenesis and in carbohydrate metabolism. Mutation in BE1 has pleotrophic effect on the whole plant development.	AT3G20440.2;AT3G20440.3;AT3G20440.1	49	MKIP1 (bait)	AT3G20440.2 | Alpha amylase family protein | Chr3:7123603-7130364 REVERSE LENGTH=899 | 201606;AT3G20440.3 | Alpha amylase family protein | Chr3:7123603-7130364 REVERSE LENGTH=897 | 201606;AT3G20440.1 | Alpha amylase family protein | Chr3:7123603-7130364 RE	2.40328	7.09116	4.68788	3.38604	5.98971	5.33321	8.14713	1.92372e-05	0.0112345	0.736859	7.42537	6.68852	5.1518	8.22523	4.91718	9.73115	2.465e-06	0.00150707	0.0845206	9.94405	9.85953	4.75566	14.9634	6.65754	4.31653	0.00159623	0.297431
plastid	ATP binding;valine-tRNA ligases;aminoacyl-tRNA ligases;nucleotide binding;ATP binding;aminoacyl-tRNA ligases;	AT5G16715.1	29	ValRS2	AT5G16715.1 | protein EMBRYO DEFECTIVE 2247 | Chr5:5485353-5493229 FORWARD LENGTH=974 | 201606	-1.40485	2.05039	3.45524	2.83495	4.07553	0.754673	12.6028	5.11057e-07	0.000895373	-2.13785	0.626468	2.76432	1.67642	3.85222	-0.163337	5.77277	0.000298185	0.0513731	-1.10793	4.34034	5.44827	3.36277	7.53377	2.52425	5.83748	0.000178268	0.199303
nucleus	ARM repeat superfamily protein;	AT5G37630.1	2		AT5G37630.1 | ARM repeat superfamily protein | Chr5:14947407-14952546 FORWARD LENGTH=1051 | 201606	-6.53381	-3.14121	3.3926	1.91669	4.86852	-4.59519	5.30165	0.000729439	0.159747	n/a	n/a	n/a	n/a	n/a	n/a	n/a	n/a	n/a	n/a	n/a	n/a	n/a	n/a	n/a	n/a	n/a	n/a
extracellular	GDSL-like Lipase/Acylhydrolase superfamily protein;	AT1G33811.1	2		AT1G33811.1 | GDSL-like Lipase/Acylhydrolase superfamily protein | Chr1:12267918-12269690 FORWARD LENGTH=370 | 201606	-4.36218	-1.96954	2.39263	1.28403	3.50124	-2.86678	4.88297	0.000870153	0.16939	n/a	n/a	n/a	n/a	n/a	n/a	n/a	n/a	n/a	n/a	n/a	n/a	n/a	n/a	n/a	n/a	n/a	n/a
plastid	maturase K;Encodes a maturase located in the trnK intron in the chloroplast genome.	ATCG00040.1	19	MatK	ATCG00040.1 | maturase K | ChrC:2056-3636 REVERSE LENGTH=526 | 201606	0.828058	3.18303	2.35498	1.62938	3.08057	2.29992	7.34301	4.38114e-05	0.0191894	-0.226719	2.62638	2.85309	1.92309	3.7831	1.55647	6.859	4.98927e-05	0.0150426	-2.8077	4.28262	7.09031	3.1212	11.0594	2.86456	4.05548	0.00300157	0.335575
plastid	;	AT3G14900.1	17	EMB3120	AT3G14900.1 | hypothetical protein | Chr3:5013442-5015277 REVERSE LENGTH=611 | 201606	1.59029	2.86936	1.27906	0.711004	1.84713	2.38971	5.09427	0.000652049	0.159747	-2.05004	0.0636087	2.11365	0.290539	3.93675	-0.54029	2.63394	0.0278075	0.262522	-2.35905	3.01553	5.37458	2.89013	7.85904	1.224	4.83383	0.000729771	0.203971
plastid	photosystem II subunit Q-2;Encodes the PsbQ subunit of the oxygen evolving complex of photosystem II.	AT4G05180.2;AT4G05180.1	3		AT4G05180.2 | photosystem II subunit Q-2 | Chr4:2672093-2673170 REVERSE LENGTH=230 | 201606;AT4G05180.1 | photosystem II subunit Q-2 | Chr4:2672093-2673170 REVERSE LENGTH=230 | 201606	-2.95892	-1.96882	0.990097	-0.177374	2.15757	-2.34011	1.91874	0.0872626	0.916873	n/a	n/a	n/a	n/a	n/a	n/a	n/a	n/a	n/a	-3.8657	-0.51686	3.34884	1.03953	5.65815	-1.8564	3.29217	0.00964333	0.673827
plastid	Tetratricopeptide repeat (TPR)-like superfamily protein;	AT1G02150.1	10		AT1G02150.1 | Tetratricopeptide repeat (TPR)-like superfamily protein | Chr1:408779-410433 FORWARD LENGTH=524 | 201606	-1.75524	-1.12441	0.630834	-0.00680004	1.26847	-1.36097	2.23835	0.0520097	0.916873	-2.69423	-2.40978	0.284445	-0.816902	1.38579	-2.49105	0.58676	0.572183	0.778841	-3.63487	0.399304	4.03417	0.173597	7.89475	-0.945421	2.33496	0.0422008	0.720424
plastid	chloroplast heat shock protein 70-1;Involved in protein import into chloroplasts during early developmental stages.	AT4G24280.1	12		AT4G24280.1 | chloroplast heat shock protein 70-1 | Chr4:12590094-12593437 FORWARD LENGTH=718 | 201606	-2.61009	-2.5059	0.104199	-0.426274	0.634671	-2.54497	0.44441	0.66725	0.968954	n/a	n/a	n/a	n/a	n/a	n/a	n/a	n/a	n/a	-4.09294	-0.911331	3.18161	0.648991	5.71423	-1.70673	2.91026	0.0201359	0.720424
plastid	FtsH extracellular protease family;Metalloprotease that functions in thylakoid membrane biogenesis. Involved in the repair of PSII following damaged incurred during photoinhibition. Forms a complex with VAR1. Mutants show a variegated phenotype, which decreases during development. Transcript and protein levels increase with light intensity.	AT2G30950.3;AT2G30950.2;AT2G30950.1;AT2G30950.4	8		AT2G30950.3 | FtsH extracellular protease family | Chr2:13174692-13177064 FORWARD LENGTH=695 | 201606;AT2G30950.2 | FtsH extracellular protease family | Chr2:13174692-13177064 FORWARD LENGTH=695 | 201606;AT2G30950.1 | FtsH extracellular protease family | C	-0.366841	-0.361777	0.0050638	-0.515705	0.525833	-0.363676	0.0219996	0.982929	0.995532	-2.71678	-2.35468	0.362108	-1.12603	1.85025	-2.41503	0.56423	0.588541	0.788799	-3.4152	-0.35128	3.06392	0.451341	5.67651	-1.37259	2.62051	0.0259886	0.720424
plastid	phosphoglycerate kinase 1;nuclear phosphoglycerate kinase (PGK1)	AT3G12780.1	5		AT3G12780.1 | phosphoglycerate kinase 1 | Chr3:4061127-4063140 REVERSE LENGTH=481 | 201606	1.88546	1.84732	-0.0381469	-0.573373	0.497079	1.86162	-0.161252	0.87546	0.988162	-4.31151	-1.42451	2.887	0.140316	5.63368	-2.00191	2.50389	0.0419542	0.273336	3.16502	3.20729	0.0422726	-1.64594	1.73049	3.1932	0.0559511	0.956506	0.985397
plastid	malate dehydrogenase;Encodes a protein with NAD-dependent malate dehydrogenase activity, located in chloroplasts.	AT3G47520.1	8		AT3G47520.1 | malate dehydrogenase | Chr3:17513657-17514868 FORWARD LENGTH=403 | 201606	1.36821	1.29596	-0.0722451	-0.60917	0.46468	1.32305	-0.304424	0.767733	0.973122	-1.25269	-1.37316	-0.120475	-0.800148	0.559198	-1.32798	-0.396302	0.700413	0.863851	-3.14614	-0.432635	2.71351	0.174078	5.25294	-1.33714	2.38766	0.0385987	0.720424
plastid	photosystem I subunit G;Encodes subunit G of photosystem I, an 11-kDa membrane protein that plays an important role in electron transport between plastocyanin and PSI and is involved in the stability of the PSI complex. PSI-G subunit is bound to PSI-B and is in contact with Lhca1. The protein inserts into thylakoids by a direct or "spontaneous" pathway that does not involve the activities of any …	AT1G55670.1	3		AT1G55670.1 | photosystem I subunit G | Chr1:20802874-20803356 REVERSE LENGTH=160 | 201606	-0.580476	-0.670457	-0.0899815	-0.615352	0.435389	-0.636714	-0.3875	0.707399	0.969343	n/a	n/a	n/a	n/a	n/a	n/a	n/a	n/a	n/a	-4.0618	-1.52046	2.54134	0.255258	4.82742	-2.36757	2.48398	0.0327788	0.720424
plastid	lactate/malate dehydrogenase family protein;	AT5G58330.3;AT5G58330.2;AT5G58330.1	3		AT5G58330.3 | lactate/malate dehydrogenase family protein | Chr5:23580010-23581751 REVERSE LENGTH=334 | 201606;AT5G58330.2 | lactate/malate dehydrogenase family protein | Chr5:23580010-23582287 REVERSE LENGTH=442 | 201606;AT5G58330.1 | lactate/malate dehyd	-1.89291	-2.54981	-0.656906	-1.82017	0.506363	-2.30347	-1.27764	0.233377	0.916873	-3.66994	-3.07716	0.59278	-1.74752	2.93308	-3.17595	0.587334	0.573679	0.779997	-4.65416	-0.457865	4.1963	1.99939	6.3932	-2.55601	4.42496	0.00235677	0.329358
peroxisome,golgi	myosin 1;Encodes a member of the type XI myosin protein family involved in organelle trafficking and overall plant development.	AT1G17580.1	5		AT1G17580.1 | myosin 1 | Chr1:6039453-6049309 FORWARD LENGTH=1520 | 201606	n/a	n/a	n/a	n/a	n/a	n/a	n/a	n/a	n/a	-3.63286	-1.31159	2.32127	0.156135	4.48641	-1.97481	2.43572	0.0383442	0.270427	n/a	n/a	n/a	n/a	n/a	n/a	n/a	n/a	n/a
extracellular	Eukaryotic aspartyl protease family protein;	AT5G07030.1	5		AT5G07030.1 | Eukaryotic aspartyl protease family protein | Chr5:2183600-2185717 REVERSE LENGTH=455 | 201606	n/a	n/a	n/a	n/a	n/a	n/a	n/a	n/a	n/a	-2.18026	0.0982743	2.27854	0.27989	4.27718	-0.756177	2.54888	0.0294447	0.262522	n/a	n/a	n/a	n/a	n/a	n/a	n/a	n/a	n/a
nucleus	Protein kinase superfamily protein;	AT3G17750.1	5		AT3G17750.1 | Protein kinase superfamily protein | Chr3:6074228-6078428 FORWARD LENGTH=1138 | 201606	n/a	n/a	n/a	n/a	n/a	n/a	n/a	n/a	n/a	-3.04492	-0.829965	2.21495	1.2877	3.1422	-1.19912	5.539	0.000611145	0.0737041	n/a	n/a	n/a	n/a	n/a	n/a	n/a	n/a	n/a
mitochondrion	Dihydrolipoamide acetyltransferase, long form protein;	AT3G13930.1	8		AT3G13930.1 | Dihydrolipoamide acetyltransferase%2C long form protein | Chr3:4596240-4600143 FORWARD LENGTH=539 | 201606	n/a	n/a	n/a	n/a	n/a	n/a	n/a	n/a	n/a	-1.75141	0.442379	2.19379	0.854177	3.53341	-0.380294	3.66138	0.00456414	0.248487	n/a	n/a	n/a	n/a	n/a	n/a	n/a	n/a	n/a
plasma membrane	SCAR homolog 2;Encodes a subunit of the WAVE complex. The WAVE complex is required for activation of ARP2/3 complex which functions in actin microfilament nucleation and branching. Mutations cause defects in both the actin and microtubule cytoskeletons that result in aberrant epidermal cell expansion. itb1 mutants showed irregularities in trichome branch positioning and expansion. The SHD domain …	AT2G38440.1	2		AT2G38440.1 | SCAR homolog 2 | Chr2:16095550-16100851 FORWARD LENGTH=1399 | 201606	n/a	n/a	n/a	n/a	n/a	n/a	n/a	n/a	n/a	-2.7	-0.670742	2.02926	1.19119	2.86733	-1.25053	5.50102	0.000418539	0.0560843	n/a	n/a	n/a	n/a	n/a	n/a	n/a	n/a	n/a
plastid	light harvβ-estradioling complex photosystem II;Lhcb4:3 protein (Lhcb4.3, light harvβ-estradioling complex of photosystem II	AT2G40100.1	6		AT2G40100.1 | light harvβ-estradioling complex photosystem II | Chr2:16745884-16747190 FORWARD LENGTH=276 | 201606	n/a	n/a	n/a	n/a	n/a	n/a	n/a	n/a	n/a	n/a	n/a	n/a	n/a	n/a	n/a	n/a	n/a	n/a	-6.52205	0.416592	6.93865	4.01233	9.86496	-1.31807	5.49298	0.000632826	0.203971
cytosol	AAA-type ATPase family protein;Encodes a SKD1 (Suppressor of K+ Transport Growth Defect1) homolog. Localized to the cytoplasm and to multivesicular endosomes. Involved in multivesicular endosome function.	AT2G27600.1	8		AT2G27600.1 | AAA-type ATPase family protein | Chr2:11781226-11783730 FORWARD LENGTH=435 | 201606	n/a	n/a	n/a	n/a	n/a	n/a	n/a	n/a	n/a	n/a	n/a	n/a	n/a	n/a	n/a	n/a	n/a	n/a	-4.35437	-0.0721074	4.28226	1.96441	6.60012	-2.21324	4.27998	0.00285348	0.335575
cytosol	ascorbate peroxidase 1;Encodes a cytosolic ascorbate peroxidase APX1. Ascorbate peroxidases are enzymes that scavenge hydrogen peroxide in plant cells. Eight types of APX have been described for Arabidopsis: three cytosolic (APX1, APX2, APX6), two chloroplastic types (stromal sAPX, thylakoid tAPX), and three microsomal (APX3, APX4, APX5) isoforms. At least part of the induction of heat shock prot…	AT1G07890.6;AT1G07890.8;AT1G07890.7;AT1G07890.5;AT1G07890.4;AT1G07890.3;AT1G07890.2;AT1G07890.1	2		AT1G07890.6 | ascorbate peroxidase 1 | Chr1:2438005-2439349 FORWARD LENGTH=249 | 201606;AT1G07890.8 | ascorbate peroxidase 1 | Chr1:2438005-2439435 FORWARD LENGTH=250 | 201606;AT1G07890.7 | ascorbate peroxidase 1 | Chr1:2438005-2439435 FORWARD LENGTH=250 |	n/a	n/a	n/a	n/a	n/a	n/a	n/a	n/a	n/a	n/a	n/a	n/a	n/a	n/a	n/a	n/a	n/a	n/a	-4.61766	-0.702411	3.91524	1.26978	6.56071	-1.68122	3.42856	0.00933456	0.673827
mitochondrion	ABC2 homolog 9;member of ATH subfamily	AT2G40090.1	3		AT2G40090.1 | ABC2 homolog 9 | Chr2:16737685-16740303 REVERSE LENGTH=538 | 201606	n/a	n/a	n/a	n/a	n/a	n/a	n/a	n/a	n/a	n/a	n/a	n/a	n/a	n/a	n/a	n/a	n/a	n/a	-6.19194	-2.29764	3.89429	1.44869	6.3399	-3.27122	3.6889	0.00642591	0.598681
plastid	ketol-acid reductoisomerase;	AT3G58610.3;AT3G58610.2;AT3G58610.1	5		AT3G58610.3 | ketol-acid reductoisomerase | Chr3:21671561-21674639 FORWARD LENGTH=591 | 201606;AT3G58610.2 | ketol-acid reductoisomerase | Chr3:21671561-21674639 FORWARD LENGTH=591 | 201606;AT3G58610.1 | ketol-acid reductoisomerase | Chr3:21671561-21674639	n/a	n/a	n/a	n/a	n/a	n/a	n/a	n/a	n/a	n/a	n/a	n/a	n/a	n/a	n/a	n/a	n/a	n/a	-4.09192	-0.404983	3.68694	1.68911	5.68476	-1.63396	4.12369	0.00215763	0.329358
mitochondrion	SPFH/Band 7/PHB domain-containing membrane-associated protein family;	AT4G27585.1	5		AT4G27585.1 | SPFH/Band 7/PHB domain-containing membrane-associated protein family | Chr4:13766984-13769832 REVERSE LENGTH=411 | 201606	n/a	n/a	n/a	n/a	n/a	n/a	n/a	n/a	n/a	n/a	n/a	n/a	n/a	n/a	n/a	n/a	n/a	n/a	-3.63422	-0.00787043	3.62635	1.32144	5.93127	-0.733141	3.57179	0.00623504	0.598681
mitochondrion	Thiamin diphosphate-binding fold (THDP-binding) superfamily protein;Arabidopsis thaliana pyruvate dehydrogenase E1a-like subunit. 81% identical to a previously characterized Arabidopsis mitochondrial PDH E1a-subunit, At1g59900	AT1G24180.1	4		AT1G24180.1 | Thiamin diphosphate-binding fold (THDP-binding) superfamily protein | Chr1:8560777-8563382 REVERSE LENGTH=393 | 201606	n/a	n/a	n/a	n/a	n/a	n/a	n/a	n/a	n/a	n/a	n/a	n/a	n/a	n/a	n/a	n/a	n/a	n/a	-5.28111	-1.70508	3.57603	0.288558	6.86351	-2.89709	2.43062	0.0358871	0.720424
plasma membrane	Calcium-binding tetratricopeptide family protein;	AT1G05150.1	6		AT1G05150.1 | Calcium-binding tetratricopeptide family protein | Chr1:1484280-1486706 REVERSE LENGTH=808 | 201606	n/a	n/a	n/a	n/a	n/a	n/a	n/a	n/a	n/a	n/a	n/a	n/a	n/a	n/a	n/a	n/a	n/a	n/a	-4.64932	-1.20853	3.44079	1.01719	5.86439	-2.92893	3.28891	0.0114471	0.718711
mitochondrion	Insulinase (Peptidase family M16) protein;	AT3G02090.1;AT3G02090.2	9		AT3G02090.1 | Insulinase (Peptidase family M16) protein | Chr3:365624-368526 FORWARD LENGTH=531 | 201606;AT3G02090.2 | Insulinase (Peptidase family M16) protein | Chr3:365624-368534 FORWARD LENGTH=535 | 201606	n/a	n/a	n/a	n/a	n/a	n/a	n/a	n/a	n/a	n/a	n/a	n/a	n/a	n/a	n/a	n/a	n/a	n/a	-4.1238	-0.777402	3.3464	0.175886	6.51691	-1.89287	2.35845	0.0405567	0.720424
golgi	ARM repeat superfamily protein;	AT5G06120.9;AT5G06120.8;AT5G06120.7;AT5G06120.10;AT5G06120.6;AT5G06120.3;AT5G06120.2;AT5G06120.4;AT5G06120.5;AT5G06120.1	6		AT5G06120.9 | ARM repeat superfamily protein | Chr5:1845309-1852601 FORWARD LENGTH=1051 | 201606;AT5G06120.8 | ARM repeat superfamily protein | Chr5:1845309-1852601 FORWARD LENGTH=1051 | 201606;AT5G06120.7 | ARM repeat superfamily protein | Chr5:1845309-18	n/a	n/a	n/a	n/a	n/a	n/a	n/a	n/a	n/a	n/a	n/a	n/a	n/a	n/a	n/a	n/a	n/a	n/a	-5.38551	-2.19272	3.19279	0.852772	5.53282	-3.78911	3.16087	0.013831	0.720424
cytosol	Ribosomal S17 family protein;	AT3G10610.1;AT2G05220.2;AT2G05220.1;AT5G04800.4;AT5G04800.3;AT5G04800.2;AT5G04800.1;AT2G04390.1	4		AT3G10610.1 | Ribosomal S17 family protein | Chr3:3319459-3319881 FORWARD LENGTH=140 | 201606;AT2G05220.2 | Ribosomal S17 family protein | Chr2:1894757-1895179 REVERSE LENGTH=140 | 201606;AT2G05220.1 | Ribosomal S17 family protein | Chr2:1894757-1895179 RE	n/a	n/a	n/a	n/a	n/a	n/a	n/a	n/a	n/a	n/a	n/a	n/a	n/a	n/a	n/a	n/a	n/a	n/a	-1.66718	1.48537	3.15255	0.466127	5.83898	0.434518	2.6222	0.0259141	0.720424
plastid	2-oxoacid dehydrogenases acyltransferase family protein;Nuclear encoded dihydrolipoamide S-acetyltransferase (LTA2) that encodes teh Pyruvate Decarboxylase E2 subunit. Mutant has embryo defect.	AT3G25860.1	2		AT3G25860.1 | 2-oxoacid dehydrogenases acyltransferase family protein | Chr3:9460632-9462585 FORWARD LENGTH=480 | 201606	n/a	n/a	n/a	n/a	n/a	n/a	n/a	n/a	n/a	n/a	n/a	n/a	n/a	n/a	n/a	n/a	n/a	n/a	-4.36526	-1.24831	3.11695	0.87726	5.35664	-2.80678	3.22402	0.0125959	0.720424
golgi	DNAJ heat shock N-terminal domain-containing protein;GRV2 has sequence similarity to the C. elegans protein RME-8 which is involved in endocytosis. grv2 mutants result in a reduction in gravitropic response in hypocotyls and shoots but do not affect root gravitropism. The mutants are defective in amyloplast sedimentation.	AT2G26890.1	10		AT2G26890.1 | DNAJ heat shock N-terminal domain-containing protein | Chr2:11462327-11473841 REVERSE LENGTH=2554 | 201606	n/a	n/a	n/a	n/a	n/a	n/a	n/a	n/a	n/a	n/a	n/a	n/a	n/a	n/a	n/a	n/a	n/a	n/a	-3.51634	-0.478618	3.03772	0.0376947	6.03775	-1.99748	2.34573	0.0478027	0.720424
plastid	Pseudouridine synthase/archaeosine transglycosylase-like family protein;sulfate adenylyltransferase, ATP sulfurylase	AT5G43780.1	7		AT5G43780.1 | Pseudouridine synthase/archaeosine transglycosylase-like family protein | Chr5:17589631-17591480 REVERSE LENGTH=469 | 201606	n/a	n/a	n/a	n/a	n/a	n/a	n/a	n/a	n/a	n/a	n/a	n/a	n/a	n/a	n/a	n/a	n/a	n/a	-3.6371	-0.749881	2.88722	0.509608	5.26483	-2.19349	2.81316	0.0233291	0.720424
cytosol	TCP-1/cpn60 chaperonin family protein;	AT3G02530.1;AT5G16070.1	7		AT3G02530.1 | TCP-1/cpn60 chaperonin family protein | Chr3:528806-532457 REVERSE LENGTH=535 | 201606;AT5G16070.1 | TCP-1/cpn60 chaperonin family protein | Chr5:5247549-5251050 REVERSE LENGTH=535 | 201606	n/a	n/a	n/a	n/a	n/a	n/a	n/a	n/a	n/a	n/a	n/a	n/a	n/a	n/a	n/a	n/a	n/a	n/a	-3.30653	-0.430258	2.87628	0.47105	5.2815	-1.38902	2.6721	0.0238049	0.720424
cytosol	Protein kinase superfamily protein;	AT2G23070.1	3		AT2G23070.1 | Protein kinase superfamily protein | Chr2:9824162-9826871 REVERSE LENGTH=432 | 201606	n/a	n/a	n/a	n/a	n/a	n/a	n/a	n/a	n/a	n/a	n/a	n/a	n/a	n/a	n/a	n/a	n/a	n/a	-4.31059	-1.53636	2.77423	0.226179	5.32229	-2.22992	2.52226	0.0364125	0.720424
plastid	alpha-amylase-like 3;Encodes a plastid-localized &#945;-amylase. Expression is reduced in the SEX4 mutant. Loss of function mutations show normal diurnal pattern of starch accumulation/degradation. Expression follows circadian rhythms.	AT1G69830.1	18		AT1G69830.1 | alpha-amylase-like 3 | Chr1:26288518-26293003 REVERSE LENGTH=887 | 201606	n/a	n/a	n/a	n/a	n/a	n/a	n/a	n/a	n/a	n/a	n/a	n/a	n/a	n/a	n/a	n/a	n/a	n/a	-1.63418	1.0825	2.71668	0.20999	5.22337	0.17694	2.42167	0.0364359	0.720424
plastid	Rhodanese/Cell cycle control phosphatase superfamily protein;	AT3G59780.1	6		AT3G59780.1 | Rhodanese/Cell cycle control phosphatase superfamily protein | Chr3:22086906-22090324 FORWARD LENGTH=686 | 201606	n/a	n/a	n/a	n/a	n/a	n/a	n/a	n/a	n/a	n/a	n/a	n/a	n/a	n/a	n/a	n/a	n/a	n/a	-3.91362	-1.21295	2.70067	0.0382928	5.36305	-2.56329	2.34994	0.0474929	0.720424
extracellular	SKU5 similar 9;	AT4G38420.1;AT4G38420.2;AT4G38420.3;AT4G28090.1	3		AT4G38420.1 | SKU5 similar 9 | Chr4:17982840-17985173 FORWARD LENGTH=549 | 201606;AT4G38420.2 | SKU5 similar 9 | Chr4:17982840-17984709 FORWARD LENGTH=454 | 201606;AT4G38420.3 | SKU5 similar 9 | Chr4:17982840-17984947 FORWARD LENGTH=500 | 201606;AT4G28090.	n/a	n/a	n/a	n/a	n/a	n/a	n/a	n/a	n/a	n/a	n/a	n/a	n/a	n/a	n/a	n/a	n/a	n/a	-3.75462	-1.06408	2.69054	0.844836	4.53625	-2.14029	3.30939	0.00938545	0.673827
nucleus,cytosol	AAA-type ATPase family protein;	AT1G45000.1;AT5G43010.1;AT1G45000.2	7		AT1G45000.1 | AAA-type ATPase family protein | Chr1:17009220-17011607 FORWARD LENGTH=399 | 201606;AT5G43010.1 | regulatory particle triple-A ATPase 4A | Chr5:17248563-17251014 REVERSE LENGTH=399 | 201606;AT1G45000.2 | AAA-type ATPase family protein | Chr1:	n/a	n/a	n/a	n/a	n/a	n/a	n/a	n/a	n/a	n/a	n/a	n/a	n/a	n/a	n/a	n/a	n/a	n/a	-5.09839	-2.42824	2.67015	0.117472	5.22283	-3.4963	2.37471	0.0422046	0.720424
mitochondrion	isocitrate dehydrogenase 1;Encodes a regulatory subunit of the mitochondrially-localized NAD+- dependent isocitrate dehydrogenase.	AT4G35260.1;AT1G32480.1;AT2G17130.2;AT2G17130.1;AT4G35650.1	2		AT4G35260.1 | isocitrate dehydrogenase 1 | Chr4:16774494-16776233 REVERSE LENGTH=367 | 201606;AT1G32480.1 | isocitrate dehydrogenase IV | Chr1:11741083-11741727 FORWARD LENGTH=214 | 201606;AT2G17130.2 | isocitrate dehydrogenase subunit 2 | Chr2:7461062-746	n/a	n/a	n/a	n/a	n/a	n/a	n/a	n/a	n/a	n/a	n/a	n/a	n/a	n/a	n/a	n/a	n/a	n/a	-4.40536	-1.78238	2.62298	0.136353	5.10961	-2.43812	2.44365	0.0410994	0.720424
cytosol	methylenetetrahydrofolate reductase 1;methylenetetrahydrofolate reductase MTHFR1 mRNA, complete	AT3G59970.3	6		AT3G59970.3 | methylenetetrahydrofolate reductase 1 | Chr3:22151303-22154323 FORWARD LENGTH=592 | 201606	n/a	n/a	n/a	n/a	n/a	n/a	n/a	n/a	n/a	n/a	n/a	n/a	n/a	n/a	n/a	n/a	n/a	n/a	-3.27261	-0.688828	2.58378	0.307432	4.86013	-1.72234	2.57684	0.0303918	0.720424
golgi	;	AT3G12010.1	5		AT3G12010.1 | C18orf8 | Chr3:3821337-3825537 FORWARD LENGTH=682 | 201606	n/a	n/a	n/a	n/a	n/a	n/a	n/a	n/a	n/a	n/a	n/a	n/a	n/a	n/a	n/a	n/a	n/a	n/a	-4.79709	-2.2472	2.54989	0.710434	4.38935	-3.09716	3.09749	0.0115714	0.718711
plastid	Prolyl oligopeptidase family protein;	AT2G47390.1	3		AT2G47390.1 | Prolyl oligopeptidase family protein | Chr2:19442278-19446253 REVERSE LENGTH=961 | 201606	n/a	n/a	n/a	n/a	n/a	n/a	n/a	n/a	n/a	n/a	n/a	n/a	n/a	n/a	n/a	n/a	n/a	n/a	-4.0991	-1.62536	2.47374	0.360719	4.58677	-2.86223	2.7121	0.027214	0.720424
vacuole	thioglucoside glucohydrolase 1;member of Glycoside Hydrolase Family 1. encodes one of two known functional myrosinase enzymes in Arabidopsis. The enzyme catalyzes the hydrolysis of glucosinolates into compounds that are toxic to various microbes and herbivores.	AT5G26000.2;AT5G26000.1	6		AT5G26000.2 | thioglucoside glucohydrolase 1 | Chr5:9080009-9082347 REVERSE LENGTH=456 | 201606;AT5G26000.1 | thioglucoside glucohydrolase 1 | Chr5:9079678-9082347 REVERSE LENGTH=541 | 201606	n/a	n/a	n/a	n/a	n/a	n/a	n/a	n/a	n/a	n/a	n/a	n/a	n/a	n/a	n/a	n/a	n/a	n/a	-4.33683	-1.90325	2.43357	0.183195	4.68395	-2.87668	2.45505	0.0370412	0.720424
plastid	;	AT3G01060.2;AT3G01060.1;AT3G01060.3	4		AT3G01060.2 | lysine-tRNA ligase | Chr3:16831-18782 REVERSE LENGTH=447 | 201606;AT3G01060.1 | lysine-tRNA ligase | Chr3:16831-18782 REVERSE LENGTH=455 | 201606;AT3G01060.3 | lysine-tRNA ligase | Chr3:17055-18782 REVERSE LENGTH=372 | 201606	n/a	n/a	n/a	n/a	n/a	n/a	n/a	n/a	n/a	n/a	n/a	n/a	n/a	n/a	n/a	n/a	n/a	n/a	-2.68199	-0.312402	2.36959	0.343076	4.3961	-1.26024	2.65457	0.0267898	0.720424
mitochondrion	Transketolase family protein;	AT5G50850.1	4		AT5G50850.1 | Transketolase family protein | Chr5:20689671-20692976 FORWARD LENGTH=363 | 201606	n/a	n/a	n/a	n/a	n/a	n/a	n/a	n/a	n/a	n/a	n/a	n/a	n/a	n/a	n/a	n/a	n/a	n/a	-3.05052	-0.715987	2.33453	0.276999	4.39206	-1.6498	2.57587	0.0304399	0.720424
cytosol	methionine adenosyltransferase 3;	AT2G36880.2;AT2G36880.1	10		AT2G36880.2 | methionine adenosyltransferase 3 | Chr2:15479721-15480893 REVERSE LENGTH=390 | 201606;AT2G36880.1 | methionine adenosyltransferase 3 | Chr2:15479721-15480893 REVERSE LENGTH=390 | 201606	n/a	n/a	n/a	n/a	n/a	n/a	n/a	n/a	n/a	n/a	n/a	n/a	n/a	n/a	n/a	n/a	n/a	n/a	-2.62787	-0.306443	2.32143	0.538043	4.10481	-1.08025	2.90863	0.0159259	0.720424
extracellular	GDSL-like Lipase/Acylhydrolase superfamily protein;	AT1G29670.1;AT1G29670.2	4		AT1G29670.1 | GDSL-like Lipase/Acylhydrolase superfamily protein | Chr1:10375843-10377717 FORWARD LENGTH=363 | 201606;AT1G29670.2 | GDSL-like Lipase/Acylhydrolase superfamily protein | Chr1:10375639-10377717 FORWARD LENGTH=431 | 201606	n/a	n/a	n/a	n/a	n/a	n/a	n/a	n/a	n/a	n/a	n/a	n/a	n/a	n/a	n/a	n/a	n/a	n/a	-3.55148	-1.29083	2.26066	0.0638052	4.45751	-2.19509	2.33617	0.0449293	0.720424
golgi	triacylglycerol lipase-like 1;Target of AtGRP7 regulation.	AT1G45201.1;AT1G45201.3;AT1G45201.2	11		AT1G45201.1 | triacylglycerol lipase-like 1 | Chr1:17123889-17128462 FORWARD LENGTH=479 | 201606;AT1G45201.3 | triacylglycerol lipase-like 1 | Chr1:17123814-17128462 FORWARD LENGTH=504 | 201606;AT1G45201.2 | triacylglycerol lipase-like 1 | Chr1:17123889-17	n/a	n/a	n/a	n/a	n/a	n/a	n/a	n/a	n/a	n/a	n/a	n/a	n/a	n/a	n/a	n/a	n/a	n/a	0.426722	2.62751	2.20079	0.163341	4.23824	1.89392	2.41362	0.0369367	0.720424
plastid	carbamoyl phosphate synthetase B;carbamoyl phosphate synthetase large chain (CARB) mRNA,	AT1G29900.1	8		AT1G29900.1 | carbamoyl phosphate synthetase B | Chr1:10468164-10471976 FORWARD LENGTH=1187 | 201606	n/a	n/a	n/a	n/a	n/a	n/a	n/a	n/a	n/a	n/a	n/a	n/a	n/a	n/a	n/a	n/a	n/a	n/a	-2.89273	-0.710419	2.18231	0.135584	4.22903	-1.43786	2.38251	0.0389371	0.720424

## Sheet: Fig 3e, SupTable 1
IP-MS data presented in Fig. 3a and Supplementary Table 1.
This table is the original output retrieved from Amica (Didusch, S., Madern, M., Hartl, M. & Baccarini, M. Amica: an Interactive and User-Friendly Web-Platform for the Analysis of Proteomics Data. BMC Genomics 23, 1–9 (2022)).
Proteins described in more detail in Supplementary Table 1 are in pink. Log2 fold changes (FC) >2 and >1 are highlighted in dark and light green. Adjusted p-values <0.01 are in blue.
Majority.protein.IDs	Protein.ID	Entry.Name	Gene.names	Protein.Length	Coverage	Organism	Protein.Existence	Description	Protein.Probability	Top.Peptide.Probability	razorUniqueCount	spectraCount	razorUniqueCount.X20230616_C32024_002_S522420_650_MatK_C_1_C_	razorUniqueCount.X20230616_C32024_003_S522422_650_MatK_C_3_C_	razorUniqueCount.X20230616_C32024_004_S522424_659_MatK_2_C.	razorUniqueCount.X20230616_C32024_005_S522421_650_MatK_C_2_C_	razorUniqueCount.X20230616_C32024_008_S522425_659_MatK_3_C.	razorUniqueCount.X20230616_C32024_009_S522423_659_MatK_1_C.	Indistinguishable.Proteins	Potential.contaminant	quantified	logFC_Cplus__vs__Cminus	AveExpr_Cplus__vs__Cminus	t_Cplus__vs__Cminus	P.Value_Cplus__vs__Cminus	adj.P.Val_Cplus__vs__Cminus	B_Cplus__vs__Cminus	TotalIntensity_X20230616_C32024_002_S522420_650_MatK_C_1_C_	TotalIntensity_X20230616_C32024_003_S522422_650_MatK_C_3_C_	TotalIntensity_X20230616_C32024_004_S522424_659_MatK_2_C.	TotalIntensity_X20230616_C32024_005_S522421_650_MatK_C_2_C_	TotalIntensity_X20230616_C32024_008_S522425_659_MatK_3_C.	TotalIntensity_X20230616_C32024_009_S522423_659_MatK_1_C.	UniqueIntensity_X20230616_C32024_002_S522420_650_MatK_C_1_C_	UniqueIntensity_X20230616_C32024_003_S522422_650_MatK_C_3_C_	UniqueIntensity_X20230616_C32024_004_S522424_659_MatK_2_C.	UniqueIntensity_X20230616_C32024_005_S522421_650_MatK_C_2_C_	UniqueIntensity_X20230616_C32024_008_S522425_659_MatK_3_C.	UniqueIntensity_X20230616_C32024_009_S522423_659_MatK_1_C.	Intensity_X20230616_C32024_002_S522420_650_MatK_C_1_C_	Intensity_X20230616_C32024_003_S522422_650_MatK_C_3_C_	Intensity_X20230616_C32024_004_S522424_659_MatK_2_C.	Intensity_X20230616_C32024_005_S522421_650_MatK_C_2_C_	Intensity_X20230616_C32024_008_S522425_659_MatK_3_C.	Intensity_X20230616_C32024_009_S522423_659_MatK_1_C.	LFQIntensity_X20230616_C32024_002_S522420_650_MatK_C_1_C_	LFQIntensity_X20230616_C32024_003_S522422_650_MatK_C_3_C_	LFQIntensity_X20230616_C32024_004_S522424_659_MatK_2_C.	LFQIntensity_X20230616_C32024_005_S522421_650_MatK_C_2_C_
tr|A0A1S4C7U0|A0A1S4C7U0_TOBAC	A0A1S4C7U0	A0A1S4C7U0_TOBAC	LOC107816053	607	28.7	Nicotiana tabacum OX=4097	4:Protein predicted	Uncharacterized protein LOC107816053	1	0.999	21	493	157	162	10	164	0	0			+	8.32207	26.6669	7.63962	0.000242863	0.00565728	0.764151	33.7119	33.7218	27.1761	33.6225	22.944	NA	29.8861	29.6119	22.0188	29.4303	NA	NA	33.7119	33.7218	27.1761	33.6225	22.944	NA	30.8862	30.883	24.8422	30.7148
tr|A0A140G1P3|A0A140G1P3_TOBAC	A0A140G1P3	A0A140G1P3_TOBAC	matK	509	33	Nicotiana tabacum OX=4097	3:Protein inferred from homology	Maturase K	1	0.999	18	415	115	137	8	155	0	0			+	7.83295	26.41	11.8314	1.96338e-05	0.000705025	3.53284	33.0455	33.1693	25.582	33.1051	20.0327	NA	32.7976	32.9085	25.2576	32.8857	20.0327	NA	33.0455	33.1693	25.582	33.1051	20.0327	NA	30.2818	30.3705	24.0829	30.3271
tr|A0A1S4BH73|A0A1S4BH73_TOBAC	A0A1S4BH73	A0A1S4BH73_TOBAC	LOC107808232	969	31.7	Nicotiana tabacum OX=4097	3:Protein inferred from homology	valine--tRNA ligase	1	0.999	33	658	196	228	10	223	1	0			+	7.7724	26.591	11.8959	1.90162e-05	0.000705025	3.56737	34.0782	34.1038	26.6341	33.9968	20.8647	20.1853	NA	NA	NA	NA	NA	NA	34.0782	34.1038	26.6341	33.9968	20.8647	20.1853	30.3626	30.5074	24.2552	30.5617
tr|A0A1U7Y1B8|A0A1U7Y1B8_NICSY	A0A1U7Y1B8	A0A1U7Y1B8_NICSY	LOC104239960	903	36	Nicotiana sylvβ-estradiolris OX=4096	3:Protein inferred from homology	1,4-alpha-glucan branching enzyme	1	0.999	31	664	203	239	16	204	1	1			+	7.23302	26.8232	15.4593	4.02733e-06	0.000265804	5.21259	33.5864	33.8141	27.0821	33.6748	23.9984	24.2953	NA	NA	NA	NA	NA	NA	33.5864	33.8141	27.0821	33.6748	23.9984	24.2953	30.3857	30.5065	23.8558	30.4269
tr|A0A1S3ZFZ9|A0A1S3ZFZ9_TOBAC	A0A1S3ZFZ9	A0A1S3ZFZ9_TOBAC	LOC107786423	588	29.3	Nicotiana tabacum OX=4097	4:Protein predicted	Uncharacterized protein LOC107786423	1	0.999	19	29	9	11	0	9	0	0			+	7.1236	24.4485	27.1824	1.34967e-07	5.34469e-05	8.45819	33.6736	33.6872	27.1351	33.5862	22.944	NA	29.2162	28.852	NA	28.5568	NA	NA	29.2162	28.852	NA	28.5568	NA	NA	28.418	27.7936	NA	27.8192
tr|A0A1S3Z171|A0A1S3Z171_TOBAC	A0A1S3Z171	A0A1S3Z171_TOBAC	LOC107781849	390	45.4	Nicotiana tabacum OX=4097	4:Protein predicted	1,4-alpha-glucan-branching enzyme 3, chloroplastic/amyloplastic-like	1	0.999	18	19	5	6	0	8	0	0			+	6.98689	24.7904	18.2144	1.50946e-06	0.00016347	6.21112	32.3576	32.825	25.6268	32.7246	22.8202	23.2173	28.0428	28.5345	NA	28.4905	NA	NA	28.0428	28.5345	NA	28.4905	NA	NA	28.0057	28.4235	NA	28.4223
tr|A0A1S4A7L4|A0A1S4A7L4_TOBAC	A0A1S4A7L4	A0A1S4A7L4_TOBAC	LOC107794628	569	24.3	Nicotiana tabacum OX=4097	4:Protein predicted	1,4-alpha-glucan-branching enzyme 3, chloroplastic/amyloplastic-like	1	0.999	14	162	49	52	1	60	0	0			+	5.91326	25.5915	9.21247	8.40388e-05	0.0023771	1.94222	32.7716	32.8094	26.3216	32.5957	21.7993	20.2312	30.7778	31.0698	23.4395	30.8646	NA	NA	30.7778	31.0698	23.4395	30.8646	NA	NA	28.6392	28.5019	24.1582	28.5032
tr|A0A1S4AQM5|A0A1S4AQM5_TOBAC	A0A1S4AQM5	A0A1S4AQM5_TOBAC	LOC107800404	831	8.7	Nicotiana tabacum OX=4097	4:Protein predicted	CRM-domain containing factor CFM3, chloroplastic/mitochondrial-like	1	0.999	10	21	7	6	0	8	0	0			+	2.60861	22.7832	14.1229	6.89809e-06	0.000303516	4.65005	25.7304	25.9762	NA	25.3786	20.8996	20.3329	21.8896	21.6376	NA	21.6838	NA	NA	25.7304	25.9762	NA	25.3786	20.8996	20.3329	24.2448	24.2364	NA	23.7814
tr|A0A1S4DJ40|A0A1S4DJ40_TOBAC	A0A1S4DJ40	A0A1S4DJ40_TOBAC	LOC107830377	528	8.9	Nicotiana tabacum OX=4097	4:Protein predicted	Ribonuclease III domain-containing protein RNC1, chloroplastic-like isoform X1	1	0.9987	6	21	6	6	1	6	1	1			+	2.25165	22.3526	15.6707	3.71387e-06	0.000265804	5.29645	25.5887	25.2119	21.8735	25.372	23.1092	21.3504	NA	NA	NA	NA	NA	NA	25.5887	25.2119	21.8735	25.372	23.1092	21.3504	23.7092	23.3596	21.1425	23.3664
tr|A0A1S3XJ11|A0A1S3XJ11_TOBAC	A0A1S3XJ11	A0A1S3XJ11_TOBAC	LOC107765781	320	12.2	Nicotiana tabacum OX=4097	3:Protein inferred from homology	GrpE protein homolog	1	0.999	6	15	5	4	0	5	1	0			+	1.98672	22.2802	8.82867	0.000107217	0.00283054	1.67277	25.5728	25.3443	NA	25.199	21.9986	21.74	24.1236	24.0717	NA	23.8987	21.9986	21.74	25.5728	25.3443	NA	25.199	21.9986	21.74	23.3959	23.2923	NA	23.1324
tr|A0A1S3XZX4|A0A1S3XZX4_TOBAC	A0A1S3XZX4	A0A1S3XZX4_TOBAC	LOC107770551	354	16.9	Nicotiana tabacum OX=4097	4:Protein predicted	Ribonuclease Z, chloroplastic-like	1	0.999	7	23	8	5	1	9	0	0			+	1.90242	24.1197	2.81525	0.030019	0.224141	-4.56323	26.5529	26.0976	24.8162	26.1303	25.0512	24.9866	23.4161	22.512	NA	22.5559	NA	NA	26.5529	26.0976	24.8162	26.1303	25.0512	24.9866	25.4672	24.8656	NA	24.8798
tr|A0A1S3XQS5|A0A1S3XQS5_TOBAC	A0A1S3XQS5	A0A1S3XQS5_TOBAC	LOC107767733	861	4.8	Nicotiana tabacum OX=4097	4:Protein predicted	Nuclear pore complex protein NUP98A-like	1	0.9974	5	10	0	2	1	4	1	2			+	1.8035	22.148	7.11082	0.00036179	0.00754047	0.319573	23.7053	23.4178	21.3627	23.487	21.7365	22.2056	23.7053	23.4178	21.3627	23.487	21.7365	22.2056	23.7053	23.4178	21.3627	23.487	21.7365	22.2056	23.1977	22.8768	NA	23.0746
tr|A0A1S4DSL7|A0A1S4DSL7_TOBAC	A0A1S4DSL7	A0A1S4DSL7_TOBAC	LOC107832769	589	36.2	Nicotiana tabacum OX=4097	3:Protein inferred from homology	RuBisCO large subunit-binding protein subunit alpha-like	1	0.999	20	130	26	29	17	26	16	16			+	1.77494	25.1984	14.8165	5.18707e-06	0.000266005	4.94923	29.5326	29.4645	27.5808	29.1345	27.6446	27.541	23.1892	22.9394	NA	23.3684	NA	21.8855	29.2743	29.2128	27.2594	28.8301	27.3382	27.2157	26.2107	26.1902	24.2533	25.8566
tr|A0A1S4AHG8|A0A1S4AHG8_TOBAC	A0A1S4AHG8	A0A1S4AHG8_TOBAC	LOC107797700	599	35.4	Nicotiana tabacum OX=4097	3:Protein inferred from homology	Chaperonin 60 subunit beta 2, chloroplastic-like	1	0.999	23	200	37	47	21	44	29	22			+	1.71678	26.0484	19.865	8.96282e-07	0.00016347	6.72433	29.965	30.0621	28.2567	29.7839	28.1872	28.2708	24.9792	24.7753	23.0225	24.754	23.2932	23.0862	29.965	30.0621	28.2567	29.7839	28.1872	28.2708	26.9707	26.9594	25.1692	26.7903
tr|A0A1S4BNP6|A0A1S4BNP6_TOBAC	A0A1S4BNP6	A0A1S4BNP6_TOBAC	LOC107810219	599	35.4	Nicotiana tabacum OX=4097	3:Protein inferred from homology	Chaperonin 60 subunit beta 2, chloroplastic	1	0.999	23	8	2	3	0	2	1	0			+	1.71347	23.3303	11.6624	2.13644e-05	0.000705025	3.44147	29.9653	30.0635	28.266	29.7898	28.1789	28.2804	24.9907	24.8266	23.339	24.9367	23.0208	23.3993	24.9907	24.8266	23.339	24.9367	23.0208	23.3993	24.188	24.113	22.5054	24.26
tr|A0A1S3ZEH5|A0A1S3ZEH5_TOBAC	A0A1S3ZEH5	A0A1S3ZEH5_TOBAC	LOC107785932	446	4	Nicotiana tabacum OX=4097	4:Protein predicted	Ankyrin repeat domain-containing protein, chloroplastic-like	1	0.9983	2	4	0	2	0	2	0	0	tr|A0A1S4AXF0|A0A1S4AXF0_TOBAC		+	1.67894	22.6005	8.4475	0.000137841	0.00341156	1.39418	24.6206	24.3023	23.2509	24.1829	22.4257	22.7841	NA	NA	NA	NA	NA	NA	24.6206	24.3023	23.2509	24.1829	22.4257	22.7841	23.6946	23.374	NA	23.2513
tr|A0A1S4A1Q4|A0A1S4A1Q4_TOBAC	A0A1S4A1Q4	A0A1S4A1Q4_TOBAC	LOC107792808	605	26.1	Nicotiana tabacum OX=4097	3:Protein inferred from homology	RuBisCO large subunit-binding protein subunit beta, chloroplastic-like	1	0.999	16	31	8	9	2	8	2	2	tr|A0A1S4DIY1|A0A1S4DIY1_TOBAC		+	1.5229	23.1013	14.7287	5.37385e-06	0.000266005	4.91224	29.1906	29.1988	27.5103	28.8681	27.3843	27.4467	NA	NA	NA	NA	NA	NA	26.1292	26.0211	24.2434	25.938	24.3131	24.5437	23.9839	23.864	22.284	23.7404
tr|A0A1S4CB32|A0A1S4CB32_TOBAC	A0A1S4CB32	A0A1S4CB32_TOBAC	LOC107817083	707	24	Nicotiana tabacum OX=4097	3:Protein inferred from homology	Stromal 70 kDa heat shock-related protein, chloroplastic	1	0.999	18	96	17	21	12	23	12	11			+	1.49519	24.4842	17.9439	1.65121e-06	0.00016347	6.12145	27.4782	27.6416	25.987	27.814	26.0398	26.0901	23.9603	23.9536	22.3712	23.5669	22.1525	21.6859	27.4782	27.6416	25.987	27.814	26.0398	26.0901	25.2514	25.1442	23.7879	25.2998
tr|A0A1S3ZAW0|A0A1S3ZAW0_TOBAC	A0A1S3ZAW0	A0A1S3ZAW0_TOBAC	LOC107784815	798	7.8	Nicotiana tabacum OX=4097	3:Protein inferred from homology	Heat shock protein 90-5, chloroplastic-like	1	0.999	7	19	5	6	0	6	1	1	tr|A0A1S3ZDE0|A0A1S3ZDE0_TOBAC		+	1.19389	22.7936	9.47359	7.15665e-05	0.00218003	2.11955	25.5425	25.4419	24.1158	25.3765	24.3563	23.8881	NA	NA	NA	NA	NA	NA	25.5425	25.4419	24.1158	25.3765	24.3563	23.8881	23.5901	23.3119	22.1658	23.2696
tr|A0A1S4A3I5|A0A1S4A3I5_TOBAC	A0A1S4A3I5	A0A1S4A3I5_TOBAC	LOC107793315	300	6	Nicotiana tabacum OX=4097	4:Protein predicted	Cactin-like	1	0.9975	3	13	0	3	3	3	2	2	tr|A0A1S4APM1|A0A1S4APM1_TOBAC		+	0.762338	22.5344	1.10724	0.309947	0.674391	-6.85704	23.2452	23.6043	24.2395	23.4118	22.5979	23.1922	NA	NA	NA	NA	NA	NA	23.2452	23.6043	24.2395	23.4118	22.5979	23.1922	22.7715	23.1155	23.7759	22.8597
tr|A0A140G1S6|A0A140G1S6_TOBAC	A0A140G1S6	A0A140G1S6_TOBAC	ycf4	184	9.2	Nicotiana tabacum OX=4097	3:Protein inferred from homology	Photosystem I assembly protein Ycf4	1	0.9966	2	9	1	1	2	1	2	2			+	0.626969	21.8568	1.11075	0.308547	0.674391	-6.85329	22.8849	23.4194	23.2838	22.7451	22.2349	22.66	22.8849	23.4194	23.2838	22.7451	22.2349	22.66	22.8849	23.4194	23.2838	22.7451	22.2349	22.66	22.1079	22.446	22.5078	21.9569
tr|A0A1S4CLZ9|A0A1S4CLZ9_TOBAC	A0A1S4CLZ9	A0A1S4CLZ9_TOBAC	LOC107820323	485	16.3	Nicotiana tabacum OX=4097	3:Protein inferred from homology	Elongation factor Tu	1	0.999	9	19	3	3	4	3	2	4			+	0.611972	24.1668	4.19088	0.00554267	0.0954304	-2.72336	27.8941	27.8939	27.4342	27.5827	27.5028	27.4398	23.647	24.2154	23.7246	23.7064	23.5774	23.4437	25.1231	25.4426	24.7259	25.1159	24.7038	24.6897	24.6616	24.5787	23.8663	24.178
sp|O82150|FTSH_TOBAC	O82150	FTSH_TOBAC	FTSH	714	8.3	Nicotiana tabacum OX=4097	2:Experimental evidence at transcript level	ATP-dependent zinc metalloprotease FTSH, chloroplastic	1	0.999	6	30	4	6	4	6	6	4	tr|A0A1S4B8T4|A0A1S4B8T4_TOBAC, tr|A0A1S4C8D8|A0A1S4C8D8_TOBAC, tr|A0A1S4CRH1|A0A1S4CRH1_TOBAC, tr|A0A1S4DML1|A0A1S4DML1_TOBAC		+	0.587339	23.3458	7.38155	0.000294144	0.00647117	0.550563	25.5189	25.3933	25.0058	25.4088	24.9609	24.766	NA	NA	NA	NA	NA	NA	25.5189	25.3933	25.0058	25.4088	24.9609	24.766	23.6941	23.5818	23.0079	23.6423
tr|A0A1S4CPU2|A0A1S4CPU2_TOBAC	A0A1S4CPU2	A0A1S4CPU2_TOBAC	LOC107821343	742	8.5	Nicotiana tabacum OX=4097	3:Protein inferred from homology	RNA helicase	1	0.999	8	26	2	5	3	6	7	3			+	0.528991	23.1983	3.99235	0.00694869	0.105834	-2.97301	25.3723	25.3263	24.3846	25.0741	24.8395	24.4135	21.8033	21.5527	21.3668	21.7792	21.9022	21.4847	25.3723	25.3263	24.3846	25.0741	24.8395	24.4135	23.6654	23.446	22.9013	23.277
tr|A0A1S3YQI2|A0A1S3YQI2_TOBAC	A0A1S3YQI2	A0A1S3YQI2_TOBAC	LOC107778620	357	11.8	Nicotiana tabacum OX=4097	3:Protein inferred from homology	Fructose-bisphosphate aldolase	0.9999	0.999	6	5	0	2	1	1	1	0	tr|A0A1S3YQR9|A0A1S3YQR9_TOBAC		+	0.480133	23.8244	2.34815	0.0565291	0.302507	-5.22884	26.5109	26.609	26.5541	26.6511	26.3237	26.4498	NA	NA	NA	NA	NA	NA	24.0823	23.9561	24.0389	24.5334	23.8967	24.2414	23.81	23.9895	23.2699	24.394
tr|A0A1S3YKL7|A0A1S3YKL7_TOBAC	A0A1S3YKL7	A0A1S3YKL7_TOBAC	LOC107777304	186	12.4	Nicotiana tabacum OX=4097	4:Protein predicted	Thioredoxin-like 3-1, chloroplastic	1	0.9987	3	16	2	3	2	3	3	3	tr|A0A1S4AZ72|A0A1S4AZ72_TOBAC		+	0.475663	23.3928	1.3573	0.222771	0.592064	-6.57137	24.7913	24.8524	23.1104	23.6979	23.6966	25.0219	NA	NA	NA	NA	NA	NA	24.7913	24.8524	23.1104	23.6979	23.6966	25.0219	23.5791	23.8233	NA	23.4896
tr|A0A1S4AKW3|A0A1S4AKW3_TOBAC	A0A1S4AKW3	A0A1S4AKW3_TOBAC	LOC107798764	439	29.6	Nicotiana tabacum OX=4097	3:Protein inferred from homology	Ribulose bisphosphate carboxylase/oxygenase activase, chloroplastic	1	0.999	13	107	15	21	14	22	20	15			+	0.430439	27.2094	2.76949	0.0319045	0.224141	-4.62807	29.1887	29.4462	29.1575	29.5834	29.2715	29.0438	26.0964	25.5675	25.9334	25.9331	26.0029	26.0143	28.9003	29.1974	28.8729	29.3476	28.9953	28.7323	27.1262	27.5658	26.8659	27.5819
tr|A0A097BTX9|A0A097BTX9_TOBAC	A0A097BTX9	A0A097BTX9_TOBAC	LOC107790364	297	17.8	Nicotiana tabacum OX=4097	2:Experimental evidence at transcript level	Mitochondrial carnitine/acylcarnitine carrier-like protein-like isoform 1	1	0.9988	6	21	4	4	2	5	3	3	tr|A0A1S4DAN8|A0A1S4DAN8_TOBAC		+	0.412767	23.3519	1.61148	0.157412	0.478105	-6.25048	24.6969	25.1877	24.781	25.2393	24.5381	25.1673	NA	NA	NA	NA	NA	NA	24.6969	25.1877	24.781	25.2393	24.5381	25.1673	24.0672	23.2931	22.8171	23.3144
tr|A0A1S4AYN5|A0A1S4AYN5_TOBAC	A0A1S4AYN5	A0A1S4AYN5_TOBAC	LOC107802737	194	19.1	Nicotiana tabacum OX=4097	3:Protein inferred from homology	60S ribosomal protein L9-1	1	0.999	5	24	2	5	2	3	6	6			+	0.408625	24.653	2.16398	0.0729457	0.331617	-5.49093	25.617	25.8527	25.0636	25.7484	25.5929	25.4434	NA	22.6526	NA	22.0826	21.5761	21.8162	25.617	25.8527	25.0636	25.7484	25.5929	25.4434	24.7836	24.9841	24.0393	24.8042
tr|A0A1S3WYG1|A0A1S3WYG1_TOBAC	A0A1S3WYG1	A0A1S3WYG1_TOBAC	LOC107759189	125	36	Nicotiana tabacum OX=4097	3:Protein inferred from homology	60S ribosomal protein L22-3-like	1	0.999	4	27	4	5	5	5	3	5	tr|A0A1S4CRJ1|A0A1S4CRJ1_TOBAC		+	0.401525	24.6279	3.63594	0.010586	0.135228	-3.43565	25.9034	25.7998	25.5052	25.6791	25.4587	25.586	NA	NA	NA	NA	NA	NA	25.9034	25.7998	25.5052	25.6791	25.4587	25.586	24.9236	24.899	24.4595	24.6633
tr|A0A1S4BE66|A0A1S4BE66_TOBAC	A0A1S4BE66	A0A1S4BE66_TOBAC	LOC107807379	340	7.9	Nicotiana tabacum OX=4097	3:Protein inferred from homology	fructose-bisphosphatase	1	0.999	3	5	0	3	0	2	0	0			+	0.38652	21.6672	2.65927	0.0369851	0.233056	-4.78472	22.1148	23.2278	22.0617	23.0284	22.972	22.3038	21.0889	21.5522	20.2582	20.9727	20.7162	20.6365	22.1148	23.2278	22.0617	23.0284	22.972	22.3038	21.8116	21.9794	21.2093	21.7905
tr|A0A1S4ATB8|A0A1S4ATB8_TOBAC	A0A1S4ATB8	A0A1S4ATB8_TOBAC	LOC107801158	449	35.6	Nicotiana tabacum OX=4097	3:Protein inferred from homology	Glyceraldehyde-3-phosphate dehydrogenase	1	0.999	15	24	3	6	1	6	4	4	tr|A0A1S4CNK0|A0A1S4CNK0_TOBAC		+	0.381998	24.0064	1.60804	0.158161	0.478105	-6.25498	29.988	30.2172	29.988	30.1739	29.9535	29.9497	NA	NA	NA	NA	NA	NA	25.5273	26.1761	25.2538	26.0689	25.4724	25.5345	23.6712	24.5686	23.6726	24.3523
tr|A0A1S3XKM0|A0A1S3XKM0_TOBAC	A0A1S3XKM0	A0A1S3XKM0_TOBAC	LOC107766022	432	7.9	Nicotiana tabacum OX=4097	3:Protein inferred from homology	Glutamine synthetase	1	0.9972	4	19	3	3	2	5	3	3	tr|A0A1S4AWH0|A0A1S4AWH0_TOBAC		+	0.359226	24.0836	1.95133	0.0981053	0.373555	-5.78986	25.8312	25.2033	25.1692	25.4283	25.2526	24.9744	NA	NA	NA	NA	NA	NA	25.8312	25.2033	25.1692	25.4283	25.2526	24.9744	24.6256	23.9697	23.9505	24.1942
tr|A0A1S3X9U6|A0A1S3X9U6_TOBAC	A0A1S3X9U6	A0A1S3X9U6_TOBAC	LOC107762804	693	10.4	Nicotiana tabacum OX=4097	3:Protein inferred from homology	ATP-dependent zinc metalloprotease FTSH 2, chloroplastic	1	0.999	8	41	6	8	5	9	7	6			+	0.349676	23.7666	3.84747	0.0082262	0.120651	-3.15886	26.2093	25.994	25.8294	26.226	25.6627	25.5356	25.0632	25.3904	25.0416	25.225	24.9277	24.7842	26.2093	25.994	25.8294	26.226	25.6627	25.5356	23.8435	24.0609	23.5627	23.92
tr|A0A1S4D8W9|A0A1S4D8W9_TOBAC	A0A1S4D8W9	A0A1S4D8W9_TOBAC	LOC107827304	460	20.9	Nicotiana tabacum OX=4097	4:Protein predicted	RNA-binding protein 39-like	1	0.999	8	17	2	3	2	3	3	4			+	0.326275	24.0705	2.57548	0.0414213	0.249555	-4.90417	26.9023	27.4178	27.1139	27.4018	27.0618	27.2348	23.8731	24.8153	24.1342	24.6835	24.2863	24.6161	23.8731	24.8153	24.1342	24.6835	24.2863	24.6161	24.1302	24.3553	23.7237	24.2154
tr|A0A1S3XEH9|A0A1S3XEH9_TOBAC	A0A1S3XEH9	A0A1S3XEH9_TOBAC	LOC107764229	296	9.5	Nicotiana tabacum OX=4097	3:Protein inferred from homology	40S ribosomal protein SA	1	0.999	3	13	2	3	2	2	2	2	tr|A0A1S3Y4M0|A0A1S3Y4M0_TOBAC, tr|A0A1S3YJD9|A0A1S3YJD9_TOBAC, tr|A0A1S4BZJ1|A0A1S4BZJ1_TOBAC, tr|A0A1S4C9T3|A0A1S4C9T3_TOBAC, tr|A0A1S4DA62|A0A1S4DA62_TOBAC		+	0.322717	22.7475	3.09661	0.0207688	0.191266	-4.16831	23.6162	23.7979	23.3328	23.8694	23.5135	23.4684	NA	NA	NA	NA	NA	NA	23.6162	23.7979	23.3328	23.8694	23.5135	23.4684	22.7721	22.9566	22.4636	22.9979
tr|A0A1S3ZAM9|A0A1S3ZAM9_TOBAC	A0A1S3ZAM9	A0A1S3ZAM9_TOBAC	LOC107784747	410	9	Nicotiana tabacum OX=4097	3:Protein inferred from homology	fructose-bisphosphatase	1	0.999	4	16	2	3	1	4	3	3	tr|A0A1S4A023|A0A1S4A023_TOBAC		+	0.318584	23.5679	1.18736	0.279272	0.646736	-6.76937	23.8476	24.9494	23.7364	24.952	24.6731	24.7068	NA	NA	NA	NA	NA	NA	23.8476	24.9494	23.7364	24.952	24.6731	24.7068	23.2941	23.8254	22.9599	24.0621
tr|A0A1S3XTT6|A0A1S3XTT6_TOBAC	A0A1S3XTT6	A0A1S3XTT6_TOBAC	LOC107768479	922	21.3	Nicotiana tabacum OX=4097	3:Protein inferred from homology	SART-1 family protein DOT2-like	1	0.999	18	91	13	19	12	17	14	16			+	0.317551	24.2248	4.03241	0.00663563	0.105108	-2.92216	27.131	27.2863	26.8136	27.2039	27.0156	26.8697	23.2972	23.8348	23.1414	24.0603	23.0768	23.2092	27.131	27.2863	26.8136	27.2039	27.0156	26.8697	24.3637	24.4268	24.0224	24.3604
sp|Q42961|PGKH_TOBAC	Q42961	PGKH_TOBAC	sp|Q42961|PGKH_TOBAC	481	28.9	Nicotiana tabacum OX=4097	2:Experimental evidence at transcript level	Phosphoglycerate kinase, chloroplastic	1	0.999	16	17	1	3	4	4	3	2			+	0.312211	22.3152	2.19879	0.0695027	0.331617	-5.44154	27.8469	27.6242	27.9429	28.033	27.7238	27.9808	NA	NA	NA	NA	NA	NA	23.6994	23.9492	23.6986	24.1323	23.7333	23.2674	22.3484	22.443	22.2958	22.6224
tr|Q6QND3|Q6QND3_TOBAC	Q6QND3	Q6QND3_TOBAC	Pdx1-B	309	20.1	Nicotiana tabacum OX=4097	3:Protein inferred from homology	Probable pyridoxal 5'-phosphate synthase subunit PDX1	1	0.999	6	26	3	5	4	5	4	5			+	0.307388	22.3244	2.06665	0.0835288	0.348183	-5.62842	23.2387	24.4484	24.0918	24.0039	24.0298	24.1344	NA	NA	NA	NA	NA	NA	23.2387	24.4484	24.0918	24.0039	24.0298	24.1344	22.2024	22.7171	22.2671	22.5148
sp|P49319|CATA1_TOBAC	P49319	CATA1_TOBAC	CAT-1	492	10.2	Nicotiana tabacum OX=4097	1:Experimental evidence at protein level	Catalase isozyme 1	1	0.999	7	20	2	4	2	5	4	3	tr|A0A1S3ZFE6|A0A1S3ZFE6_TOBAC, tr|A0A1S4D605|A0A1S4D605_TOBAC		+	0.297132	24.8936	2.15148	0.0742243	0.331617	-5.50864	26.3926	26.6195	25.7858	26.6596	26.3417	26.3861	NA	NA	NA	NA	NA	NA	26.3926	26.4001	25.7858	26.4634	26.1514	26.2645	25.0418	25.0095	24.4601	25.0752
tr|A0A1S3XC99|A0A1S3XC99_TOBAC	A0A1S3XC99	A0A1S3XC99_TOBAC	LOC107763402	203	10.8	Nicotiana tabacum OX=4097	4:Protein predicted	Ras-related protein RABD2a	0.9999	0.9983	2	10	1	2	1	2	2	2	tr|A0A1S3YRU3|A0A1S3YRU3_TOBAC, tr|A0A1S3ZJA8|A0A1S3ZJA8_TOBAC, tr|A0A1S3ZZM0|A0A1S3ZZM0_TOBAC, tr|A0A1S4ASQ4|A0A1S4ASQ4_TOBAC, tr|A0A1S4AZI1|A0A1S4AZI1_TOBAC, tr|A0A1S4B126|A0A1S4B126_TOBAC, tr|A0A1S4BZY1|A0A1S4BZY1_TOBAC, tr|A0A1S4C294|A0A1S4C294_TOBAC, tr|A0A1S4C4M7|A0A1S4C4M7_TOBAC, tr|A0A1S4CW84|A0A1S4CW84_TOBAC, tr|A0A1S4D8B7|A0A1S4D8B7_TOBAC, tr|Q8VWF9|Q8VWF9_TOBAC, tr|Q8W3J2|Q8W3J2_TOBAC,…		+	0.295753	22.276	0.936119	0.384789	0.736248	-7.03005	22.8509	23.7834	22.5853	23.4898	23.1729	23.4782	NA	NA	NA	NA	NA	NA	22.8509	23.7834	22.5853	23.4898	23.1729	23.4782	21.9008	22.8316	21.634	22.5393
tr|A0A1S4BJI6|A0A1S4BJI6_TOBAC	A0A1S4BJI6	A0A1S4BJI6_TOBAC	LOC107808980	254	20.1	Nicotiana tabacum OX=4097	4:Protein predicted	Serine/arginine-rich splicing factor SC35-like	0.9998	0.999	6	60	11	9	9	11	10	10			+	0.29118	25.792	2.09124	0.080715	0.343234	-5.59377	26.9587	27.3193	27.1664	27.0061	27.1487	27.5588	24.5055	23.6791	23.9506	24.4219	24.3572	24.2622	26.9587	27.3193	27.1664	27.0061	27.1487	27.5588	26.0712	25.698	25.6345	26.0434
tr|A0A1S4DBQ8|A0A1S4DBQ8_TOBAC	A0A1S4DBQ8	A0A1S4DBQ8_TOBAC	LOC107828126	130	24.6	Nicotiana tabacum OX=4097	3:Protein inferred from homology	40S ribosomal protein S15a-1	1	0.9951	4	18	4	3	2	3	3	3			+	0.290796	23.8391	2.95876	0.0248432	0.20433	-4.36093	25.019	25.0803	24.7539	25.066	24.818	24.9729	24.1553	24.5246	23.7898	24.3792	23.8669	24.1554	25.019	25.0803	24.7539	25.066	24.818	24.9729	23.8655	24.0717	23.6737	24.0162
sp|Q9ZS34|CHLP_TOBAC	Q9ZS34	CHLP_TOBAC	CHLP	464	12.3	Nicotiana tabacum OX=4097	2:Experimental evidence at transcript level	Geranylgeranyl diphosphate reductase, chloroplastic	1	0.999	6	29	4	5	4	5	6	5	tr|A0A1S3Z5N4|A0A1S3Z5N4_TOBAC, tr|A0A1S4DJC0|A0A1S4DJC0_TOBAC		+	0.27975	23.7495	2.78619	0.0312019	0.224141	-4.60438	25.6345	25.6786	25.4496	25.6869	25.4245	25.4255	NA	NA	NA	NA	NA	NA	25.6345	25.6786	25.4496	25.6869	25.4245	25.4255	23.7476	24.0446	23.5895	23.876
tr|A0A140G1X6|A0A140G1X6_TOBAC	A0A140G1X6	A0A140G1X6_TOBAC	rps15	87	32.2	Nicotiana tabacum OX=4097	3:Protein inferred from homology	30S ribosomal protein S15	1	0.999	3	23	3	4	4	4	4	4			+	0.279641	24.6962	1.85852	0.111671	0.403011	-5.91826	25.7967	26.2048	25.636	26.078	25.9138	25.9489	25.7967	26.2048	25.636	26.078	25.9138	25.9489	25.7967	26.2048	25.636	26.078	25.9138	25.9489	24.5637	25.0376	24.3961	24.9068
tr|A0A1S3Z100|A0A1S3Z100_TOBAC	A0A1S3Z100	A0A1S3Z100_TOBAC	LOC107781793	394	15	Nicotiana tabacum OX=4097	4:Protein predicted	Calcium sensing receptor, chloroplastic-like	1	0.999	5	20	3	3	3	4	3	4			+	0.278476	22.8397	3.71677	0.00960552	0.13266	-3.32913	24.4183	24.4959	24.1051	24.6012	24.1961	24.2836	23.639	23.6822	23.3024	23.6722	23.5119	23.4219	24.4183	24.4959	24.1051	24.6012	24.1961	24.2836	22.9337	22.9925	22.6784	23.0106
sp|P68158|EFTU_TOBAC	P68158	EFTU_TOBAC	TUFA	478	17.6	Nicotiana tabacum OX=4097	3:Protein inferred from homology	Elongation factor Tu, chloroplastic	1	0.999	9	90	14	15	14	20	14	13	tr|A0A1S4AQT9|A0A1S4AQT9_TOBAC		+	0.278061	26.047	3.5495	0.0117584	0.139216	-3.55055	28.0052	27.9907	27.5226	27.7178	27.6146	27.5866	NA	NA	NA	NA	NA	NA	28.0052	27.9907	27.5226	27.7178	27.6146	27.5866	26.2295	26.1596	25.8579	26.1689
tr|A0A1S3YFP1|A0A1S3YFP1_TOBAC	A0A1S3YFP1	A0A1S3YFP1_TOBAC	LOC107775757	467	8.4	Nicotiana tabacum OX=4097	3:Protein inferred from homology	3-oxoacyl-[acyl-carrier-protein] synthase	1	0.999	4	17	3	3	2	3	4	2			+	0.277091	23.2661	1.98829	0.0931743	0.366748	-5.73833	24.1239	23.8278	23.9388	24.2637	23.6382	23.8852	23.3301	NA	23.2684	NA	NA	NA	24.1239	23.8278	23.9388	24.2637	23.6382	23.8852	23.4341	23.1825	23.2588	23.5973
tr|A0A140G1V5|A0A140G1V5_TOBAC	A0A140G1V5	A0A140G1V5_TOBAC	rps3	218	33.5	Nicotiana tabacum OX=4097	3:Protein inferred from homology	ribosomal protein S3	1	0.999	8	40	6	6	7	7	6	8			+	0.27308	25.3038	3.12664	0.0199811	0.188394	-4.1266	26.8405	26.9551	26.0033	25.7409	27.418	25.8505	26.8405	26.9551	26.0033	25.7409	27.418	25.8505	26.8405	26.9551	26.0033	25.7409	27.418	25.8505	25.3777	25.4891	25.1857	25.4542
tr|A0A1S3YYQ3|A0A1S3YYQ3_TOBAC	A0A1S3YYQ3	A0A1S3YYQ3_TOBAC	LOC107781115	197	25.4	Nicotiana tabacum OX=4097	3:Protein inferred from homology	40S ribosomal protein S9-2-like	1	0.9989	6	42	6	7	6	8	8	7	tr|A0A1S3ZTI1|A0A1S3ZTI1_TOBAC, tr|A0A1S4B907|A0A1S4B907_TOBAC		+	0.27211	24.4367	2.50386	0.0456602	0.261574	-5.00643	26.1649	26.3007	26.1049	26.1512	26.2412	26.1886	NA	NA	NA	NA	NA	NA	26.1649	26.3007	26.1049	26.1512	26.2412	26.1886	24.7288	24.6058	24.2953	24.3836
tr|A0A1S4BWG5|A0A1S4BWG5_TOBAC	A0A1S4BWG5	A0A1S4BWG5_TOBAC	LOC107812601	168	14.9	Nicotiana tabacum OX=4097	3:Protein inferred from homology	30S ribosomal protein S13, chloroplastic-like	1	0.999	3	18	3	3	3	3	3	3	tr|A0A1S4CWV7|A0A1S4CWV7_TOBAC		+	0.271321	23.8666	2.78781	0.0311347	0.224141	-4.60209	25.3616	24.5003	24.9337	25.1161	25.0704	25.0384	NA	NA	NA	NA	NA	NA	25.3616	24.5003	24.9337	25.1161	25.0704	25.0384	24.0003	24.1057	23.6198	23.9007
tr|A0A1S4DBP8|A0A1S4DBP8_TOBAC	A0A1S4DBP8	A0A1S4DBP8_TOBAC	LOC107828114	182	18.7	Nicotiana tabacum OX=4097	4:Protein predicted	Thioredoxin-1-like	1	0.999	3	23	3	4	4	4	4	4	tr|E5L8B5|E5L8B5_TOBAC		+	0.268673	24.0969	1.55831	0.169386	0.489611	-6.31965	25.2921	24.8258	25.0888	25.2255	24.7428	24.6212	NA	NA	NA	NA	NA	NA	25.2921	24.8258	25.0888	25.2255	24.7428	24.6212	24.246	24.0535	24.129	24.3941
tr|L0SQ20|L0SQ20_TOBAC	L0SQ20	L0SQ20_TOBAC	cat1	492	24.8	Nicotiana tabacum OX=4097	2:Experimental evidence at transcript level	Catalase	1	0.999	12	124	16	26	15	22	20	25			+	0.267421	26.4519	2.56795	0.0418471	0.249555	-4.91493	28.3763	28.8048	28.3034	28.8713	28.3597	28.5037	24.469	24.2889	24.5381	24.4908	24.3607	24.4748	28.3763	28.8048	28.3034	28.8713	28.3597	28.5037	26.4261	26.6439	26.3571	26.6868
tr|A0A075EYQ6|A0A075EYQ6_TOBAC	A0A075EYQ6	A0A075EYQ6_TOBAC	eIF-5A3	159	29.6	Nicotiana tabacum OX=4097	2:Experimental evidence at transcript level	Eukaryotic translation initiation factor 5A	1	0.999	5	26	3	5	3	6	4	5			+	0.26497	25.2147	1.78842	0.123133	0.424899	-6.01409	27.1269	27.2359	27.2013	27.2826	26.9014	27.3266	22.1461	24.0755	22.7076	23.8256	22.9216	22.4798	25.8384	26.1985	25.8812	26.1444	25.6865	26.0792	25.1217	25.4744	25.0527	25.4454
tr|A0A1S3YG65|A0A1S3YG65_TOBAC	A0A1S3YG65	A0A1S3YG65_TOBAC	LOC107775978	287	7	Nicotiana tabacum OX=4097	3:Protein inferred from homology	ribose-5-phosphate isomerase	1	0.999	2	7	1	1	1	2	1	1			+	0.255701	22.6462	1.15934	0.289695	0.660896	-6.80048	23.6542	23.3329	22.7318	22.6879	23.001	23.23	21.5971	21.0379	21.6538	20.8752	20.9785	20.3995	23.6542	23.3329	22.7318	22.6879	23.001	23.23	23.2054	22.799	22.5077	22.3178
tr|A0A140G1P4|A0A140G1P4_TOBAC	A0A140G1P4	A0A140G1P4_TOBAC	rps16	85	32.9	Nicotiana tabacum OX=4097	3:Protein inferred from homology	ribosomal protein S16	1	0.999	3	15	2	3	2	3	3	2			+	0.252795	24.2984	2.94536	0.0252832	0.20433	-4.37975	25.8749	25.6088	25.2259	25.5517	25.2657	25.7183	25.8749	25.6088	25.2259	25.5517	25.2657	25.7183	25.8749	25.6088	25.2259	25.5517	25.2657	25.7183	24.4325	24.4157	24.1177	24.4261
tr|A0A1S4A939|A0A1S4A939_TOBAC	A0A1S4A939	A0A1S4A939_TOBAC	LOC107795042	157	47.1	Nicotiana tabacum OX=4097	4:Protein predicted	Glycine-rich RNA-binding protein-like	1	0.999	6	61	8	11	10	13	10	9			+	0.25062	25.7413	1.68249	0.142672	0.45563	-6.15667	27.2456	27.5356	26.6304	27.6834	26.5336	26.4876	24.7776	25.2546	24.9206	25.2954	24.7808	24.7787	27.2456	27.5356	26.6304	27.6834	26.5336	26.4876	25.5906	25.8748	25.679	26.1343
tr|A0A1S3YLJ1|A0A1S3YLJ1_TOBAC	A0A1S3YLJ1	A0A1S3YLJ1_TOBAC	LOC107777564	292	6.8	Nicotiana tabacum OX=4097	4:Protein predicted	Glyoxylate/succinic semialdehyde reductase 1-like	1	0.9989	2	7	1	1	0	2	2	1	tr|A0A1S4AB88|A0A1S4AB88_TOBAC		+	0.249093	22.1812	2.49465	0.0462379	0.261574	-5.01959	23.1131	23.1473	22.8466	22.8818	22.8481	22.8454	NA	NA	NA	NA	NA	NA	23.1131	23.1473	22.8466	22.8818	22.8481	22.8454	22.3634	22.4027	21.9857	22.1513
tr|A0A1S3ZE04|A0A1S3ZE04_TOBAC	A0A1S3ZE04	A0A1S3ZE04_TOBAC	LOC107785678	386	20.2	Nicotiana tabacum OX=4097	3:Protein inferred from homology	ADP/ATP translocase	1	0.999	9	59	9	13	8	10	11	8			+	0.246879	24.7559	3.14154	0.0196024	0.188394	-4.10595	26.7778	26.8303	26.5379	26.757	26.659	26.4379	NA	NA	NA	NA	NA	NA	26.7778	26.8303	26.5379	26.757	26.659	26.4379	24.8641	24.8892	24.6036	24.8848
tr|A0A1S3XJ34|A0A1S3XJ34_TOBAC	A0A1S3XJ34	A0A1S3XJ34_TOBAC	LOC107765795	181	17.1	Nicotiana tabacum OX=4097	3:Protein inferred from homology	Ribulose bisphosphate carboxylase small subunit, chloroplastic	1	0.9989	4	27	4	5	4	5	4	5	tr|A0A1S3YB15|A0A1S3YB15_TOBAC, tr|A0A1S3ZBG0|A0A1S3ZBG0_TOBAC		+	0.230236	27.3013	1.21389	0.269705	0.636986	-6.7395	30.8438	30.9489	31.0262	31.2554	30.9927	30.8542	NA	NA	NA	NA	NA	NA	27.7743	28.1767	27.8599	28.4619	27.8843	27.974	27.0183	27.4707	27.1532	27.7602
tr|A0A1S4ADE2|A0A1S4ADE2_TOBAC	A0A1S4ADE2	A0A1S4ADE2_TOBAC	LOC107796388	740	2.7	Nicotiana tabacum OX=4097	3:Protein inferred from homology	4-hydroxy-3-methylbut-2-en-1-yl diphosphate synthase (Ferredoxin), chloroplastic	1	0.9951	3	8	1	2	1	2	2	0			+	0.229862	21.764	1.42681	0.202773	0.56949	-6.48625	23.3352	23.0752	22.2643	23.215	22.2995	21.7795	23.3352	23.0752	22.2643	23.215	22.2995	21.7795	23.3352	23.0752	22.2643	23.215	22.2995	21.7795	21.9405	21.7909	21.7396	21.9054
tr|A0A1S3XP71|A0A1S3XP71_TOBAC	A0A1S3XP71	A0A1S3XP71_TOBAC	LOC107767301	449	34.5	Nicotiana tabacum OX=4097	3:Protein inferred from homology	Glyceraldehyde-3-phosphate dehydrogenase	1	0.999	14	215	27	39	32	42	39	36	tr|A0A1S4AE99|A0A1S4AE99_TOBAC, tr|A0A1S4AET0|A0A1S4AET0_TOBAC		+	0.229283	28.1598	2.69538	0.0352317	0.232529	-4.73333	30.0359	30.2697	30.0179	30.206	29.9808	29.9743	NA	NA	NA	NA	NA	NA	30.0359	30.2697	30.0179	30.206	29.9808	29.9743	28.1654	28.335	28.0361	28.3231
tr|A0A1S3ZQZ9|A0A1S3ZQZ9_TOBAC	A0A1S3ZQZ9	A0A1S3ZQZ9_TOBAC	LOC107789616	316	21.8	Nicotiana tabacum OX=4097	3:Protein inferred from homology	Annexin	1	0.999	8	32	5	7	4	5	6	5			+	0.228982	23.7014	2.03997	0.0866943	0.357614	-5.66594	25.8821	25.4013	25.656	25.7564	25.5549	25.5593	23.0903	22.2697	22.6631	22.4289	22.6067	22.697	25.8821	25.4013	25.656	25.7564	25.5549	25.5593	23.9866	23.767	23.6704	23.6942
tr|A0A1S3YUW3|A0A1S3YUW3_TOBAC	A0A1S3YUW3	A0A1S3YUW3_TOBAC	LOC107779937	378	31.3	Nicotiana tabacum OX=4097	4:Protein predicted	Chloroplast stem-loop binding protein of 41 kDa b, chloroplastic-like	1	0.999	10	75	5	13	10	18	14	15	tr|A0A1S3Z334|A0A1S3Z334_TOBAC		+	0.218508	24.9375	1.21473	0.269405	0.636986	-6.73854	26.8194	27.5507	27.0808	27.8527	27.4733	27.5016	NA	NA	NA	NA	NA	NA	26.8194	27.5507	27.0808	27.8527	27.4733	27.5016	24.6997	25.1435	24.635	25.2972
tr|A0A140G1P7|A0A140G1P7_TOBAC	A0A140G1P7	A0A140G1P7_TOBAC	atpA	507	26.4	Nicotiana tabacum OX=4097	3:Protein inferred from homology	ATP synthase subunit alpha	1	0.999	13	157	19	30	24	31	24	29			+	0.215037	27.0541	2.09088	0.0807564	0.343234	-5.59429	29.1299	29.458	29.1696	29.4081	29.2567	29.2446	28.4603	28.998	28.6333	29.0165	28.6062	28.7268	29.1299	29.458	29.1696	29.4081	29.2567	29.2446	26.9832	27.2424	26.9812	27.2592
tr|A0A1S3Z3Y7|A0A1S3Z3Y7_TOBAC	A0A1S3Z3Y7	A0A1S3Z3Y7_TOBAC	LOC107782679	249	22.9	Nicotiana tabacum OX=4097	3:Protein inferred from homology	40S ribosomal protein S6	0.9993	0.999	6	34	3	7	3	9	8	4	tr|A0A1S4D5A4|A0A1S4D5A4_TOBAC		+	0.212345	24.9048	1.27866	0.247527	0.620384	-6.6649	26.3219	26.5577	26.1984	26.8232	26.3168	26.2723	NA	NA	NA	NA	NA	NA	26.3219	26.5577	26.1984	26.8232	26.3168	26.2723	24.8314	24.9421	25.0627	25.2594
sp|Q40565|RCA2_TOBAC	Q40565	RCA2_TOBAC	RCA	439	26.7	Nicotiana tabacum OX=4097	2:Experimental evidence at transcript level	Ribulose bisphosphate carboxylase/oxygenase activase 2, chloroplastic	1	0.999	12	20	2	4	3	4	3	4	tr|A0A1S4AK62|A0A1S4AK62_TOBAC		+	0.207135	26.1385	0.64411	0.542959	0.84966	-7.2722	29.1812	29.5315	29.18	29.5543	29.2746	29.0438	NA	NA	NA	NA	NA	NA	26.1599	27.0247	26.2974	26.5773	26.3152	26.2885	25.4799	26.7377	26.0099	26.5086
tr|A0A1S3YLA5|A0A1S3YLA5_TOBAC	A0A1S3YLA5	A0A1S3YLA5_TOBAC	LOC107777241	401	31.4	Nicotiana tabacum OX=4097	3:Protein inferred from homology	Glyceraldehyde-3-phosphate dehydrogenase	1	0.999	13	77	10	16	12	16	13	10			+	0.19636	27.353	2.16828	0.072511	0.331617	-5.48483	30.1557	30.3216	30.1371	30.2316	30.1016	30.0795	26.1037	26.1771	26.0507	26.2092	25.9925	25.9607	28.3147	28.568	28.2042	28.2869	28.3627	28.2834	27.3825	27.5629	27.2635	27.4079
tr|A0A1S3YRK4|A0A1S3YRK4_TOBAC	A0A1S3YRK4	A0A1S3YRK4_TOBAC	LOC107779020	314	11.1	Nicotiana tabacum OX=4097	3:Protein inferred from homology	Mediator of RNA polymerase II transcription subunit 36a-like	1	0.999	6	32	5	5	5	8	5	4	tr|Q25C91|Q25C91_TOBAC		+	0.195383	23.9611	1.36764	0.21969	0.592064	-6.55886	25.3053	25.6111	25.4141	26.0073	25.8988	25.6542	NA	NA	NA	NA	NA	NA	25.3053	25.6111	25.4141	26.0073	25.8988	25.6542	23.8945	24.1379	23.9373	24.1441
tr|A0A140G1T9|A0A140G1T9_TOBAC	A0A140G1T9	A0A140G1T9_TOBAC	rps18	101	29.7	Nicotiana tabacum OX=4097	3:Protein inferred from homology	ribosomal protein S18	1	0.9965	4	36	6	6	5	7	7	5			+	0.194965	25.0788	2.01649	0.0895798	0.361976	-5.69887	26.7147	26.6825	26.6645	26.8786	26.5448	26.4969	26.5442	26.5758	26.6455	26.807	26.4768	26.3633	26.7147	26.6825	26.6645	26.8786	26.5448	26.4969	25.1996	25.076	25.0984	25.2534
tr|A0A140G1Y5|A0A140G1Y5_TOBAC	A0A140G1Y5	A0A140G1Y5_TOBAC	rps12	123	13	Nicotiana tabacum OX=4097	3:Protein inferred from homology	ribosomal protein S12	1	0.9988	2	14	3	3	2	2	3	1			+	0.183357	25.1622	1.2216	0.266974	0.636986	-6.73073	26.2927	25.7745	25.8987	26.119	25.8018	25.999	26.2927	25.7745	25.8987	26.119	25.8018	25.999	26.2927	25.7745	25.8987	26.119	25.8018	25.999	25.4901	24.9673	25.0708	25.3041
tr|A0A1S4C519|A0A1S4C519_TOBAC	A0A1S4C519	A0A1S4C519_TOBAC	LOC107815238	284	16.2	Nicotiana tabacum OX=4097	4:Protein predicted	29 kDa ribonucleoprotein A, chloroplastic-like isoform X1	1	0.999	5	53	7	10	10	9	9	8	tr|A0A1S4C530|A0A1S4C530_TOBAC		+	0.175053	25.3558	2.15983	0.0733676	0.331617	-5.49681	26.6612	26.6039	26.4827	26.601	26.5087	26.4041	NA	NA	NA	NA	NA	NA	26.6612	26.6039	26.4827	26.601	26.5087	26.4041	25.4855	25.4202	25.3002	25.4243
tr|A0A1S3Z8U8|A0A1S3Z8U8_TOBAC	A0A1S3Z8U8	A0A1S3Z8U8_TOBAC	LOC107784214	357	12.6	Nicotiana tabacum OX=4097	3:Protein inferred from homology	Fructose-bisphosphate aldolase	0.9999	0.9976	6	13	2	2	2	3	2	2			+	0.173915	24.4027	1.36075	0.221739	0.592064	-6.5672	26.4641	26.5338	26.5344	26.5764	26.2722	26.4085	NA	NA	NA	NA	NA	NA	24.7014	25.2085	24.9654	24.8667	24.6426	24.6727	24.3981	24.6092	24.5302	24.4617
tr|A0A1S4CVZ3|A0A1S4CVZ3_TOBAC	A0A1S4CVZ3	A0A1S4CVZ3_TOBAC	LOC107823197	784	11.7	Nicotiana tabacum OX=4097	3:Protein inferred from homology	Elongation factor G, chloroplastic	1	0.999	8	29	3	6	3	6	6	5			+	0.16333	22.417	1.69806	0.139623	0.45563	-6.13591	23.6035	24.3094	23.4943	24.3154	24.2368	23.5777	NA	NA	NA	20.0564	20.0581	NA	23.6035	24.3094	23.4943	24.3154	24.2368	23.5777	22.4152	22.5931	22.2154	22.4876
tr|A0A1S3Z496|A0A1S3Z496_TOBAC	A0A1S3Z496	A0A1S3Z496_TOBAC	LOC107782636	235	15.3	Nicotiana tabacum OX=4097	4:Protein predicted	ATP-dependent Clp protease ATP-binding subunit CLPT2, chloroplastic-like	1	0.9987	4	16	1	3	2	3	4	3			+	0.162628	22.6776	1.67203	0.144757	0.458591	-6.17059	23.8457	24.1717	23.9011	24.3263	23.967	23.9375	NA	21.5622	21.3899	21.35	21.3034	21.5147	23.8457	24.1717	23.9011	24.3263	23.967	23.9375	22.7114	22.761	22.7442	22.8044
sp|O22436|CHLI_TOBAC	O22436	CHLI_TOBAC	CHLI	426	8.7	Nicotiana tabacum OX=4097	2:Experimental evidence at transcript level	Magnesium-chelatase subunit ChlI, chloroplastic	1	0.999	4	21	3	4	3	4	4	3	tr|A0A1S3XEV7|A0A1S3XEV7_TOBAC, tr|Q9FES7|Q9FES7_TOBAC		+	0.160364	23.8491	1.63411	0.152563	0.471991	-6.22075	24.9782	25.3769	24.9909	25.3736	25.3448	24.9588	NA	NA	NA	NA	NA	NA	24.9782	25.3769	24.9909	25.3736	25.3448	24.9588	23.9013	23.9652	23.6181	23.9214
tr|A0A140G1V0|A0A140G1V0_TOBAC	A0A140G1V0	A0A140G1V0_TOBAC	rps11	138	26.8	Nicotiana tabacum OX=4097	3:Protein inferred from homology	ribosomal protein S11	1	0.999	3	28	3	6	6	4	5	4			+	0.157562	24.5744	1.03872	0.33836	0.690674	-6.92877	25.7113	26.2406	26.0136	26.0907	25.8516	25.9157	25.7113	26.2406	26.0136	26.0907	25.8516	25.9157	25.7113	26.2406	26.0136	26.0907	25.8516	25.9157	24.3501	24.9003	24.4335	24.7093
tr|A0A0D3QSL6|A0A0D3QSL6_TOBAC	A0A0D3QSL6	A0A0D3QSL6_TOBAC	RPL17	174	10.9	Nicotiana tabacum OX=4097	2:Experimental evidence at transcript level	50S ribosomal protein L22, chloroplastic	0.9999	0.999	4	12	1	0	2	4	3	2			+	0.149696	21.7225	0.744133	0.484475	0.806101	-7.19757	25.6209	26.0288	25.2787	25.699	25.7238	25.6039	22.6763	22.7112	22.2111	22.113	22.5761	22.1344	22.6763	22.7112	22.2111	22.113	22.5761	22.1344	22.0431	21.9047	21.5037	21.4443
tr|A0A1S4C3U3|A0A1S4C3U3_TOBAC	A0A1S4C3U3	A0A1S4C3U3_TOBAC	LOC107814855	447	6.9	Nicotiana tabacum OX=4097	3:Protein inferred from homology	Tubulin beta chain	1	0.999	3	47	7	9	5	10	9	7			+	0.149638	25.1606	1.31016	0.23733	0.613951	-6.62781	25.8258	26.1331	26.0279	26.5494	26.122	26.0306	21.5541	21.5422	NA	22.0558	21.0573	20.9368	25.8258	26.1331	26.0279	26.5494	26.122	26.0306	25.1358	25.1228	25.1183	25.4476
tr|A0A1S3Y0T4|A0A1S3Y0T4_TOBAC	A0A1S3Y0T4	A0A1S3Y0T4_TOBAC	LOC107770769	843	14.5	Nicotiana tabacum OX=4097	3:Protein inferred from homology	Elongation factor 2	1	0.999	14	90	11	16	13	20	15	15			+	0.148285	25.6565	1.38091	0.215786	0.590006	-6.5427	27.4989	28.1759	27.7863	28.1763	27.5212	28.0309	25.1509	25.3655	24.9135	25.5822	25.3765	25.2963	27.4989	28.1759	27.7863	28.1763	27.5212	28.0309	25.5696	25.735	25.5123	25.8874
tr|A0A1S3XCJ5|A0A1S3XCJ5_TOBAC	A0A1S3XCJ5	A0A1S3XCJ5_TOBAC	LOC107763687	454	5.3	Nicotiana tabacum OX=4097	4:Protein predicted	D-glycerate 3-kinase, chloroplastic-like	1	0.999	3	15	2	3	2	3	3	2	tr|A0A1S4C4J1|A0A1S4C4J1_TOBAC		+	0.146446	22.9281	1.29793	0.241244	0.613951	-6.64227	23.9436	23.9164	24.1004	23.8733	23.9193	23.8626	22.2553	22.8048	22.4579	22.4349	22.7033	22.1339	23.9436	23.9164	24.1004	23.8733	23.9193	23.8626	22.9515	23.108	23.0326	22.9444
tr|A0A1S4DBQ6|A0A1S4DBQ6_TOBAC	A0A1S4DBQ6	A0A1S4DBQ6_TOBAC	LOC107828122	340	26.2	Nicotiana tabacum OX=4097	3:Protein inferred from homology	Glyceraldehyde-3-phosphate dehydrogenase	1	0.999	11	121	17	22	19	24	21	18			+	0.143522	26.4517	1.81537	0.118595	0.415609	-5.97737	28.7428	28.8428	28.4191	28.5951	28.7627	28.7779	NA	NA	NA	NA	NA	NA	28.7428	28.8428	28.4191	28.5951	28.7627	28.7779	26.5258	26.5604	26.3092	26.484
tr|A0A1S3ZKY2|A0A1S3ZKY2_TOBAC	A0A1S3ZKY2	A0A1S3ZKY2_TOBAC	LOC107787859	919	3	Nicotiana tabacum OX=4097	3:Protein inferred from homology	Bifunctional aspartokinase/homoserine dehydrogenase, chloroplastic-like isoform X2	1	0.9977	3	10	1	3	1	1	2	2	tr|A0A1S3ZL31|A0A1S3ZL31_TOBAC, tr|A0A1S4A693|A0A1S4A693_TOBAC		+	0.141187	22.0579	0.873398	0.415514	0.754787	-7.08809	23.0443	23.0897	22.6544	22.8973	23.1921	22.7123	NA	NA	NA	NA	NA	NA	23.0443	23.0897	22.6544	22.8973	23.1921	22.7123	22.1429	22.2272	21.7909	22.0155
tr|A0A1S4A4Z4|A0A1S4A4Z4_TOBAC	A0A1S4A4Z4	A0A1S4A4Z4_TOBAC	LOC107793787	295	9.5	Nicotiana tabacum OX=4097	4:Protein predicted	Thioredoxin-like protein CDSP32, chloroplastic	1	0.999	4	15	2	3	2	2	2	4	tr|A0A1S4BXD1|A0A1S4BXD1_TOBAC		+	0.139553	23.6219	1.61303	0.157074	0.478105	-6.24844	24.8247	24.8911	24.7216	24.9524	24.7634	24.792	NA	NA	NA	NA	NA	NA	24.8247	24.8911	24.7216	24.9524	24.7634	24.792	23.6366	23.6775	23.591	23.761
tr|A0A1S4AJ51|A0A1S4AJ51_TOBAC	A0A1S4AJ51	A0A1S4AJ51_TOBAC	LOC107798186	243	17.3	Nicotiana tabacum OX=4097	4:Protein predicted	30S ribosomal protein 2, chloroplastic-like	1	0.9972	5	26	2	4	5	5	5	5			+	0.139149	24.139	1.48361	0.187664	0.53464	-6.41512	25.6128	24.3544	25.2328	25.3577	25.3031	25.3617	21.8296	21.9949	21.6576	21.9477	22.0122	21.9538	25.6128	24.3544	25.2328	25.3577	25.3031	25.3617	24.3378	24.1354	23.9959	24.1525
tr|A0A1S4AIZ0|A0A1S4AIZ0_TOBAC	A0A1S4AIZ0	A0A1S4AIZ0_TOBAC	LOC107798205	481	28.9	Nicotiana tabacum OX=4097	3:Protein inferred from homology	Phosphoglycerate kinase	1	0.999	16	84	9	15	15	17	14	14	tr|A0A1S4AJ36|A0A1S4AJ36_TOBAC		+	0.138588	26.5268	1.17199	0.284951	0.656049	-6.7865	27.8611	27.7163	27.9681	28.1107	27.7712	28.0145	NA	NA	NA	NA	NA	NA	27.8307	27.681	27.9327	28.0813	27.7348	27.9926	26.3984	26.7265	26.5448	26.6633
tr|A0A1S4AVN0|A0A1S4AVN0_TOBAC	A0A1S4AVN0	A0A1S4AVN0_TOBAC	LOC107801762	193	14	Nicotiana tabacum OX=4097	3:Protein inferred from homology	Elongation factor P-like	1	0.999	4	12	1	3	1	3	2	2	tr|A0A1S4DA79|A0A1S4DA79_TOBAC		+	0.137469	23.1817	0.522968	0.619448	0.898725	-7.34984	24.3368	24.139	24.2632	23.6633	23.4008	24.0944	NA	NA	NA	NA	NA	NA	24.3368	24.139	24.2632	23.6633	23.4008	24.0944	23.5218	23.3443	23.428	22.8851
tr|A0A1S3ZL44|A0A1S3ZL44_TOBAC	A0A1S3ZL44	A0A1S3ZL44_TOBAC	LOC107787982	566	9.5	Nicotiana tabacum OX=4097	4:Protein predicted	Protein DEK-like isoform X4	1	0.999	7	32	2	5	6	8	5	6	tr|A0A1S3ZL65|A0A1S3ZL65_TOBAC, tr|A0A1S3ZLC2|A0A1S3ZLC2_TOBAC, tr|A0A1S3ZLG3|A0A1S3ZLG3_TOBAC		+	0.135553	24.0375	0.776649	0.466417	0.792708	-7.17137	25.999	26.328	26.2253	27.6748	26.4447	26.314	NA	NA	NA	NA	NA	NA	25.0767	24.5827	25.388	27.3761	25.0792	25.2358	24.4025	23.8537	24.163	24.0598
tr|A0A1S4AFG1|A0A1S4AFG1_TOBAC	A0A1S4AFG1	A0A1S4AFG1_TOBAC	LOC107797065	450	18.2	Nicotiana tabacum OX=4097	3:Protein inferred from homology	Tubulin alpha chain	1	0.999	8	67	11	11	11	13	11	10	tr|Q8VXC9|Q8VXC9_TOBAC		+	0.132411	25.0481	1.77057	0.126233	0.430934	-6.03832	26.9655	27.0768	27.1095	27.3094	26.9754	26.9016	NA	NA	NA	NA	NA	NA	26.9655	27.0768	27.1095	27.3094	26.9754	26.9016	25.0831	25.0988	25.0045	25.161
tr|A0A1S4A1E8|A0A1S4A1E8_TOBAC	A0A1S4A1E8	A0A1S4A1E8_TOBAC	LOC107792669	291	7.9	Nicotiana tabacum OX=4097	4:Protein predicted	29 kDa ribonucleoprotein B, chloroplastic	1	0.999	3	12	2	2	2	2	3	1	tr|A0A1S4C3J4|A0A1S4C3J4_TOBAC		+	0.131611	21.8579	0.935586	0.385043	0.736248	-7.03056	23.2708	22.9681	22.9872	23.1807	22.9113	23.2063	NA	NA	NA	NA	NA	NA	23.2708	22.9681	22.9872	23.1807	22.9113	23.2063	22.092	21.7361	21.7898	21.9429
tr|A0A1S3ZI12|A0A1S3ZI12_TOBAC	A0A1S3ZI12	A0A1S3ZI12_TOBAC	LOC107786892	579	9.7	Nicotiana tabacum OX=4097	4:Protein predicted	Peptide-N4-(N-acetyl-beta- glucosaminyl)asparagine amidase A-like	1	0.999	5	19	3	4	4	4	2	2			+	0.131319	23.3142	0.808173	0.449364	0.777066	-7.14509	24.7926	23.8299	25.1548	25.0665	23.9057	24.1538	21.7973	21.4802	21.9239	21.8689	21.2674	21.3201	24.7926	23.8299	25.1548	25.0665	23.9057	24.1538	23.4837	23.089	23.4293	23.567
tr|A0A1S3Y3X4|A0A1S3Y3X4_TOBAC	A0A1S3Y3X4	A0A1S3Y3X4_TOBAC	LOC107771978	598	11	Nicotiana tabacum OX=4097	3:Protein inferred from homology	Splicing factor U2af large subunit A-like isoform X2	1	0.999	6	30	3	6	4	6	5	6	tr|A0A1S3Y455|A0A1S3Y455_TOBAC		+	0.130405	22.6764	0.540875	0.607772	0.891398	-7.33928	23.1356	25.1809	24.2034	24.7616	24.2771	24.5653	NA	NA	NA	NA	NA	NA	23.1356	25.1809	24.2034	24.7616	24.2771	24.5653	22.2701	23.1523	22.7658	22.8023
tr|A0A1S3XDY2|A0A1S3XDY2_TOBAC	A0A1S3XDY2	A0A1S3XDY2_TOBAC	LOC107764049	138	14.5	Nicotiana tabacum OX=4097	3:Protein inferred from homology	Histone H2B	1	0.999	2	13	1	2	3	2	3	2	tr|A0A1S3Y1Z7|A0A1S3Y1Z7_TOBAC, tr|A0A1S3Y3P7|A0A1S3Y3P7_TOBAC, tr|A0A1S3YFP6|A0A1S3YFP6_TOBAC, tr|A0A1S3YPF6|A0A1S3YPF6_TOBAC, tr|A0A1S3YPP7|A0A1S3YPP7_TOBAC, tr|A0A1S3YPS5|A0A1S3YPS5_TOBAC, tr|A0A1S3ZTP9|A0A1S3ZTP9_TOBAC, tr|A0A1S4AXD3|A0A1S4AXD3_TOBAC, tr|A0A1S4BEC6|A0A1S4BEC6_TOBAC, tr|A0A1S4C6T4|A0A1S4C6T4_TOBAC, tr|A0A1S4CBT7|A0A1S4CBT7_TOBAC, tr|A0A1S4CJ57|A0A1S4CJ57_TOBAC, tr|A0A1S4CZR1|A…		+	0.126886	24.0333	0.731118	0.491836	0.814924	-7.20779	25.438	25.2561	25.0603	24.7307	25.036	24.8971	NA	NA	NA	NA	NA	NA	25.438	25.2561	25.0603	24.7307	25.036	24.8971	24.3321	24.2171	24.0892	23.741
tr|A0A1S3YRP6|A0A1S3YRP6_TOBAC	A0A1S3YRP6	A0A1S3YRP6_TOBAC	LOC107779077	248	10.9	Nicotiana tabacum OX=4097	3:Protein inferred from homology	Peptidyl-prolyl cis-trans isomerase	1	0.999	3	20	3	3	4	3	4	3	tr|A0A1S4AWT3|A0A1S4AWT3_TOBAC		+	0.126309	23.3084	1.12359	0.303467	0.674391	-6.83947	24.5107	24.5151	24.5587	23.9202	23.5377	24.6623	NA	NA	NA	NA	NA	NA	24.5107	24.5151	24.5587	23.9202	23.5377	24.6623	23.3269	23.3332	23.2226	23.4546
tr|A0A1S4BCZ6|A0A1S4BCZ6_TOBAC	A0A1S4BCZ6	A0A1S4BCZ6_TOBAC	LOC107807000	1387	11.5	Nicotiana tabacum OX=4097	4:Protein predicted	Cell division cycle and apoptosis regulator protein 1-like	1	0.999	17	51	1	11	8	12	11	8			+	0.124558	22.7942	0.826237	0.439795	0.774724	-7.12966	24.931	26.053	24.9614	25.9832	25.5174	25.2873	21.7896	22.1266	21.6906	22.2837	22.2295	22.0655	24.931	26.053	24.9614	25.9832	25.5174	25.2873	22.5625	23.0747	22.6909	22.9324
sp|O82802|SIR1_TOBAC	O82802	SIR1_TOBAC	SIR1	693	2.7	Nicotiana tabacum OX=4097	1:Experimental evidence at protein level	Sulfite reductase 1 [ferredoxin], chloroplastic	1	0.9973	4	10	1	3	1	1	2	2	tr|A0A1S3YXR5|A0A1S3YXR5_TOBAC, tr|A0A1S3ZIR3|A0A1S3ZIR3_TOBAC		+	0.123194	22.0803	1.12409	0.303272	0.674391	-6.83894	22.6044	23.5306	23.502	23.7136	23.7538	23.6243	NA	NA	NA	NA	NA	NA	22.6044	23.5306	23.502	23.7136	23.7538	23.6243	22.2985	22.0035	21.9062	22.1237
tr|A0A1S3XJC8|A0A1S3XJC8_TOBAC	A0A1S3XJC8	A0A1S3XJC8_TOBAC	LOC107765835	260	25	Nicotiana tabacum OX=4097	3:Protein inferred from homology	40S ribosomal protein S3a	1	0.999	7	75	10	13	12	12	14	14			+	0.121775	26.452	1.10284	0.311712	0.674424	-6.86175	27.5285	27.8161	27.848	27.9859	27.8206	27.7153	22.7031	23.0506	23.1037	23.3614	22.7473	22.6337	27.5285	27.8161	27.848	27.9859	27.8206	27.7153	26.5122	26.432	26.54	26.5944
tr|A0A1S3X4I1|A0A1S3X4I1_TOBAC	A0A1S3X4I1	A0A1S3X4I1_TOBAC	LOC107761075	173	6.4	Nicotiana tabacum OX=4097	3:Protein inferred from homology	Uncharacterized protein LOC107761075	1	0.9985	2	13	2	2	2	2	3	2	tr|A0A1S3XQS4|A0A1S3XQS4_TOBAC		+	0.118917	24.1763	1.04912	0.333915	0.685132	-6.91808	24.7476	24.8292	24.8128	24.8985	24.7311	24.5723	NA	NA	NA	NA	NA	NA	24.7476	24.8292	24.8128	24.8985	24.7311	24.5723	24.2555	24.1495	24.2618	24.3023
tr|A0A1S4AF91|A0A1S4AF91_TOBAC	A0A1S4AF91	A0A1S4AF91_TOBAC	LOC107796991	548	9.1	Nicotiana tabacum OX=4097	3:Protein inferred from homology	Nucleolar protein 56-like	1	0.999	5	20	2	4	4	4	3	3			+	0.117636	23.5756	0.60439	0.567378	0.867497	-7.29924	24.7323	24.4071	24.3167	24.7712	24.2982	24.5466	24.1173	23.753	24.0759	23.4698	23.843	23.5102	24.7323	24.4071	24.3167	24.7712	24.2982	24.5466	23.5106	23.7916	23.1373	23.601
tr|A0A077DBL2|A0A077DBL2_TOBAC	A0A077DBL2	A0A077DBL2_TOBAC	LOC107831277	252	12.3	Nicotiana tabacum OX=4097	2:Experimental evidence at transcript level	20 kDa chaperonin, chloroplastic-like	1	0.999	4	16	3	2	4	3	2	2	tr|A0A1S4CSL9|A0A1S4CSL9_TOBAC		+	0.114966	23.4352	0.716334	0.500288	0.817946	-7.21922	25.2009	24.9412	24.3194	24.2307	25.2712	24.2517	NA	NA	NA	NA	NA	NA	25.2009	24.9412	24.3194	24.2307	25.2712	24.2517	23.6166	23.2113	23.4328	23.6502
tr|A0A1S3YDV6|A0A1S3YDV6_TOBAC	A0A1S3YDV6	A0A1S3YDV6_TOBAC	LOC107775146	586	2.9	Nicotiana tabacum OX=4097	3:Protein inferred from homology	Ketol-acid reductoisomerase	1	0.9976	4	14	1	3	2	2	3	3	tr|A0A1S3YTZ2|A0A1S3YTZ2_TOBAC, tr|A0A1S4CMC2|A0A1S4CMC2_TOBAC, tr|A0A1S4CS20|A0A1S4CS20_TOBAC		+	0.112537	24.0243	1.02463	0.344457	0.699514	-6.94312	24.7733	24.9389	25.0817	24.6295	24.6872	24.8108	NA	NA	NA	NA	NA	NA	24.7733	24.9389	25.0817	24.6295	24.6872	24.8108	24.1154	24.218	24.0605	23.9084
tr|A0A1S3WY26|A0A1S3WY26_TOBAC	A0A1S3WY26	A0A1S3WY26_TOBAC	LOC107759222	473	2.3	Nicotiana tabacum OX=4097	4:Protein predicted	U1 small nuclear ribonucleoprotein 70 kDa-like isoform X2	0.975	0.9974	4	10	2	2	3	1	1	1	tr|A0A1S3WY46|A0A1S3WY46_TOBAC, tr|A0A1S3ZZ96|A0A1S3ZZ96_TOBAC		+	0.106489	21.9416	0.463617	0.659011	0.901875	-7.38251	23.361	22.8108	22.3334	22.8574	22.9392	23.2614	NA	NA	NA	NA	NA	NA	23.361	22.8108	22.3334	22.8574	22.9392	23.2614	22.443	21.7034	22.1642	21.8381
sp|ADD000|iRTKit	ADD000	iRTKit	sp|ADD000|iRTKit	134	100				1	0.999	11	607	115	94	113	81	95	109			+	0.101877	31.973	0.360174	0.730865	0.912619	-7.4306	34.2759	33.5164	33.7148	33.3031	33.2152	33.6394	34.2759	33.5164	33.7148	33.3031	33.2152	33.6394	34.2759	33.5164	33.7148	33.3031	33.2152	33.6394	32.6269	31.8282	32.0882	31.6168
tr|A0A140G1S1|A0A140G1S1_TOBAC	A0A140G1S1	A0A140G1S1_TOBAC	atpE	133	21.8	Nicotiana tabacum OX=4097	3:Protein inferred from homology	ATP synthase CF1 epsilon subunit	1	0.999	3	18	4	4	2	2	3	3			+	0.101289	24.7578	0.250969	0.810082	0.932013	-7.46872	25.9556	26.0064	24.9947	24.9531	25.4568	25.7388	21.6109	22.9553	NA	19.6298	21.6192	22.0659	25.9556	26.0064	24.9947	24.9531	25.4568	25.7388	25.1379	25.3426	24.2916	23.9449
tr|A0A1S4AEZ3|A0A1S4AEZ3_TOBAC	A0A1S4AEZ3	A0A1S4AEZ3_TOBAC	LOC107796952	1379	10.9	Nicotiana tabacum OX=4097	4:Protein predicted	Eukaryotic translation initiation factor 5B	1	0.999	13	57	9	10	9	12	9	8			+	0.100495	22.8154	1.06133	0.328756	0.681609	-6.90544	25.6791	25.8428	25.6546	25.6359	25.7398	25.7735	24.0479	24.2587	24.3079	23.8904	24.262	24.1004	25.6791	25.8428	25.6546	25.6359	25.7398	25.7735	22.8796	22.9707	22.7089	22.7467
tr|A0A1S3YK35|A0A1S3YK35_TOBAC	A0A1S3YK35	A0A1S3YK35_TOBAC	LOC107776966	264	21.2	Nicotiana tabacum OX=4097	3:Protein inferred from homology	40S ribosomal protein S4	0.9999	0.999	6	48	5	8	7	11	9	8	tr|A0A1S3YQB3|A0A1S3YQB3_TOBAC, tr|A0A1S3ZGZ9|A0A1S3ZGZ9_TOBAC, tr|A0A1S4A731|A0A1S4A731_TOBAC, tr|A0A1S4BGG6|A0A1S4BGG6_TOBAC, tr|A0A1S4DQ51|A0A1S4DQ51_TOBAC		+	0.0967489	25.5879	0.842467	0.431325	0.770395	-7.11555	27.0524	27.1269	26.7353	26.9892	26.9575	27.2633	NA	NA	NA	NA	NA	NA	27.0524	27.1269	26.7353	26.9892	26.9575	27.2633	25.5883	25.6317	25.3729	25.6887
sp|Q40460|RCA1_TOBAC	Q40460	RCA1_TOBAC	sp|Q40460|RCA1_TOBAC	442	22.6	Nicotiana tabacum OX=4097	1:Experimental evidence at protein level	Ribulose bisphosphate carboxylase/oxygenase activase 1, chloroplastic	1	0.999	11	23	2	4	4	5	4	4	tr|A0A1S4CJP2|A0A1S4CJP2_TOBAC, tr|A0A1S4CKB3|A0A1S4CKB3_TOBAC		+	0.0961599	26.6883	1.1511	0.292822	0.662615	-6.80954	28.5692	28.8623	28.3565	28.8394	28.5429	28.3361	NA	NA	NA	NA	NA	NA	27.2671	27.3175	27.1727	27.2868	27.2361	27.1094	26.7413	26.7622	26.603	26.7056
tr|A0A1S3Y7I8|A0A1S3Y7I8_TOBAC	A0A1S3Y7I8	A0A1S3Y7I8_TOBAC	LOC107773234	407	18.2	Nicotiana tabacum OX=4097	3:Protein inferred from homology	Phosphoribulokinase	1	0.999	7	89	9	17	14	16	15	18			+	0.0950457	25.1474	0.451988	0.666912	0.901875	-7.38848	26.3845	27.0034	26.6949	27.221	26.7506	26.8451	23.7984	24.0288	24.1264	24.1516	23.8	24.0353	26.3845	27.0034	26.6949	27.221	26.7506	26.8451	24.7418	25.308	25.0137	25.535
tr|A0A1S4A5R3|A0A1S4A5R3_TOBAC	A0A1S4A5R3	A0A1S4A5R3_TOBAC	LOC107794053	114	17.5	Nicotiana tabacum OX=4097	3:Protein inferred from homology	30S ribosomal protein S31, chloroplastic-like	1	0.999	3	18	1	2	3	5	3	4	tr|A0A1S4DQ73|A0A1S4DQ73_TOBAC		+	0.091432	24.3888	0.658993	0.533981	0.84966	-7.26168	25.4921	25.0001	25.2001	25.4046	25.1948	25.2138	NA	NA	NA	NA	NA	NA	25.4921	25.0001	25.2001	25.4046	25.1948	25.2138	24.6039	24.1435	24.3186	24.5563
tr|A0A1S3WYR8|A0A1S3WYR8_TOBAC	A0A1S3WYR8	A0A1S3WYR8_TOBAC	LOC107759369	397	22.2	Nicotiana tabacum OX=4097	3:Protein inferred from homology	Fructose-bisphosphate aldolase	1	0.999	10	25	2	5	4	5	6	3			+	0.0907224	24.9513	0.753874	0.479015	0.805965	-7.18981	29.2111	29.3809	29.1408	29.4936	29.217	29.2864	21.9262	21.8201	22.1759	22.1781	22.1327	21.8005	25.706	26.0442	25.5209	26.0992	26.0224	26.0695	25.1134	24.8049	24.9206	25.0716
sp|Q40465|IF411_TOBAC	Q40465	IF411_TOBAC	sp|Q40465|IF411_TOBAC	413	10.7	Nicotiana tabacum OX=4097	2:Experimental evidence at transcript level	Eukaryotic initiation factor 4A-11	1	0.999	4	14	2	3	2	2	2	3	tr|A0A1S3XE25|A0A1S3XE25_TOBAC, tr|A0A1S3Z7E5|A0A1S3Z7E5_TOBAC, tr|A0A1S3Z7M8|A0A1S3Z7M8_TOBAC, tr|A0A1S4B5X7|A0A1S4B5X7_TOBAC		+	0.088141	23.4354	0.918896	0.393048	0.736248	-7.04629	24.2412	24.5601	24.5633	24.6079	24.0858	24.1222	NA	NA	NA	NA	NA	NA	24.2412	24.5601	24.5633	24.6079	24.0858	24.1222	23.3888	23.5203	23.5185	23.5293
tr|A0A076L4N7|A0A076L4N7_TOBAC	A0A076L4N7	A0A076L4N7_TOBAC	LOC107789702	151	21.9	Nicotiana tabacum OX=4097	2:Experimental evidence at transcript level	30S ribosomal protein S15, chloroplastic	1	0.999	5	56	6	9	10	11	10	10	tr|A0A1S3ZRI7|A0A1S3ZRI7_TOBAC		+	0.085077	26.4981	1.07388	0.323523	0.681609	-6.89235	28.0648	27.88	27.8296	27.852	27.7036	27.8839	NA	NA	NA	NA	NA	NA	28.0648	27.88	27.8296	27.852	27.7036	27.8839	26.6013	26.493	26.4727	26.5277
tr|A0A1S4B036|A0A1S4B036_TOBAC	A0A1S4B036	A0A1S4B036_TOBAC	LOC107803063	190	11.6	Nicotiana tabacum OX=4097	3:Protein inferred from homology	30S ribosomal protein S10, chloroplastic-like	1	0.999	2	12	1	2	2	2	3	2	tr|A0A1S4CCF2|A0A1S4CCF2_TOBAC		+	0.0836532	24.2147	1.0763	0.322524	0.681609	-6.88982	24.6061	24.8034	24.57	24.361	24.1654	24.7176	NA	NA	NA	NA	NA	NA	24.6061	24.8034	24.57	24.361	24.1654	24.7176	24.2429	24.2554	24.1685	24.2713
tr|A0A1S3ZDZ0|A0A1S3ZDZ0_TOBAC	A0A1S3ZDZ0	A0A1S3ZDZ0_TOBAC	LOC107785797	292	14.4	Nicotiana tabacum OX=4097	4:Protein predicted	Uncharacterized protein LOC107777085	1	0.999	5	21	3	4	3	3	4	4			+	0.0835258	22.9841	0.507599	0.629568	0.901875	-7.35865	24.2371	24.6332	24.2815	24.5764	24.3866	23.7645	22.3643	23.3765	22.5169	23.3806	23.0856	22.9948	24.2371	24.6332	24.2815	24.5764	24.3866	23.7645	22.6635	23.1745	22.9363	23.2396
tr|A0A1S3Z9Z2|A0A1S3Z9Z2_TOBAC	A0A1S3Z9Z2	A0A1S3Z9Z2_TOBAC	LOC107784565	296	11.5	Nicotiana tabacum OX=4097	3:Protein inferred from homology	Histone H1-like	1	0.999	3	24	3	4	4	5	4	4			+	0.082767	24.7353	0.418428	0.689972	0.901875	-7.40492	25.8287	25.4622	26.2837	25.455	25.5413	25.2916	22.2583	21.8355	22.1975	22.3095	21.957	21.7425	25.8287	25.4622	26.2837	25.455	25.5413	25.2916	24.9253	24.5632	25.0526	24.8417
tr|A0A1S4AQ07|A0A1S4AQ07_TOBAC	A0A1S4AQ07	A0A1S4AQ07_TOBAC	LOC107800017	417	26.2	Nicotiana tabacum OX=4097	4:Protein predicted	30S ribosomal protein S1, chloroplastic-like	1	0.999	11	67	10	11	12	11	13	10	tr|A0A1S4BID9|A0A1S4BID9_TOBAC		+	0.0820292	24.16	0.986306	0.361489	0.719344	-6.98146	26.8216	26.7899	26.6526	26.6329	26.5695	26.6433	NA	NA	NA	NA	NA	NA	26.8216	26.7899	26.6526	26.6329	26.5695	26.6433	24.2708	24.2045	24.1386	24.1276
tr|A0A1S4A9E7|A0A1S4A9E7_TOBAC	A0A1S4A9E7	A0A1S4A9E7_TOBAC	LOC107795195	346	11	Nicotiana tabacum OX=4097	3:Protein inferred from homology	Thylakoid lumenal 29 kDa protein, chloroplastic	1	0.999	4	21	2	3	4	4	4	4			+	0.0785909	23.083	0.825349	0.440262	0.774724	-7.13042	24.783	24.5038	24.4414	24.4622	24.5177	24.0772	22.6511	22.581	22.2423	22.5117	22.5072	NA	24.783	24.5038	24.4414	24.4622	24.5177	24.0772	23.2267	23.1151	22.9833	23.0251
tr|A0A1S3XBE6|A0A1S3XBE6_TOBAC	A0A1S3XBE6	A0A1S3XBE6_TOBAC	LOC107763149	207	7.4	Nicotiana tabacum OX=4097	3:Protein inferred from homology	Photosystem I reaction center subunit II, chloroplastic	1	0.999	3	21	3	4	3	4	5	2	tr|A0A1S3YVD0|A0A1S3YVD0_TOBAC, tr|A0A1S3ZIE1|A0A1S3ZIE1_TOBAC, tr|A0A1S4CXG7|A0A1S4CXG7_TOBAC		+	0.0764945	24.742	0.371948	0.722516	0.909841	-7.4257	25.5438	24.3923	25.7529	24.6073	25.7355	25.2549	NA	NA	NA	NA	NA	NA	25.5438	24.3923	25.7529	24.6073	25.7355	25.2549	24.4361	24.8982	24.8538	25.0065
tr|A0A1S3ZSJ9|A0A1S3ZSJ9_TOBAC	A0A1S3ZSJ9	A0A1S3ZSJ9_TOBAC	LOC107790011	209	8.1	Nicotiana tabacum OX=4097	3:Protein inferred from homology	40S ribosomal protein S5	1	0.9987	3	12	0	1	3	3	3	2	tr|A0A1S4AYA1|A0A1S4AYA1_TOBAC, tr|A0A1S4BXG8|A0A1S4BXG8_TOBAC, tr|A0A1S4BXT5|A0A1S4BXT5_TOBAC		+	0.0755447	23.2602	0.468058	0.656006	0.901875	-7.38019	24.5433	24.0824	24.4264	24.2135	23.8527	23.8046	NA	NA	NA	NA	NA	NA	24.5433	24.0824	24.4264	24.2135	23.8527	23.8046	23.5708	23.0648	23.4177	23.2584
tr|A0A1S3Z059|A0A1S3Z059_TOBAC	A0A1S3Z059	A0A1S3Z059_TOBAC	LOC107781720	181	24.3	Nicotiana tabacum OX=4097	3:Protein inferred from homology	ADP-ribosylation factor	1	0.999	4	18	3	4	2	2	4	3	tr|A0A1S3ZBE7|A0A1S3ZBE7_TOBAC, tr|A0A1S3ZIL8|A0A1S3ZIL8_TOBAC, tr|A0A1S4A5T6|A0A1S4A5T6_TOBAC, tr|A0A1S4BNF1|A0A1S4BNF1_TOBAC, tr|A0A1S4CHK0|A0A1S4CHK0_TOBAC		+	0.0747805	23.5092	0.519315	0.621845	0.898725	-7.35196	24.0215	24.5983	23.9929	24.1703	24.1035	24.3594	NA	NA	NA	NA	NA	NA	24.0215	24.5983	23.9929	24.1703	24.1035	24.3594	23.4164	23.8232	23.4599	23.4001
tr|A0A1S3ZZ60|A0A1S3ZZ60_TOBAC	A0A1S3ZZ60	A0A1S3ZZ60_TOBAC	LOC107792010	143	54.5	Nicotiana tabacum OX=4097	3:Protein inferred from homology	60S ribosomal protein L28-1-like	1	0.999	8	21	3	4	3	3	4	4			+	0.0747254	25.1966	0.544975	0.605115	0.891398	-7.33682	27.6549	27.6082	27.6115	27.8191	27.5315	27.9512	24.0431	23.7685	23.9503	23.6238	23.6561	23.7236	26.4452	26.1353	26.2094	26.2674	26.1095	26.6469	25.3928	25.2415	25.1592	25.0674
tr|A0A1S3YBI7|A0A1S3YBI7_TOBAC	A0A1S3YBI7	A0A1S3YBI7_TOBAC	LOC107774375	290	7.2	Nicotiana tabacum OX=4097	3:Protein inferred from homology	inorganic diphosphatase	1	0.9988	3	6	0	1	1	2	1	1	tr|A0A1S4A194|A0A1S4A194_TOBAC		+	0.0733149	22.747	0.3405	0.744905	0.913258	-7.43844	23.9708	24.2501	24.2771	23.2018	23.2377	24.2732	NA	NA	NA	NA	NA	NA	23.9708	24.2501	24.2771	23.2018	23.2377	24.2732	23.1853	22.7253	22.7536	22.4402
tr|A0A1S3XU77|A0A1S3XU77_TOBAC	A0A1S3XU77	A0A1S3XU77_TOBAC	LOC107768797	699	14.7	Nicotiana tabacum OX=4097	3:Protein inferred from homology	Heat shock cognate protein 80-like	1	0.999	9	49	6	7	7	9	10	10	tr|A0A1S3ZUI8|A0A1S3ZUI8_TOBAC		+	0.072925	24.273	0.713497	0.501921	0.817946	-7.2214	25.5465	26.0227	26.4104	26.3191	26.3528	26.4433	NA	NA	NA	NA	NA	NA	25.5465	26.0227	26.4104	26.3191	26.3528	26.4433	24.1429	24.3575	24.1817	24.428
tr|A0A1S4CJD5|A0A1S4CJD5_TOBAC	A0A1S4CJD5	A0A1S4CJD5_TOBAC	LOC107819677	395	20	Nicotiana tabacum OX=4097	3:Protein inferred from homology	Sedoheptulose-1,7-bisphosphatase, chloroplastic-like	1	0.999	11	54	7	9	9	11	10	8			+	0.0700858	24.1462	0.803082	0.452088	0.778377	-7.14939	26.62	26.4458	26.564	26.3474	26.465	26.7641	23.799	23.5401	23.1206	23.1703	23.1002	23.3681	26.62	26.3959	26.564	26.2858	26.4286	26.743	24.1944	24.247	24.167	24.1021
tr|A0A140G1S2|A0A140G1S2_TOBAC	A0A140G1S2	A0A140G1S2_TOBAC	atpB	498	33.9	Nicotiana tabacum OX=4097	3:Protein inferred from homology	ATP synthase subunit beta	1	0.999	13	185	27	31	26	40	28	33			+	0.0697476	26.3648	0.654712	0.536554	0.84966	-7.26473	28.7963	28.9984	28.6395	28.835	28.6849	28.8789	28.4134	28.5797	28.374	28.5245	28.3445	28.4637	28.7963	28.9984	28.6395	28.835	28.6849	28.8789	26.3518	26.4585	26.2772	26.3887
tr|A0A1S3XQR5|A0A1S3XQR5_TOBAC	A0A1S3XQR5	A0A1S3XQR5_TOBAC	LOC107767727	358	19.8	Nicotiana tabacum OX=4097	3:Protein inferred from homology	Fructose-bisphosphate aldolase	1	0.999	8	37	7	7	6	7	5	5	tr|A0A1S4CQ40|A0A1S4CQ40_TOBAC		+	0.0679864	24.6031	0.782876	0.463013	0.790315	-7.16624	26.2985	26.2714	26.3587	26.2467	26.0682	26.1228	NA	NA	NA	NA	NA	NA	26.2985	26.2714	26.3587	26.2467	26.0682	26.1228	24.6886	24.5842	24.6482	24.6383
sp|P27141|CAHC_TOBAC	P27141	CAHC_TOBAC	sp|P27141|CAHC_TOBAC	321	15.8	Nicotiana tabacum OX=4097	2:Experimental evidence at transcript level	Carbonic anhydrase, chloroplastic	1	0.999	5	90	10	15	14	18	17	16	tr|A0A1S4CU20|A0A1S4CU20_TOBAC		+	0.0675981	28.0171	0.571415	0.588147	0.881348	-7.32053	28.7738	28.7103	28.6388	28.9437	28.76	28.9062	NA	NA	NA	NA	NA	NA	28.7738	28.7103	28.6388	28.9437	28.76	28.9062	27.9498	27.967	27.843	28.236
tr|A0A1S3Z2D7|A0A1S3Z2D7_TOBAC	A0A1S3Z2D7	A0A1S3Z2D7_TOBAC	LOC107782233	221	18.1	Nicotiana tabacum OX=4097	3:Protein inferred from homology	60S ribosomal protein L10-like	1	0.999	4	21	3	4	3	4	4	3			+	0.0605977	23.6252	0.625125	0.554548	0.854478	-7.28531	27.1544	26.8397	26.816	26.7643	26.9183	27.0866	23.8727	23.4559	23.6566	23.4604	23.644	23.5199	24.812	24.606	24.6278	24.5627	24.8318	24.6054	23.792	23.6203	23.5826	23.5543
tr|A0A1S4D2I0|A0A1S4D2I0_TOBAC	A0A1S4D2I0	A0A1S4D2I0_TOBAC	LOC107825308	396	16.8	Nicotiana tabacum OX=4097	4:Protein predicted	Uncharacterized protein ycf39-like isoform X2	1	0.999	7	22	3	3	4	4	3	5	tr|A0A1S4D2Z3|A0A1S4D2Z3_TOBAC, tr|A0A1S4D6S4|A0A1S4D6S4_TOBAC, tr|A0A1S4D708|A0A1S4D708_TOBAC		+	0.0588291	22.507	0.543178	0.606279	0.891398	-7.3379	24.2382	24.2389	24.2899	24.2247	23.9797	24.1819	NA	NA	NA	NA	NA	NA	24.2382	24.2389	24.2899	24.2247	23.9797	24.1819	22.6405	22.4849	22.6337	22.4838
tr|A0A1S3YHZ1|A0A1S3YHZ1_TOBAC	A0A1S3YHZ1	A0A1S3YHZ1_TOBAC	LOC107776485	297	12.1	Nicotiana tabacum OX=4097	3:Protein inferred from homology	Protein THYLAKOID FORMATION1, chloroplastic	1	0.999	3	16	3	3	2	2	3	3	tr|A0A1S4BIB9|A0A1S4BIB9_TOBAC		+	0.0577417	23.7586	0.332696	0.750505	0.914237	-7.44143	24.3411	24.7097	24.4915	24.4799	24.452	24.8699	NA	NA	NA	NA	NA	NA	24.3411	24.7097	24.4915	24.4799	24.452	24.8699	23.55	23.9388	23.5976	23.8736
tr|A0A1S4APJ0|A0A1S4APJ0_TOBAC	A0A1S4APJ0	A0A1S4APJ0_TOBAC	LOC107799768	192	18.8	Nicotiana tabacum OX=4097	3:Protein inferred from homology	50S ribosomal protein L9, chloroplastic	1	0.9989	7	28	3	6	4	5	6	4			+	0.0558828	23.2077	0.653047	0.537556	0.84966	-7.26591	24.3732	24.4333	23.9552	24.4024	24.6459	24.4914	NA	NA	NA	NA	22.0496	NA	24.3732	24.4333	23.9552	24.4024	24.6459	24.4914	23.2868	23.1815	23.1546	23.2388
tr|A0A1S3ZY31|A0A1S3ZY31_TOBAC	A0A1S3ZY31	A0A1S3ZY31_TOBAC	LOC107791623	447	18.3	Nicotiana tabacum OX=4097	3:Protein inferred from homology	Elongation factor 1-alpha	1	0.999	9	272	51	51	56	51	30	33	tr|A0A1S4BVP1|A0A1S4BVP1_TOBAC, tr|A0A1S4DJU8|A0A1S4DJU8_TOBAC		+	0.0556887	27.879	0.645932	0.541855	0.84966	-7.27092	29.7307	29.691	29.6357	29.7677	29.681	29.7046	NA	NA	NA	NA	NA	NA	29.7307	29.691	29.6357	29.7677	29.681	29.7046	27.9392	27.8269	27.7636	27.9546
tr|A0A1S3YJN0|A0A1S3YJN0_TOBAC	A0A1S3YJN0	A0A1S3YJN0_TOBAC	LOC107776760	650	14.8	Nicotiana tabacum OX=4097	4:Protein predicted	DNA ligase 1-like	1	0.999	11	94	10	16	16	16	19	17			+	0.05385	25.3599	0.630056	0.551523	0.853137	-7.28194	27.2061	27.7346	27.5336	27.2941	27.6807	27.5996	25.6235	25.5665	25.8023	25.5634	25.4964	25.4986	27.2061	27.7346	27.5336	27.2941	27.6807	27.5996	25.3213	25.4785	25.396	25.3607
tr|A0A1S3XSC6|A0A1S3XSC6_TOBAC	A0A1S3XSC6	A0A1S3XSC6_TOBAC	LOC107767993	365	12.1	Nicotiana tabacum OX=4097	3:Protein inferred from homology	hydroxymethylbilane synthase	0.9996	0.999	4	21	3	3	4	4	5	2	tr|A0A1S4AY65|A0A1S4AY65_TOBAC		+	0.0526705	23.7758	0.230651	0.825131	0.938942	-7.47434	23.9634	24.9394	24.7829	25.7434	25.1439	25.1114	NA	NA	NA	NA	NA	NA	23.9634	24.9394	24.7829	25.7434	25.1439	25.1114	23.5106	23.5658	23.6829	24.3302
tr|A0A1S3ZYH7|A0A1S3ZYH7_TOBAC	A0A1S3ZYH7	A0A1S3ZYH7_TOBAC	LOC107791787	235	24.5	Nicotiana tabacum OX=4097	3:Protein inferred from homology	Elongation factor 1-delta 1-like isoform X1	1	0.999	6	26	3	4	5	5	5	4	tr|A0A1S3ZYK1|A0A1S3ZYK1_TOBAC, tr|A0A1S4CIN9|A0A1S4CIN9_TOBAC, tr|A0A1S4CIT2|A0A1S4CIT2_TOBAC		+	0.0526079	24.3491	0.331612	0.751284	0.914237	-7.44184	25.8039	26.0752	26.0497	26.1772	25.9023	26.0055	NA	NA	NA	NA	NA	NA	25.2292	25.6798	25.6021	25.8011	25.3757	25.5759	24.0413	24.5334	24.3612	24.5515
tr|A0A140G1R2|A0A140G1R2_TOBAC	A0A140G1R2	A0A140G1R2_TOBAC	psaB	734	2.7	Nicotiana tabacum OX=4097	3:Protein inferred from homology	Photosystem I P700 chlorophyll a apoprotein A2	1	0.999	2	14	1	2	2	4	3	2			+	0.051687	24.1959	0.145276	0.889176	0.966763	-7.49285	24.1613	24.4448	24.535	25.1536	25.0938	24.4831	24.1613	24.4448	24.535	25.1536	25.0938	24.4831	24.1613	24.4448	24.535	25.1536	25.0938	24.4831	23.7078	24.0587	23.7711	24.8988
tr|A0A1S3YCF0|A0A1S3YCF0_TOBAC	A0A1S3YCF0	A0A1S3YCF0_TOBAC	LOC107774757	238	13	Nicotiana tabacum OX=4097	3:Protein inferred from homology	23 kDa subunit of oxygen evolving system of photosystem II	1	0.999	3	17	2	3	2	3	3	4	tr|A0A1S3ZHH0|A0A1S3ZHH0_TOBAC		+	0.0515405	22.6511	0.402236	0.701232	0.901875	-7.41242	24.2761	24.043	23.8664	23.903	24.0394	24.2048	NA	NA	NA	NA	NA	NA	24.2761	24.043	23.8664	23.903	24.0394	24.2048	22.829	22.6397	22.4325	22.5618
tr|A0A140G1R6|A0A140G1R6_TOBAC	A0A140G1R6	A0A140G1R6_TOBAC	rps4	201	26.4	Nicotiana tabacum OX=4097	3:Protein inferred from homology	ribosomal protein S4	1	0.999	6	76	12	13	13	13	12	13			+	0.0506465	25.1694	0.568601	0.589939	0.881348	-7.32229	27.325	27.296	27.3775	27.1858	27.0889	27.0685	27.325	27.296	27.3775	27.1858	27.0889	27.0685	27.325	27.296	27.3775	27.1858	27.0889	27.0685	25.1627	25.1096	25.1218	25.3118
tr|A0A1S4D2U5|A0A1S4D2U5_TOBAC	A0A1S4D2U5	A0A1S4D2U5_TOBAC	LOC107825411	297	25.3	Nicotiana tabacum OX=4097	3:Protein inferred from homology	30S ribosomal protein S5, chloroplastic	1	0.999	11	72	9	11	12	14	13	13			+	0.0505668	24.4858	0.407175	0.697788	0.901875	-7.41016	26.8885	26.8837	26.8101	26.6488	26.7941	26.756	23.9122	23.7479	23.7048	23.6158	23.3694	23.5199	26.8885	26.8837	26.8101	26.6488	26.7941	26.756	24.6159	24.5812	24.6351	24.3361
tr|A0A1S3WZX1|A0A1S3WZX1_TOBAC	A0A1S3WZX1	A0A1S3WZX1_TOBAC	LOC107759618	226	39.8	Nicotiana tabacum OX=4097	3:Protein inferred from homology	Elongation factor 1-beta-like	1	0.999	9	32	3	4	4	7	7	7			+	0.0485851	24.1085	0.534495	0.611918	0.894168	-7.34308	26.2859	26.3703	26.3646	26.2216	26.2656	26.0538	21.9926	21.9555	22.2765	22.2433	22.3462	22.257	25.9848	25.9023	25.8683	25.6219	25.9166	25.5012	24.2673	24.0697	24.0883	24.0615
tr|A0A076L2E2|A0A076L2E2_TOBAC	A0A076L2E2	A0A076L2E2_TOBAC	LOC107815372	107	30.8	Nicotiana tabacum OX=4097	2:Experimental evidence at transcript level	40S ribosomal protein S25	1	0.999	4	50	7	9	9	9	8	8	tr|A0A1S3ZK73|A0A1S3ZK73_TOBAC		+	0.047868	25.9332	0.401912	0.701458	0.901875	-7.41257	27.9085	27.9344	27.86	27.7098	27.5502	27.7867	NA	NA	NA	NA	NA	NA	27.9085	27.9344	27.86	27.7098	27.5502	27.7867	26.0452	25.9922	26.0648	25.8339
tr|A0A1S4BW10|A0A1S4BW10_TOBAC	A0A1S4BW10	A0A1S4BW10_TOBAC	LOC107812432	159	16.4	Nicotiana tabacum OX=4097	3:Protein inferred from homology	40S ribosomal protein S11-like	0.9999	0.999	3	19	2	4	4	2	4	3			+	0.047614	24.7445	0.384017	0.714001	0.909145	-7.42053	25.6994	25.2807	25.3364	25.3381	25.4063	25.5602	21.8678	21.691	21.6252	21.5073	22.0946	21.6113	25.6994	25.2807	25.3364	25.3381	25.4063	25.5602	24.9565	24.7185	24.5954	24.63
tr|A0A1S4DJK0|A0A1S4DJK0_TOBAC	A0A1S4DJK0	A0A1S4DJK0_TOBAC	LOC107830507	257	10.2	Nicotiana tabacum OX=4097	3:Protein inferred from homology	Chlorophyll a-b binding protein, chloroplastic	1	0.999	2	7	0	1	1	3	1	1	tr|A0A1S4DJK1|A0A1S4DJK1_TOBAC, tr|Q0PWS6|Q0PWS6_TOBAC		+	0.0459348	22.7069	0.242035	0.816688	0.932013	-7.47125	23.3978	23.4406	23.453	23.8244	23.7457	23.2322	NA	NA	NA	NA	NA	NA	23.3978	23.4406	23.453	23.8244	23.7457	23.2322	22.5205	22.642	22.6678	23.027
tr|A0A1S3YK19|A0A1S3YK19_TOBAC	A0A1S3YK19	A0A1S3YK19_TOBAC	LOC107776946	465	11.2	Nicotiana tabacum OX=4097	3:Protein inferred from homology	fumarate hydratase	1	0.999	6	16	0	3	2	3	3	5			+	0.04398	22.3584	0.3892	0.710358	0.907425	-7.41826	22.795	23.7439	23.8428	23.7249	24.3472	24.0687	NA	NA	NA	NA	NA	NA	22.795	23.7439	23.8428	23.7249	24.3472	24.0687	22.2431	22.4475	22.1772	22.4505
tr|A0A1S3XKS8|A0A1S3XKS8_TOBAC	A0A1S3XKS8	A0A1S3XKS8_TOBAC	LOC107766295	648	20.8	Nicotiana tabacum OX=4097	3:Protein inferred from homology	Heat shock cognate 70 kDa protein 2-like	1	0.999	14	25	2	5	4	5	5	4	tr|A0A1S3XTB8|A0A1S3XTB8_TOBAC		+	0.0432065	22.5782	0.207218	0.842587	0.948744	-7.48025	27.1506	27.4207	27.0723	27.4704	27.312	27.3109	NA	NA	NA	NA	NA	NA	22.8417	23.8014	23.4171	23.9646	23.7393	23.8106	22.1495	22.7847	22.3882	22.8653
tr|A0A140G1S3|A0A140G1S3_TOBAC	A0A140G1S3	A0A140G1S3_TOBAC	rbcL	477	26.6	Nicotiana tabacum OX=4097	3:Protein inferred from homology	Ribulose bisphosphate carboxylase large chain	1	0.999	14	655	85	108	92	120	123	127			+	0.0394017	30.4087	0.367843	0.725422	0.909841	-7.42743	32.7558	32.8098	32.7291	33.0795	32.9427	32.9325	31.7446	31.7626	31.9723	32.0951	32.0511	32.0029	32.7558	32.8098	32.7291	33.0795	32.9427	32.9325	30.3058	30.3707	30.3227	30.6089
tr|A0A1S4D1U6|A0A1S4D1U6_TOBAC	A0A1S4D1U6	A0A1S4D1U6_TOBAC	LOC107824985	143	53.1	Nicotiana tabacum OX=4097	3:Protein inferred from homology	60S ribosomal protein L28-1-like	1	0.999	8	73	11	11	13	14	12	12			+	0.0387653	26.1037	0.357298	0.73291	0.912619	-7.43177	28.1928	28.0145	28.0386	28.0847	27.9423	28.2601	26.3718	26.3237	26.2672	26.1068	26.1152	26.4088	28.1928	28.0145	28.0386	28.0847	27.9423	28.2601	26.119	26.1706	26.0621	26.0797
tr|A0A1S4AHS7|A0A1S4AHS7_TOBAC	A0A1S4AHS7	A0A1S4AHS7_TOBAC	LOC107797839	1034	10.3	Nicotiana tabacum OX=4097	4:Protein predicted	Pre-mRNA-processing protein 40A-like isoform X1	1	0.999	12	53	4	10	7	10	10	12	tr|A0A1S4AIJ3|A0A1S4AIJ3_TOBAC		+	0.0362893	24.0783	0.129871	0.900847	0.966763	-7.49531	24.5753	26.5164	25.916	26.2502	26.355	25.9733	NA	NA	NA	NA	NA	NA	24.5753	26.5164	25.916	26.2502	26.355	25.9733	23.5076	24.4816	23.8121	24.3001
tr|A0A1S3X430|A0A1S3X430_TOBAC	A0A1S3X430	A0A1S3X430_TOBAC	LOC107760861	133	28.6	Nicotiana tabacum OX=4097	3:Protein inferred from homology	Probable 60S ribosomal protein L14	1	0.999	5	23	4	5	3	4	3	4			+	0.0349567	25.6316	0.323696	0.756983	0.914237	-7.4448	27.0692	27.0937	26.9532	27.0526	27.1914	27.1028	NA	NA	NA	NA	NA	NA	26.4563	26.5131	26.2499	26.3459	26.6302	26.5619	25.5381	25.8041	25.4941	25.605
tr|A0A1S3XNF3|A0A1S3XNF3_TOBAC	A0A1S3XNF3	A0A1S3XNF3_TOBAC	LOC107766976	155	12.9	Nicotiana tabacum OX=4097	3:Protein inferred from homology	Ribonucloprotein	1	0.999	2	29	4	5	5	5	5	5	tr|A0A1S3Z0Q9|A0A1S3Z0Q9_TOBAC, tr|A0A1S3ZSY6|A0A1S3ZSY6_TOBAC		+	0.033312	25.4399	0.134175	0.897584	0.966763	-7.49465	25.809	26.6965	26.078	25.8606	26.1409	26.011	NA	NA	NA	NA	NA	NA	25.809	26.6965	26.078	25.8606	26.1409	26.011	25.1607	26.0385	25.426	25.1704
tr|A0A1S3X5A3|A0A1S3X5A3_TOBAC	A0A1S3X5A3	A0A1S3X5A3_TOBAC	LOC107761463	488	10	Nicotiana tabacum OX=4097	3:Protein inferred from homology	Vacuolar proton pump subunit B	1	0.999	5	16	1	3	2	2	3	5	tr|A0A1S3XI04|A0A1S3XI04_TOBAC, tr|A0A1S3ZMK6|A0A1S3ZMK6_TOBAC, tr|A0A1S3ZN23|A0A1S3ZN23_TOBAC, tr|A0A1S4B8V7|A0A1S4B8V7_TOBAC		+	0.0324331	21.9661	0.37652	0.719285	0.909841	-7.42376	22.7712	23.7566	23.6038	23.6931	23.6793	23.6405	NA	NA	NA	NA	NA	NA	22.7712	23.7566	23.6038	23.6931	23.6793	23.6405	21.8914	22.0837	21.9863	21.9719
tr|A0A1S4AP80|A0A1S4AP80_TOBAC	A0A1S4AP80	A0A1S4AP80_TOBAC	LOC107799868	648	19	Nicotiana tabacum OX=4097	3:Protein inferred from homology	Heat shock cognate 70 kDa protein 2-like	1	0.999	13	80	11	13	14	16	13	13	tr|A0A1S4B2J7|A0A1S4B2J7_TOBAC		+	0.0322529	25.6973	0.314596	0.763555	0.919051	-7.44811	27.3499	27.5642	27.3546	27.6446	27.5054	27.4825	NA	NA	NA	NA	NA	NA	27.2838	27.4456	27.31	27.5398	27.4668	27.4433	25.5885	25.7201	25.571	25.8316
tr|A0A1S3Z7S7|A0A1S3Z7S7_TOBAC	A0A1S3Z7S7	A0A1S3Z7S7_TOBAC	LOC107783755	406	14.3	Nicotiana tabacum OX=4097	3:Protein inferred from homology	Aminomethyltransferase	1	0.999	8	50	7	7	8	9	8	11	tr|A0A1S4B9H4|A0A1S4B9H4_TOBAC		+	0.0313676	25.4905	0.259694	0.803647	0.932013	-7.46616	26.6954	27.4344	27.2008	27.5574	27.1954	27.5299	NA	NA	NA	NA	NA	NA	26.6954	27.4344	27.2008	27.5574	27.1954	27.5299	25.2989	25.5832	25.4268	25.6366
tr|A0A1S4CC76|A0A1S4CC76_TOBAC	A0A1S4CC76	A0A1S4CC76_TOBAC	LOC107817432	805	9.7	Nicotiana tabacum OX=4097	4:Protein predicted	Cell division cycle protein 48 homolog	1	0.999	8	27	4	5	5	5	4	4			+	0.0307722	22.8928	0.254852	0.807216	0.932013	-7.46759	24.4093	24.6382	24.716	24.2822	24.6204	24.3749	NA	NA	NA	NA	NA	NA	24.4093	24.6382	24.716	24.2822	24.6204	24.3749	23.0058	22.9212	22.8748	22.7975
tr|A0A097BTV9|A0A097BTV9_TOBAC	A0A097BTV9	A0A097BTV9_TOBAC	LOC107818091	623	12.7	Nicotiana tabacum OX=4097	2:Experimental evidence at transcript level	V-type proton ATPase catalytic subunit A	1	0.999	9	29	0	6	6	5	6	6	tr|A0A1S4D8F1|A0A1S4D8F1_TOBAC		+	0.0290943	22.9167	0.243391	0.815685	0.932013	-7.47087	24.5331	25.0974	24.9919	24.8134	24.5899	25.1742	NA	NA	NA	NA	NA	NA	24.5331	25.0974	24.9919	24.8134	24.5899	25.1742	22.9231	23.0808	22.8507	22.7898
tr|A0A1S3XB30|A0A1S3XB30_TOBAC	A0A1S3XB30	A0A1S3XB30_TOBAC	LOC107763095	204	29.4	Nicotiana tabacum OX=4097	3:Protein inferred from homology	Ribosomal protein L15	1	0.999	6	49	6	8	8	10	8	9	tr|A0A1S3XIA7|A0A1S3XIA7_TOBAC, tr|A0A1S4B7H5|A0A1S4B7H5_TOBAC, tr|A0A1S4CKQ5|A0A1S4CKQ5_TOBAC, tr|A0A1S4D0A1|A0A1S4D0A1_TOBAC, tr|A0A1S4D5P7|A0A1S4D5P7_TOBAC		+	0.0278081	25.925	0.275354	0.792138	0.932013	-7.46136	27.6693	27.3454	27.4559	27.5585	27.7119	27.4879	NA	NA	NA	NA	NA	NA	27.6693	27.3454	27.4559	27.5585	27.7119	27.4879	25.9128	25.8513	25.8145	26.0527
tr|A0A1S3XAW1|A0A1S3XAW1_TOBAC	A0A1S3XAW1	A0A1S3XAW1_TOBAC	LOC107763118	181	17.7	Nicotiana tabacum OX=4097	3:Protein inferred from homology	60S ribosomal protein L11-1	1	0.999	3	25	3	6	4	4	4	4	tr|A0A1S3ZDJ6|A0A1S3ZDJ6_TOBAC, tr|A0A1S3ZDW5|A0A1S3ZDW5_TOBAC, tr|A0A1S4CT55|A0A1S4CT55_TOBAC, tr|Q9FSF6|Q9FSF6_TOBAC		+	0.0272654	24.5294	0.153834	0.882706	0.965612	-7.49137	25.3246	25.236	25.4177	25.8889	25.4634	25.225	NA	NA	NA	NA	NA	NA	25.3246	25.236	25.4177	25.8889	25.4634	25.225	24.2845	24.4115	24.4699	24.9332
tr|A0A1S4CU66|A0A1S4CU66_TOBAC	A0A1S4CU66	A0A1S4CU66_TOBAC	LOC107822634	540	5.6	Nicotiana tabacum OX=4097	3:Protein inferred from homology	Cystathionine gamma-synthase 1, chloroplastic-like	1	0.9977	3	6	0	0	1	1	3	1			+	0.026841	22.148	0.185406	0.858925	0.955433	-7.48519	22.7077	22.9394	22.9133	23.3216	23.243	23.1162	NA	NA	NA	NA	NA	NA	22.7077	22.9394	22.9133	23.3216	23.243	23.1162	22.309	21.8656	22.0863	22.3097
sp|P50218|IDHC_TOBAC	P50218	IDHC_TOBAC	sp|P50218|IDHC_TOBAC	415	16.6	Nicotiana tabacum OX=4097	2:Experimental evidence at transcript level	Isocitrate dehydrogenase [NADP]	1	0.999	8	33	3	7	5	8	5	5	tr|A0A1S3XUI8|A0A1S3XUI8_TOBAC, tr|A0A1S4C7R4|A0A1S4C7R4_TOBAC		+	0.026695	23.2081	0.217478	0.834931	0.947372	-7.47774	24.6044	25.3557	25.0584	25.6111	24.7949	25.2003	NA	NA	NA	NA	NA	NA	24.6044	25.3557	25.0584	25.6111	24.7949	25.2003	23.1315	23.1016	23.2059	23.431
tr|A0A1S3ZML9|A0A1S3ZML9_TOBAC	A0A1S3ZML9	A0A1S3ZML9_TOBAC	LOC107788457	417	26.9	Nicotiana tabacum OX=4097	4:Protein predicted	Elongation factor 1-gamma 2-like isoform X1	1	0.999	11	55	7	10	8	11	10	9			+	0.0245573	23.9039	0.271471	0.794986	0.932013	-7.46257	25.7623	26.4122	26.1092	26.2387	26.3432	26.4334	NA	NA	NA	NA	NA	NA	25.7623	26.4122	26.1092	26.2387	26.3432	26.4334	23.8969	23.9378	23.7597	23.9138
tr|Q9AV96|Q9AV96_TOBAC	Q9AV96	Q9AV96_TOBAC	MARBPF	555	25.8	Nicotiana tabacum OX=4097	2:Experimental evidence at transcript level	MAR-binding protein	1	0.999	12	18	2	5	3	3	2	3			+	0.0223985	22.9967	0.0905362	0.930762	0.979202	-7.50033	26.7874	27.2319	26.9266	26.9117	27.0109	26.87	23.7015	24.4916	24.0771	24.1729	24.4741	23.8866	23.7015	24.4916	24.0771	24.1729	24.4741	23.8866	22.5736	23.3983	22.9108	23.0519
sp|P30956|RK28_TOBAC	P30956	RK28_TOBAC	RPL28	151	21.2	Nicotiana tabacum OX=4097	1:Experimental evidence at protein level	50S ribosomal protein L28, chloroplastic	1	0.9989	5	49	7	8	8	8	10	8	tr|A0A1S3WXY7|A0A1S3WXY7_TOBAC, tr|A0A1S4BC81|A0A1S4BC81_TOBAC		+	0.0221503	26.1667	0.284407	0.785511	0.932013	-7.45845	27.5359	27.3671	27.5618	27.6061	27.5701	27.3812	NA	NA	NA	NA	NA	NA	27.5359	27.3671	27.5618	27.6061	27.5701	27.3812	26.1801	26.1269	26.2022	26.2263
tr|A0A1S3XMZ5|A0A1S3XMZ5_TOBAC	A0A1S3XMZ5	A0A1S3XMZ5_TOBAC	LOC107766707	344	8.4	Nicotiana tabacum OX=4097	3:Protein inferred from homology	1,4-dihydroxy-2-naphthoyl-CoA synthase, peroxisomal-like	1	0.9977	3	13	1	2	2	3	2	3	tr|A0A1S3ZIK1|A0A1S3ZIK1_TOBAC		+	0.0208742	22.9137	0.138623	0.894213	0.966763	-7.49395	24.2281	23.806	23.9638	23.9096	23.9344	23.916	NA	NA	NA	NA	NA	NA	24.2281	23.806	23.9638	23.9096	23.9344	23.916	23.2373	22.7219	22.9483	22.8133
tr|A0A1S3XJF2|A0A1S3XJF2_TOBAC	A0A1S3XJF2	A0A1S3XJF2_TOBAC	LOC107765918	386	23.6	Nicotiana tabacum OX=4097	3:Protein inferred from homology	Glycerate dehydrogenase	1	0.999	9	48	6	9	8	8	10	7	tr|A0A1S4B7M2|A0A1S4B7M2_TOBAC		+	0.0207398	24.3031	0.267408	0.79797	0.932013	-7.46383	26.3509	26.4294	26.3612	26.2848	26.5242	26.4177	NA	NA	NA	NA	NA	NA	26.3509	26.4294	26.3612	26.2848	26.5242	26.4177	24.3311	24.3291	24.3056	24.2801
tr|A0A1S4AC02|A0A1S4AC02_TOBAC	A0A1S4AC02	A0A1S4AC02_TOBAC	LOC107795948	377	33.4	Nicotiana tabacum OX=4097	3:Protein inferred from homology	Actin-7	1	0.999	11	24	3	4	3	4	5	5			+	0.0206875	23.7519	0.135843	0.896319	0.966763	-7.49439	28.4792	28.7484	28.7009	29.0695	29.0221	28.6435	NA	NA	NA	NA	NA	NA	24.9276	25.5051	25.3323	25.4962	24.9446	25.3277	23.4956	23.9179	23.5523	23.8733
tr|A0A1S4CMM1|A0A1S4CMM1_TOBAC	A0A1S4CMM1	A0A1S4CMM1_TOBAC	LOC107820682	325	9.8	Nicotiana tabacum OX=4097	4:Protein predicted	Magnesium protoporphyrin IX methyltransferase, chloroplastic-like	1	0.999	4	19	3	3	3	4	4	2	tr|Q9MUE2|Q9MUE2_TOBAC		+	0.0171646	22.6121	0.154144	0.882471	0.965612	-7.49132	23.509	24.0319	23.7616	23.7354	23.8537	23.9089	NA	NA	NA	NA	NA	NA	23.509	24.0319	23.7616	23.7354	23.8537	23.9089	22.7507	22.6985	22.595	22.413
tr|A0A140G1P8|A0A140G1P8_TOBAC	A0A140G1P8	A0A140G1P8_TOBAC	atpF	184	34.2	Nicotiana tabacum OX=4097	3:Protein inferred from homology	ATP synthase CF0 B subunit	1	0.999	8	59	9	9	9	12	11	9			+	0.016785	26.0358	0.165793	0.873681	0.965612	-7.48917	27.5277	27.6699	27.5612	27.5192	27.8238	27.5083	27.5277	27.6699	27.5612	27.5192	27.8238	27.5083	27.5277	27.6699	27.5612	27.5192	27.8238	27.5083	25.9855	26.0235	26.0838	26.1235
tr|A0A1S3ZEH0|A0A1S3ZEH0_TOBAC	A0A1S3ZEH0	A0A1S3ZEH0_TOBAC	LOC107785928	518	24.5	Nicotiana tabacum OX=4097	3:Protein inferred from homology	Serine hydroxymethyltransferase	1	0.999	13	176	24	31	25	29	30	37			+	0.0146133	25.943	0.160246	0.877864	0.965612	-7.49021	28.7945	29.0639	28.5237	28.8221	28.9579	28.9333	24.2261	24.1212	24.2035	23.9283	23.9221	24.094	28.7945	29.0639	28.5237	28.8221	28.9579	28.9333	25.8685	26.0659	25.8678	25.9167
tr|A0A1S4AGC9|A0A1S4AGC9_TOBAC	A0A1S4AGC9	A0A1S4AGC9_TOBAC	LOC107797391	743	15.9	Nicotiana tabacum OX=4097	3:Protein inferred from homology	transketolase	1	0.999	11	14	1	2	2	3	3	3			+	0.0144214	22.2053	0.0985497	0.924656	0.979202	-7.49945	28.2254	28.0905	27.9067	28.1111	28.3502	28.1469	23.3063	23.2673	23.4474	23.5691	23.6847	23.5755	23.3063	23.2673	23.4474	23.5691	23.6847	23.5755	22.4278	21.947	22.0672	22.2628
tr|A0A1S3YAU9|A0A1S3YAU9_TOBAC	A0A1S3YAU9	A0A1S3YAU9_TOBAC	LOC107774251	284	9.9	Nicotiana tabacum OX=4097	3:Protein inferred from homology	Chlorophyll a-b binding protein, chloroplastic	1	0.999	4	28	4	3	5	5	7	4	tr|A0A1S4AKK6|A0A1S4AKK6_TOBAC		+	0.00743264	24.8612	0.0484395	0.962914	0.998204	-7.50372	25.8244	25.9034	26.0099	26.2827	26.1491	25.7802	NA	NA	NA	NA	NA	NA	25.8244	25.9034	26.0099	26.2827	26.1491	25.7802	24.7482	24.7271	24.896	25.1194
tr|A0A1S4A3B3|A0A1S4A3B3_TOBAC	A0A1S4A3B3	A0A1S4A3B3_TOBAC	LOC107793287	426	16	Nicotiana tabacum OX=4097	3:Protein inferred from homology	Delta-aminolevulinic acid dehydratase	1	0.999	7	48	8	8	6	9	9	8	tr|A0A1S4AKW2|A0A1S4AKW2_TOBAC		+	0.00602178	24.1876	0.0682468	0.947772	0.988059	-7.50238	25.787	26.089	25.891	26.1486	25.8461	26.1939	NA	NA	NA	NA	NA	NA	25.787	26.089	25.891	26.1486	25.8461	26.1939	24.2416	24.1472	24.0776	24.1829
tr|A0A140G1W2|A0A140G1W2_TOBAC	A0A140G1W2	A0A140G1W2_TOBAC	rps7	155	40	Nicotiana tabacum OX=4097	3:Protein inferred from homology	Ribosomal protein S7	1	0.999	7	37	7	6	3	7	7	7			+	0.00515387	24.613	0.0359752	0.972451	0.999646	-7.50433	26.5916	26.0348	26.3051	26.694	26.5514	26.2876	26.5916	26.0348	26.3051	26.694	26.5514	26.2876	26.5916	26.0348	26.3051	26.694	26.5514	26.2876	24.6073	24.3922	24.7054	24.8472
tr|A0A1S3XSR0|A0A1S3XSR0_TOBAC	A0A1S3XSR0	A0A1S3XSR0_TOBAC	LOC107768370	267	30	Nicotiana tabacum OX=4097	3:Protein inferred from homology	50S ribosomal protein L15, chloroplastic-like	1	0.999	8	55	8	10	10	10	8	9			+	0.00373616	25.5152	0.0391508	0.970021	0.999646	-7.50419	27.5917	27.6874	27.3043	27.4343	27.4922	27.6683	23.9412	23.9717	23.7746	23.8523	24.0539	24.09	27.5917	27.6874	27.3043	27.4343	27.4922	27.6683	25.5186	25.5666	25.4874	25.4662
tr|A0A077D9P0|A0A077D9P0_TOBAC	A0A077D9P0	A0A077D9P0_TOBAC	LOC107769059	144	20.8	Nicotiana tabacum OX=4097	2:Experimental evidence at transcript level	40S ribosomal protein S17	1	0.999	3	18	3	3	3	3	3	3	tr|A0A1S3YDL0|A0A1S3YDL0_TOBAC, tr|A0A1S3YT61|A0A1S3YT61_TOBAC, tr|A0A1S4A9D1|A0A1S4A9D1_TOBAC		+	0.00320156	23.0822	0.0159887	0.987754	0.999646	-7.50493	24.0482	24.7293	24.2625	23.951	23.2107	24.3259	NA	NA	NA	NA	NA	NA	24.0482	24.7293	24.2625	23.951	23.2107	24.3259	22.9789	23.5203	23.1148	22.7522
tr|A0A1S3Y1E2|A0A1S3Y1E2_TOBAC	A0A1S3Y1E2	A0A1S3Y1E2_TOBAC	LOC107771216	923	12.9	Nicotiana tabacum OX=4097	3:Protein inferred from homology	ATP-dependent Clp protease ATP-binding subunit ClpA homolog CD4B, chloroplastic-like	1	0.999	15	85	12	14	15	16	14	14	tr|A0A1S4AJI4|A0A1S4AJI4_TOBAC		+	0.00304818	23.8159	0.0406801	0.96885	0.999646	-7.50412	26.8469	26.6825	26.8299	26.6225	26.7169	26.83	NA	NA	NA	NA	NA	NA	26.8469	26.6825	26.8299	26.6225	26.7169	26.83	23.868	23.7993	23.7937	23.7849
tr|A0A140G1Q1|A0A140G1Q1_TOBAC	A0A140G1Q1	A0A140G1Q1_TOBAC	rps2	236	10.6	Nicotiana tabacum OX=4097	3:Protein inferred from homology	ribosomal protein S2	1	0.9974	3	19	2	2	4	4	5	2			+	0.00178122	25.3132	0.0166222	0.987269	0.999646	-7.50492	26.4118	26.2029	26.1102	26.5203	26.4955	26.296	26.4118	26.2029	26.1102	26.5203	26.4955	26.296	26.4118	26.2029	26.1102	26.5203	26.4955	26.296	25.3888	25.2744	25.1496	25.2791
tr|A0A1S4C2S1|A0A1S4C2S1_TOBAC	A0A1S4C2S1	A0A1S4C2S1_TOBAC	LOC107814537	280	15.4	Nicotiana tabacum OX=4097	3:Protein inferred from homology	40S ribosomal protein S2-3-like	0.9999	0.999	5	38	6	6	8	7	6	5			+	0.00132423	25.2275	0.00991965	0.992402	0.999646	-7.50502	26.9345	26.5834	26.8242	26.5288	26.6581	26.546	23.2471	23.0632	23.223	23.3398	23.0327	23.1146	26.9345	26.5834	26.8242	26.5288	26.6581	26.546	25.4596	25.1132	25.3811	25.1117
tr|A0A1S4BHU3|A0A1S4BHU3_TOBAC	A0A1S4BHU3	A0A1S4BHU3_TOBAC	LOC107808435	168	6	Nicotiana tabacum OX=4097	4:Protein predicted	Protein CURVATURE THYLAKOID 1A, chloroplastic-like	0.9902	0.999	2	9	0	1	2	2	2	2	tr|A0A1S4CLL3|A0A1S4CLL3_TOBAC		+	0.00122966	22.496	0.00605402	0.995363	0.999646	-7.50506	23.0964	23.4073	23.4973	23.209	23.3612	22.7817	NA	NA	NA	NA	NA	NA	23.0964	23.4073	23.4973	23.209	23.3612	22.7817	22.342	22.6866	22.7627	22.4613
tr|A0A1S4B3Y9|A0A1S4B3Y9_TOBAC	A0A1S4B3Y9	A0A1S4B3Y9_TOBAC	LOC107804230	406	14	Nicotiana tabacum OX=4097	4:Protein predicted	Chloroplast stem-loop binding protein of 41 kDa a, chloroplastic-like	1	0.999	5	38	4	7	6	7	8	6			+	0.000787883	24.2288	0.00759973	0.994179	0.999646	-7.50505	25.7449	25.8107	25.9124	25.7823	25.7588	25.8618	22.9305	23.0734	22.8921	22.6602	22.5979	22.9667	25.7449	25.8107	25.9124	25.7823	25.7588	25.8618	24.1784	24.3306	24.3774	24.1785
tr|A0A077D849|A0A077D849_TOBAC	A0A077D849	A0A077D849_TOBAC	LOC107788104	160	27.5	Nicotiana tabacum OX=4097	2:Experimental evidence at transcript level	Eukaryotic translation initiation factor 5A	0.9999	0.999	5	58	8	9	10	10	10	11	tr|A0A1S3YXL3|A0A1S3YXL3_TOBAC		+	0.000348257	26.3185	0.00317782	0.997566	0.999646	-7.50507	27.4551	27.5362	27.608	27.612	27.3738	27.8271	NA	NA	NA	NA	NA	NA	27.4551	27.5362	27.608	27.612	27.3738	27.8271	26.267	26.3706	26.3495	26.3183
sp|P93342|1433A_TOBAC	P93342	1433A_TOBAC	sp|P93342|1433A_TOBAC	255	18.8	Nicotiana tabacum OX=4097	2:Experimental evidence at transcript level	14-3-3-like protein A	1	0.999	5	26	3	4	3	6	6	4	tr|A0A1S4A7P5|A0A1S4A7P5_TOBAC, tr|Q75ZE5|Q75ZE5_TOBAC		+	0.000119064	23.9782	0.0013748	0.998947	0.999646	-7.50508	25.3217	25.2156	25.2135	25.3197	25.3658	25.264	NA	NA	NA	NA	NA	NA	25.3217	25.2156	25.2135	25.3197	25.3658	25.264	24.0531	23.8801	23.9582	24.0015
tr|A0A1S3Y2I1|A0A1S3Y2I1_TOBAC	A0A1S3Y2I1	A0A1S3Y2I1_TOBAC	LOC107771489	398	23.1	Nicotiana tabacum OX=4097	3:Protein inferred from homology	Fructose-bisphosphate aldolase	1	0.999	9	49	7	10	8	8	8	8	tr|F2VJ75|F2VJ75_TOBAC		+	-3.79413e-05	26.1236	-0.000461974	0.999646	0.999646	-7.50508	29.3469	29.5089	29.3386	29.6086	29.3884	29.3997	NA	NA	NA	NA	NA	NA	27.4394	27.6352	27.633	27.6005	27.6543	27.4417	26.0613	26.183	26.1609	26.1265
tr|A0A1S4A3N8|A0A1S4A3N8_TOBAC	A0A1S4A3N8	A0A1S4A3N8_TOBAC	LOC107793365	1674	2	Nicotiana tabacum OX=4097	4:Protein predicted	Protein TSS-like	1	0.999	3	8	1	1	1	1	3	1			+	-0.000223294	21.4657	-0.0016018	0.998773	0.999646	-7.50508	21.1513	22.2822	22.3637	22.2426	22.4684	21.9956	NA	NA	NA	NA	NA	NA	21.1513	22.2822	22.3637	22.2426	22.4684	21.9956	NA	21.4804	21.5542	21.409
tr|A0A1S3ZKH8|A0A1S3ZKH8_TOBAC	A0A1S3ZKH8	A0A1S3ZKH8_TOBAC	LOC107787720	397	13.4	Nicotiana tabacum OX=4097	3:Protein inferred from homology	Photosystem II stability/assembly factor	1	0.999	7	23	3	5	2	5	3	5	tr|A0A1S4DKC9|A0A1S4DKC9_TOBAC		+	-0.000575254	23.4239	-0.00530997	0.995933	0.999646	-7.50506	24.5022	24.7126	24.8411	24.7141	24.9233	25.1031	NA	NA	NA	NA	NA	NA	24.5022	24.7126	24.8411	24.7141	24.9233	25.1031	23.387	23.4527	23.2972	23.4312
tr|A0A1S4B1N5|A0A1S4B1N5_TOBAC	A0A1S4B1N5	A0A1S4B1N5_TOBAC	LOC107803515	389	37.5	Nicotiana tabacum OX=4097	3:Protein inferred from homology	60S ribosomal protein L3-like	1	0.999	16	114	17	20	16	21	21	19			+	-0.00262694	26.3062	-0.0327084	0.974952	0.999646	-7.50446	28.2295	28.1824	28.339	28.4233	28.2555	28.252	24.0504	24.4799	25.2277	25.1673	25.3303	24.392	28.2295	28.1824	28.339	28.4233	28.2555	28.252	26.362	26.2407	26.3226	26.312
tr|A0A1S3Y5Z1|A0A1S3Y5Z1_TOBAC	A0A1S3Y5Z1	A0A1S3Y5Z1_TOBAC	LOC107772606	362	14.9	Nicotiana tabacum OX=4097	3:Protein inferred from homology	Ferredoxin--NADP reductase, chloroplastic	1	0.999	7	58	7	11	9	10	12	9			+	-0.00608472	24.9586	-0.0677686	0.948138	0.988059	-7.50242	26.24	26.4928	26.3231	26.3698	26.4946	26.5202	NA	NA	NA	NA	NA	NA	26.24	26.4928	26.3231	26.3698	26.4946	26.5202	24.9108	25.0063	24.8545	24.9496
sp|P68173|SAHH_TOBAC	P68173	SAHH_TOBAC	SAHH	485	12	Nicotiana tabacum OX=4097	2:Experimental evidence at transcript level	Adenosylhomocysteinase	1	0.999	8	50	8	7	8	10	9	8	tr|A0A1S3X559|A0A1S3X559_TOBAC, tr|A0A1S4ARB9|A0A1S4ARB9_TOBAC, tr|A1KYB0|A1KYB0_TOBAC, tr|A1KYB2|A1KYB2_TOBAC		+	-0.00677914	23.7844	-0.057713	0.955822	0.993453	-7.50315	25.7249	25.7309	25.6815	25.6666	26.0501	25.4665	NA	NA	NA	NA	NA	NA	25.7249	25.7309	25.6815	25.6666	26.0501	25.4665	23.8604	23.817	23.821	23.6656
tr|A0A1S4DQW8|A0A1S4DQW8_TOBAC	A0A1S4DQW8	A0A1S4DQW8_TOBAC	LOC107832223	319	23.8	Nicotiana tabacum OX=4097	4:Protein predicted	Uncharacterized protein LOC107832223	1	0.999	8	28	5	4	4	4	4	7			+	-0.00810506	22.8395	-0.0767062	0.941312	0.986137	-7.50167	25.0303	25.1868	25.1655	24.8511	25.2087	25.2337	22.04	21.6635	21.8733	21.4265	21.6685	21.7268	25.0303	25.1868	25.1655	24.8511	25.2087	25.2337	22.9977	22.8094	22.9115	22.6992
tr|A0A1S4CWV3|A0A1S4CWV3_TOBAC	A0A1S4CWV3	A0A1S4CWV3_TOBAC	LOC107823486	395	0	Nicotiana tabacum OX=4097	3:Protein inferred from homology	Fructose-bisphosphate aldolase	0.028	0.999	11	119	16	22	20	23	19	19			+	-0.00857443	27.421	-0.0886242	0.93222	0.979202	-7.50053	29.6482	29.7693	29.655	29.8835	29.6536	29.677	NA	NA	NA	NA	NA	NA	29.3782	29.4494	29.3362	29.593	29.3059	29.4007	27.4107	27.3409	27.5507	27.4985
tr|A0A1S4A859|A0A1S4A859_TOBAC	A0A1S4A859	A0A1S4A859_TOBAC	LOC107794762	1378	10.5	Nicotiana tabacum OX=4097	4:Protein predicted	Eukaryotic translation initiation factor 5B	1	0.999	14	22	3	6	3	3	4	3			+	-0.0133862	21.7577	-0.0895153	0.93154	0.979202	-7.50043	25.648	25.6674	25.4498	25.5505	25.546	25.6563	23.9493	23.652	23.7159	23.5816	23.6402	23.688	23.9493	23.652	23.7159	23.5816	23.6402	23.688	22.0078	21.6658	21.9561	21.5794
tr|A0A1S4D4V1|A0A1S4D4V1_TOBAC	A0A1S4D4V1	A0A1S4D4V1_TOBAC	LOC107825900	164	17.7	Nicotiana tabacum OX=4097	3:Protein inferred from homology	Ferredoxin-thioredoxin reductase, variable chain-like	1	0.999	3	16	3	3	2	2	3	3			+	-0.0154982	23.5479	-0.0948844	0.927448	0.979202	-7.49986	24.131	24.6924	24.3272	24.7414	24.4659	24.3839	21.7977	22.585	NA	21.756	21.8372	21.9447	24.131	24.6924	24.3272	24.7414	24.4659	24.3839	23.2093	23.6925	23.6795	23.7187
tr|A0A1S3XAN1|A0A1S3XAN1_TOBAC	A0A1S3XAN1	A0A1S3XAN1_TOBAC	LOC107763058	150	23.3	Nicotiana tabacum OX=4097	3:Protein inferred from homology	40S ribosomal protein S14-2	0.9999	0.999	3	38	6	7	6	6	6	7	tr|A0A1S4DEV9|A0A1S4DEV9_TOBAC		+	-0.0167417	25.6166	-0.202247	0.846303	0.948744	-7.48142	27.0961	26.9613	27.1684	27.0959	27.1246	26.9888	NA	NA	NA	NA	NA	NA	27.0961	26.9613	27.1684	27.0959	27.1246	26.9888	25.6699	25.5214	25.6523	25.6333
tr|A0A1S4A5Z2|A0A1S4A5Z2_TOBAC	A0A1S4A5Z2	A0A1S4A5Z2_TOBAC	LOC107794124	242	34.7	Nicotiana tabacum OX=4097	3:Protein inferred from homology	60S ribosomal protein L7-4-like	1	0.999	8	84	11	15	15	14	12	17			+	-0.0168349	24.6561	-0.139236	0.893749	0.966763	-7.49385	26.4892	26.9322	26.7152	26.6417	26.7158	26.9111	22.3146	22.6046	22.3361	22.746	22.6464	22.7371	26.4892	26.9322	26.7152	26.6417	26.7158	26.9111	24.4235	24.8107	24.6347	24.709
tr|A0A140G1Q8|A0A140G1Q8_TOBAC	A0A140G1Q8	A0A140G1Q8_TOBAC	psbC	461	16.1	Nicotiana tabacum OX=4097	3:Protein inferred from homology	Photosystem II CP43 reaction center protein	1	0.999	7	38	5	6	5	7	9	6			+	-0.0191342	24.5994	-0.117482	0.910253	0.97182	-7.49708	25.943	25.6597	26.1979	26.3046	26.4927	26.3748	25.943	25.6597	26.1979	26.3046	26.4927	26.3748	25.943	25.6597	26.1979	26.3046	26.4927	26.3748	24.4246	24.5643	24.539	24.7806
tr|A0A1S3XI60|A0A1S3XI60_TOBAC	A0A1S3XI60	A0A1S3XI60_TOBAC	LOC107765406	538	18	Nicotiana tabacum OX=4097	3:Protein inferred from homology	T-complex protein 1 subunit delta	1	0.999	12	70	11	13	11	10	13	12	tr|A0A1S4BDY5|A0A1S4BDY5_TOBAC		+	-0.0193868	24.2994	-0.11397	0.912922	0.97182	-7.49755	27.0673	27.2777	27.2638	26.8619	26.9674	27.4413	NA	NA	NA	NA	NA	NA	27.0673	27.2777	27.2638	26.8619	26.9674	27.4413	24.4374	24.4152	24.3671	24.0165
tr|A0A140G1Y4|A0A140G1Y4_TOBAC	A0A140G1Y4	A0A140G1Y4_TOBAC	rpl2	274	15.3	Nicotiana tabacum OX=4097	3:Protein inferred from homology	ribosomal protein L2	1	0.999	4	25	4	4	4	4	5	4			+	-0.0201037	25.1959	-0.133043	0.898442	0.966763	-7.49482	26.6361	26.4278	26.3289	26.3092	26.5832	26.4562	26.2863	25.9769	26.0333	25.9635	26.2413	26.0368	26.6361	26.4278	26.3289	26.3092	26.5832	26.4562	25.385	25.1919	24.9746	24.9808
tr|A0A1S3Z7K9|A0A1S3Z7K9_TOBAC	A0A1S3Z7K9	A0A1S3Z7K9_TOBAC	LOC107783944	536	3.9	Nicotiana tabacum OX=4097	3:Protein inferred from homology	Aldehyde dehydrogenase family 2 member B4, mitochondrial-like isoform X1	1	0.999	3	12	2	2	0	3	3	2	tr|A0A1S3Z7U1|A0A1S3Z7U1_TOBAC, tr|A0A1S4AFY8|A0A1S4AFY8_TOBAC, tr|A0A1S4AGN9|A0A1S4AGN9_TOBAC		+	-0.0227566	23.0549	-0.168914	0.871329	0.965612	-7.48856	23.9801	23.7269	24.0891	24.1042	24.9677	23.8475	NA	NA	NA	NA	NA	NA	23.9801	23.7269	24.0891	24.1042	24.9677	23.8475	23.2008	22.9197	22.8892	23.01
tr|A0A1S3XRS7|A0A1S3XRS7_TOBAC	A0A1S3XRS7	A0A1S3XRS7_TOBAC	LOC107767990	175	10.9	Nicotiana tabacum OX=4097	3:Protein inferred from homology	50S ribosomal protein L22, chloroplastic	1	0.999	4	54	7	10	10	9	9	9	tr|A0A1S4CCH0|A0A1S4CCH0_TOBAC, tr|A0A1S4DQP0|A0A1S4DQP0_TOBAC, tr|A0A1S4DQP2|A0A1S4DQP2_TOBAC		+	-0.0228273	24.7542	-0.244762	0.81467	0.932013	-7.47049	26.3	26.605	26.2924	26.4817	26.4081	26.4023	NA	NA	NA	NA	NA	NA	26.3	26.605	26.2924	26.4817	26.4081	26.4023	24.6071	24.7745	24.788	24.8466
tr|A0A1S4DB81|A0A1S4DB81_TOBAC	A0A1S4DB81	A0A1S4DB81_TOBAC	LOC107827897	595	22.7	Nicotiana tabacum OX=4097	4:Protein predicted	RNA-binding protein 39	1	0.999	11	120	19	23	16	22	21	19			+	-0.0270291	25.2978	-0.263702	0.800695	0.932013	-7.46496	27.52	27.8389	27.497	27.8436	27.5576	27.7451	25.4035	25.4171	25.4965	25.188	25.3764	25.6082	27.52	27.8389	27.497	27.8436	27.5576	27.7451	25.1563	25.3444	25.3733	25.3522
tr|A0A1S4AZM4|A0A1S4AZM4_TOBAC	A0A1S4AZM4	A0A1S4AZM4_TOBAC	LOC107803058	481	16.2	Nicotiana tabacum OX=4097	3:Protein inferred from homology	alanine transaminase	1	0.999	7	38	6	7	7	5	6	7			+	-0.0289085	24.5131	-0.196784	0.850392	0.948744	-7.48268	25.9107	26.4797	26.036	26.1326	26.1612	26.2655	23.7611	23.1906	23.6318	23.5364	23.2926	23.79	25.9107	26.4797	26.036	26.1326	26.1612	26.2655	24.2341	24.7693	24.593	24.4925
tr|A0A1S3YZX8|A0A1S3YZX8_TOBAC	A0A1S3YZX8	A0A1S3YZX8_TOBAC	LOC107781539	310	11	Nicotiana tabacum OX=4097	4:Protein predicted	Uncharacterized protein LOC107781539	1	0.9964	3	10	0	1	2	3	2	2	tr|A0A1S4B487|A0A1S4B487_TOBAC		+	-0.030902	26.1464	-0.116856	0.910728	0.97182	-7.49716	26.88	26.0778	26.3105	25.8433	25.9695	26.503	NA	NA	NA	NA	NA	NA	26.88	26.0778	26.3105	25.8433	25.9695	26.503	26.757	25.8446	26.1138	25.7914
tr|A0A1S3YBU5|A0A1S3YBU5_TOBAC	A0A1S3YBU5	A0A1S3YBU5_TOBAC	LOC107774582	520	7.9	Nicotiana tabacum OX=4097	3:Protein inferred from homology	Glucose-1-phosphate adenylyltransferase	1	0.999	6	16	0	3	4	2	2	5	tr|A0A1S4ALJ9|A0A1S4ALJ9_TOBAC		+	-0.0312152	22.7876	-0.342999	0.743116	0.913258	-7.43746	24.1738	24.4633	24.3653	24.5497	24.4921	24.621	NA	NA	NA	NA	NA	NA	24.1738	24.4633	24.3653	24.5497	24.4921	24.621	22.7991	22.7034	22.7169	22.8133
tr|A0A1S4D6G2|A0A1S4D6G2_TOBAC	A0A1S4D6G2	A0A1S4D6G2_TOBAC	LOC107826543	478	17.4	Nicotiana tabacum OX=4097	3:Protein inferred from homology	glutamate-1-semialdehyde 2,1-aminomutase	1	0.999	6	56	8	9	9	9	11	10			+	-0.0319921	25.3451	-0.196619	0.850516	0.948744	-7.48272	26.6363	27.202	27.0865	27.2249	27.0773	27.0873	NA	NA	NA	NA	NA	NA	26.6363	27.202	27.0865	27.2249	27.0773	27.0873	24.9854	25.4196	25.4179	25.5823
tr|A0A1S4AB83|A0A1S4AB83_TOBAC	A0A1S4AB83	A0A1S4AB83_TOBAC	LOC107795696	238	37.8	Nicotiana tabacum OX=4097	3:Protein inferred from homology	40S ribosomal protein S3-3-like	1	0.999	10	51	6	7	8	8	11	11	tr|A0A1S4CHD1|A0A1S4CHD1_TOBAC		+	-0.0322468	24.7878	-0.366978	0.726035	0.909841	-7.42779	27.0937	26.9325	27.2048	26.8786	27.1115	27.0663	NA	NA	NA	NA	NA	NA	27.0937	26.9325	27.2048	26.8786	27.1115	27.0663	24.8739	24.7795	24.7905	24.6614
tr|A0A1S3WY31|A0A1S3WY31_TOBAC	A0A1S3WY31	A0A1S3WY31_TOBAC	LOC107759229	123	31.7	Nicotiana tabacum OX=4097	3:Protein inferred from homology	60S ribosomal protein L35-like	1	0.9989	5	54	7	10	7	8	11	11	tr|A0A1S3YXG7|A0A1S3YXG7_TOBAC, tr|A0A1S4CTD4|A0A1S4CTD4_TOBAC, tr|A0A1S4DLA0|A0A1S4DLA0_TOBAC		+	-0.0331882	25.4996	-0.203348	0.84548	0.948744	-7.48117	27.0019	27.4102	26.8112	26.7309	27.2522	27.1704	NA	NA	NA	NA	NA	NA	27.0019	27.4102	26.8112	26.7309	27.2522	27.1704	25.4172	25.8082	25.4037	25.2235
tr|A0A1S3XDX6|A0A1S3XDX6_TOBAC	A0A1S3XDX6	A0A1S3XDX6_TOBAC	LOC107764046	239	31.1	Nicotiana tabacum OX=4097	3:Protein inferred from homology	Histone H4	1	0.999	4	11	2	1	1	2	2	3	tr|A0A1S3Y8K5|A0A1S3Y8K5_TOBAC, tr|A0A1S4AKB5|A0A1S4AKB5_TOBAC, tr|A0A1S4BDS0|A0A1S4BDS0_TOBAC, tr|A0A1S4D357|A0A1S4D357_TOBAC, tr|A0A9R6|A0A9R6_TOBAC		+	-0.038349	22.8047	-0.32333	0.757247	0.914237	-7.44493	23.2862	23.7465	23.309	23.3172	23.8624	23.7315	NA	NA	NA	NA	NA	NA	23.2862	23.7465	23.309	23.3172	23.8624	23.7315	22.907	22.5675	22.9064	22.8821
tr|A0A1S4AR30|A0A1S4AR30_TOBAC	A0A1S4AR30	A0A1S4AR30_TOBAC	LOC107800535	216	19	Nicotiana tabacum OX=4097	3:Protein inferred from homology	50S ribosomal protein L19, chloroplastic-like	1	0.999	4	25	3	6	4	5	5	2			+	-0.0385217	25.024	-0.268184	0.7974	0.932013	-7.46359	25.5716	25.8156	25.9755	25.6468	25.8003	25.6254	24.1114	24.1742	24.4128	23.5661	23.9077	23.5442	25.5716	25.8156	25.9755	25.6468	25.8003	25.6254	25.0513	25.0829	25.3003	24.88
tr|A0A1S3YKH3|A0A1S3YKH3_TOBAC	A0A1S3YKH3	A0A1S3YKH3_TOBAC	LOC107777133	214	19.2	Nicotiana tabacum OX=4097	4:Protein predicted	thioredoxin-dependent peroxiredoxin	1	0.999	4	41	7	6	7	7	7	7			+	-0.0398071	24.9312	-0.3509	0.73747	0.912619	-7.43434	25.1625	25.906	26.1825	25.8238	26.3885	26.1796	NA	21.7372	21.6231	22.417	21.6833	21.1079	25.1625	25.906	26.1825	25.8238	26.3885	26.1796	25.0429	24.6965	24.9473	24.9945
tr|Q40589|Q40589_TOBAC	Q40589	Q40589_TOBAC	LOC107759703	250	17.2	Nicotiana tabacum OX=4097	2:Experimental evidence at transcript level	Cytosolic ascorbate peroxidase	1	0.999	6	45	4	8	7	9	8	9	tr|Q42941|Q42941_TOBAC		+	-0.0407899	25.0595	-0.42364	0.686366	0.901875	-7.40245	26.3192	26.5783	26.2683	26.5633	26.6415	26.5782	NA	NA	NA	NA	NA	NA	26.3192	26.5783	26.2683	26.5633	26.6415	26.5782	24.9175	25.0993	24.9806	25.1004
tr|A0A1S4A975|A0A1S4A975_TOBAC	A0A1S4A975	A0A1S4A975_TOBAC	LOC107795127	405	28.4	Nicotiana tabacum OX=4097	3:Protein inferred from homology	60S ribosomal protein L4-1-like	1	0.999	13	101	13	18	12	20	19	19			+	-0.041863	25.0171	-0.423399	0.686532	0.901875	-7.40256	27.5991	27.7769	27.5152	27.6554	27.6987	27.9653	23.5101	23.4901	24.1634	23.7513	23.7437	23.3303	27.5991	27.7769	27.5152	27.6554	27.6987	27.9653	24.9668	25.0868	24.8979	24.9349
tr|A0A1S4C882|A0A1S4C882_TOBAC	A0A1S4C882	A0A1S4C882_TOBAC	LOC107816146	397	17.4	Nicotiana tabacum OX=4097	3:Protein inferred from homology	Sedoheptulose-1,7-bisphosphatase, chloroplastic-like	1	0.999	9	12	1	3	2	2	2	2			+	-0.0419172	23.3913	-0.549636	0.602104	0.891398	-7.334	26.3485	26.2751	26.4094	26.1838	26.3728	26.5402	NA	NA	NA	NA	NA	NA	24.3224	24.5002	24.3754	24.38	24.3626	24.4148	23.3788	23.3744	23.4253	23.3578
tr|A0A1S3X312|A0A1S3X312_TOBAC	A0A1S3X312	A0A1S3X312_TOBAC	LOC107760530	401	2.5	Nicotiana tabacum OX=4097	4:Protein predicted	Triose phosphate/phosphate translocator, chloroplastic-like	1	0.995	2	7	0	1	1	2	2	1	tr|A0A1S4D181|A0A1S4D181_TOBAC		+	-0.0424519	23.0971	-0.284394	0.78552	0.932013	-7.45846	24.0884	23.5905	23.8329	23.9439	23.9901	23.9548	NA	NA	NA	NA	NA	NA	24.0884	23.5905	23.8329	23.9439	23.9901	23.9548	23.2851	22.7788	23.0219	23.1636
tr|A0A1S3XBV7|A0A1S3XBV7_TOBAC	A0A1S3XBV7	A0A1S3XBV7_TOBAC	LOC107763424	135	27.4	Nicotiana tabacum OX=4097	3:Protein inferred from homology	60S ribosomal protein L27	1	0.999	4	41	5	9	6	8	6	7	tr|A0A1S4AEL0|A0A1S4AEL0_TOBAC		+	-0.0425757	25.1284	-0.394054	0.706953	0.905998	-7.41611	26.5709	26.817	26.5991	26.7278	26.7535	26.7259	NA	NA	NA	NA	NA	NA	26.5709	26.817	26.5991	26.7278	26.7535	26.7259	24.9313	25.2494	25.0779	25.1406
tr|A0A1S3YPJ3|A0A1S3YPJ3_TOBAC	A0A1S3YPJ3	A0A1S3YPJ3_TOBAC	LOC107778416	377	9.8	Nicotiana tabacum OX=4097	4:Protein predicted	Glyoxylate/succinic semialdehyde reductase 2, chloroplastic-like	1	0.999	3	13	1	3	2	2	2	3	tr|A0A1S3Z6N1|A0A1S3Z6N1_TOBAC		+	-0.043013	22.6274	-0.213899	0.8376	0.947684	-7.47863	23.1572	23.8498	21.8914	23.8154	23.7639	23.8361	NA	NA	NA	NA	NA	NA	23.1572	23.8498	21.8914	23.8154	23.7639	23.8361	22.3561	22.7828	NA	22.6789
sp|P41098|RL34_TOBAC	P41098	RL34_TOBAC	RPL34	120	22.5	Nicotiana tabacum OX=4097	2:Experimental evidence at transcript level	60S ribosomal protein L34	1	0.999	3	33	4	5	7	5	6	6	tr|A0A1S3XBT8|A0A1S3XBT8_TOBAC, tr|A0A1S3XUR7|A0A1S3XUR7_TOBAC, tr|A0A1S3ZF75|A0A1S3ZF75_TOBAC, tr|A0A1S4CB80|A0A1S4CB80_TOBAC		+	-0.0440538	26.1829	-0.375288	0.720155	0.909841	-7.42429	27.1668	27.3548	27.1238	27.0052	27.3316	27.2132	NA	NA	NA	NA	NA	NA	27.1668	27.3548	27.1238	27.0052	27.3316	27.2132	26.1611	26.3226	26.0853	25.9989
tr|A0A1S4B380|A0A1S4B380_TOBAC	A0A1S4B380	A0A1S4B380_TOBAC	LOC107804080	164	14.6	Nicotiana tabacum OX=4097	3:Protein inferred from homology	60S ribosomal protein L24-like	1	0.9989	4	35	6	6	5	6	7	5	tr|A0A1S4B7M1|A0A1S4B7M1_TOBAC, tr|A0A1S4BHF2|A0A1S4BHF2_TOBAC, tr|A0A1S4DPX6|A0A1S4DPX6_TOBAC		+	-0.046689	26.0408	-0.418827	0.689696	0.901875	-7.40473	26.4694	26.3298	26.4735	26.3162	26.3696	26.425	NA	NA	NA	NA	NA	NA	26.4694	26.3298	26.4735	26.3162	26.3696	26.425	26.1917	25.8923	26.175	25.9683
tr|A0A1S4CJS8|A0A1S4CJS8_TOBAC	A0A1S4CJS8	A0A1S4CJS8_TOBAC	LOC107819572	211	8.1	Nicotiana tabacum OX=4097	3:Protein inferred from homology	4a-hydroxytetrahydrobiopterin dehydratase	1	0.9964	3	11	1	2	2	1	3	2	tr|A0A1S4DS07|A0A1S4DS07_TOBAC		+	-0.0472618	22.6505	-0.247998	0.812277	0.932013	-7.46957	24.1722	23.9256	23.7964	23.5686	23.7782	24.009	NA	NA	NA	NA	NA	NA	24.1722	23.9256	23.7964	23.5686	23.7782	24.009	23.0147	22.55	22.7252	22.3159
tr|A0A1S3Z233|A0A1S3Z233_TOBAC	A0A1S3Z233	A0A1S3Z233_TOBAC	LOC107781915	214	7	Nicotiana tabacum OX=4097	3:Protein inferred from homology	50S ribosomal protein L21, chloroplastic-like	1	0.999	2	16	2	3	3	2	3	3	tr|A0A1S4DK32|A0A1S4DK32_TOBAC		+	-0.0474385	25.859	-0.323848	0.756874	0.914237	-7.44474	26.22	26.5374	26.2326	26.1249	26.6789	26.2483	NA	NA	NA	NA	NA	NA	26.22	26.5374	26.2326	26.1249	26.6789	26.2483	25.7397	26.0348	25.7013	25.7312
tr|A0A1S4B7N9|A0A1S4B7N9_TOBAC	A0A1S4B7N9	A0A1S4B7N9_TOBAC	LOC107805313	1140	9.6	Nicotiana tabacum OX=4097	3:Protein inferred from homology	ATP-dependent RNA helicase	1	0.999	12	38	1	12	3	8	8	6			+	-0.0482155	23.1816	-0.154154	0.882465	0.965612	-7.49132	24.1496	26.2113	25.4536	25.8852	25.9038	25.3979	21.1405	21.8272	21.6462	21.732	22.3041	21.8832	24.1496	26.2113	25.4536	25.8852	25.9038	25.3979	22.4779	23.6194	23.1064	23.3753
sp|Q852S5|NDK2_TOBAC	Q852S5	NDK2_TOBAC	NDPK2	232	21.3	Nicotiana tabacum OX=4097	1:Experimental evidence at protein level	Nucleoside diphosphate kinase 2, chloroplastic	1	0.999	6	19	1	3	3	5	5	2	tr|A0A1S4D3E6|A0A1S4D3E6_TOBAC, tr|A0A1S4DGP1|A0A1S4DGP1_TOBAC		+	-0.0500147	23.5578	-0.481911	0.646679	0.901875	-7.37283	23.7127	24.6299	25.2741	25.6137	24.6215	25.2049	NA	NA	NA	NA	NA	NA	23.7127	24.6299	25.2741	25.6137	24.6215	25.2049	23.4228	23.5256	23.5824	23.65
tr|A0A1S3X5G6|A0A1S3X5G6_TOBAC	A0A1S3X5G6	A0A1S3X5G6_TOBAC	LOC107761373	272	10.3	Nicotiana tabacum OX=4097	3:Protein inferred from homology	26S protease regulatory subunit 10B homolog A	1	0.999	4	16	2	3	2	3	4	2	tr|A0A1S3XHC5|A0A1S3XHC5_TOBAC, tr|A0A1S3XR20|A0A1S3XR20_TOBAC, tr|A0A1S3Z644|A0A1S3Z644_TOBAC, tr|A0A1S3ZBT5|A0A1S3ZBT5_TOBAC, tr|A0A1S4C6S2|A0A1S4C6S2_TOBAC		+	-0.0503254	23.5349	-0.456311	0.663969	0.901875	-7.38628	24.0536	24.3345	24.4895	24.5838	24.5553	24.3119	NA	NA	NA	NA	NA	NA	24.0536	24.3345	24.4895	24.5838	24.5553	24.3119	23.5526	23.3839	23.6133	23.5928
tr|A0A1S3YCM3|A0A1S3YCM3_TOBAC	A0A1S3YCM3	A0A1S3YCM3_TOBAC	LOC107774819	401	14.5	Nicotiana tabacum OX=4097	4:Protein predicted	Nucleolar and coiled-body phosphoprotein 1-like	1	0.999	6	20	3	3	3	3	3	5			+	-0.0504418	23.084	-0.480284	0.647771	0.901875	-7.3737	24.7773	24.3237	24.8596	24.5548	24.6307	24.7987	22.5394	21.4583	21.8445	22.2071	22.0383	22.2009	24.7773	24.3237	24.8596	24.5548	24.6307	24.7987	23.0867	22.9078	23.1749	23.1819
tr|A0A1S4B8B9|A0A1S4B8B9_TOBAC	A0A1S4B8B9	A0A1S4B8B9_TOBAC	LOC107805570	224	18.8	Nicotiana tabacum OX=4097	3:Protein inferred from homology	40S ribosomal protein S8	1	0.9989	3	13	2	2	1	3	3	2	tr|A0A1S4CZK3|A0A1S4CZK3_TOBAC		+	-0.0527349	24.0309	-0.415301	0.69214	0.901875	-7.40639	24.6714	24.6713	24.5582	24.2418	24.5732	24.4867	NA	NA	NA	NA	NA	NA	24.6714	24.6713	24.5582	24.2418	24.5732	24.4867	24.1372	24.1296	24.0728	23.7466
tr|A0A1S3Z1F3|A0A1S3Z1F3_TOBAC	A0A1S3Z1F3	A0A1S3Z1F3_TOBAC	LOC107781744	1536	11.7	Nicotiana tabacum OX=4097	3:Protein inferred from homology	Ferredoxin-dependent glutamate synthase, chloroplastic-like	1	0.999	21	106	13	21	17	20	16	19			+	-0.0535957	24.5878	-0.64966	0.5396	0.84966	-7.2683	27.3888	27.657	27.7801	27.6651	27.6812	27.701	22.7763	23.1364	22.4061	22.4471	22.4786	22.8132	27.3888	27.657	27.7801	27.6651	27.6812	27.701	24.4953	24.6053	24.6876	24.5823
tr|A0A140G1U7|A0A140G1U7_TOBAC	A0A140G1U7	A0A140G1U7_TOBAC	petB	215	9.3	Nicotiana tabacum OX=4097	3:Protein inferred from homology	Cytochrome b6	1	0.999	2	10	0	2	2	2	2	2	tr|A0A1S3XVT6|A0A1S3XVT6_TOBAC		+	-0.0539803	22.1491	-0.582259	0.581268	0.881348	-7.31364	22.8641	22.8914	22.8843	22.8241	23.0374	22.969	NA	NA	NA	NA	NA	NA	22.8641	22.8914	22.8843	22.8241	23.0374	22.969	22.1425	22.1442	22.0983	22.0796
tr|A0A1S3YPT0|A0A1S3YPT0_TOBAC	A0A1S3YPT0	A0A1S3YPT0_TOBAC	LOC107778281	221	0	Nicotiana tabacum OX=4097	3:Protein inferred from homology	60S ribosomal protein L10-like	0.022	0.999	4	16	4	3	3	2	3	1			+	-0.0545146	25.6216	-0.402454	0.70108	0.901875	-7.41232	27.2854	27.0101	27.0822	27.0525	27.1301	27.2948	NA	NA	NA	NA	NA	NA	26.8375	26.4948	26.4586	26.4107	26.531	26.8019	25.8033	25.4155	25.5673	25.5642
tr|A0A1S3XQ62|A0A1S3XQ62_TOBAC	A0A1S3XQ62	A0A1S3XQ62_TOBAC	LOC107767559	396	23	Nicotiana tabacum OX=4097	3:Protein inferred from homology	Fructose-bisphosphate aldolase	1	0.999	10	21	3	4	3	4	3	4			+	-0.0550225	26.454	-0.578342	0.583747	0.881348	-7.31614	29.6054	29.6851	29.5775	29.8206	29.5708	29.6343	24.9597	24.8532	25.0333	25.1301	25.3238	25.2643	26.827	26.9552	26.8789	27.0437	26.995	26.8923	26.3423	26.3929	26.4009	26.5444
tr|A0A1S3ZDI1|A0A1S3ZDI1_TOBAC	A0A1S3ZDI1	A0A1S3ZDI1_TOBAC	LOC107785488	741	23.3	Nicotiana tabacum OX=4097	3:Protein inferred from homology	transketolase	1	0.999	17	188	27	31	34	34	34	28			+	-0.0557623	26.1668	-0.594	0.573874	0.874054	-7.30606	29.2768	29.249	29.0714	29.1493	29.519	29.2339	22.9605	23.0548	22.2996	22.9989	22.9271	22.7196	29.2768	29.249	29.0714	29.1493	29.519	29.2339	26.1479	26.0701	26.1043	26.1988
tr|A0A140G1Q7|A0A140G1Q7_TOBAC	A0A140G1Q7	A0A140G1Q7_TOBAC	psbD	353	9.1	Nicotiana tabacum OX=4097	3:Protein inferred from homology	Photosystem II D2 protein	1	0.999	3	23	3	3	4	4	5	4			+	-0.0586903	24.2566	-0.253945	0.807885	0.932013	-7.46786	25.2326	25.715	25.4674	25.9485	26.0443	25.431	25.2326	25.715	25.4674	25.9485	26.0443	25.431	25.2326	25.715	25.4674	25.9485	26.0443	25.431	23.8264	24.2905	24.1863	24.5649
sp|Q04127|PSBP3_TOBAC	Q04127	PSBP3_TOBAC	PSBP3	266	13.5	Nicotiana tabacum OX=4097	2:Experimental evidence at transcript level	Oxygen-evolving enhancer protein 2-3, chloroplastic	1	0.999	3	50	7	9	7	8	10	9	tr|A0A1S4DII2|A0A1S4DII2_TOBAC		+	-0.0607962	26.9223	-0.248812	0.811676	0.932013	-7.46934	27.4118	27.8447	27.9187	28.1023	27.9843	28.0184	NA	NA	NA	NA	NA	NA	27.4118	27.8447	27.9187	28.1023	27.9843	28.0184	26.5059	26.9866	26.5394	27.1831
tr|A0A140G1S8|A0A140G1S8_TOBAC	A0A140G1S8	A0A140G1S8_TOBAC	petA	320	14.4	Nicotiana tabacum OX=4097	3:Protein inferred from homology	Cytochrome f	1	0.999	4	17	0	3	3	4	4	3			+	-0.0611727	22.6521	-0.640774	0.544984	0.84966	-7.27453	23.1516	22.5431	23.3147	23.603	23.4811	23.5889	23.1516	22.5431	23.3147	23.603	23.4811	23.5889	23.1516	22.5431	23.3147	23.603	23.4811	23.5889	22.5543	22.5697	22.7831	22.7407
tr|A0A1S3YD88|A0A1S3YD88_TOBAC	A0A1S3YD88	A0A1S3YD88_TOBAC	LOC107774827	765	6.9	Nicotiana tabacum OX=4097	3:Protein inferred from homology	H(+)-exporting diphosphatase	1	0.999	5	17	1	3	2	4	4	3	tr|Q43798|Q43798_TOBAC		+	-0.0631571	23.3517	-0.420105	0.688811	0.901875	-7.40413	24.5406	24.5401	24.6018	24.5058	25.0407	24.5559	NA	NA	NA	NA	NA	NA	24.5406	24.5401	24.6018	24.5058	25.0407	24.5559	23.407	23.2784	23.3081	23.2749
tr|A0A1S4C5C8|A0A1S4C5C8_TOBAC	A0A1S4C5C8	A0A1S4C5C8_TOBAC	LOC107815259	589	14.9	Nicotiana tabacum OX=4097	3:Protein inferred from homology	Pectinβ-estradiolerase	1	0.999	8	32	3	5	4	8	5	7			+	-0.0647628	22.763	-0.503357	0.632377	0.901875	-7.36104	24.9673	24.7686	24.8272	25.1529	24.9361	25.0778	21.7197	21.1683	NA	21.6327	21.4457	21.6236	24.9673	24.7686	24.8272	25.1529	24.9361	25.0778	22.9036	22.4744	22.832	22.814
tr|A0A1S4A1J2|A0A1S4A1J2_TOBAC	A0A1S4A1J2	A0A1S4A1J2_TOBAC	LOC107792824	556	16.7	Nicotiana tabacum OX=4097	3:Protein inferred from homology	ATP synthase subunit beta	1	0.999	8	41	5	7	7	7	7	8			+	-0.065639	23.0162	-0.565347	0.592017	0.881348	-7.32433	26.2428	26.7504	25.3931	26.1371	26.2053	26.2149	22.8907	22.9532	23.2409	23.0817	23.1788	23.1134	24.892	25.2741	25.0498	25.3531	25.2368	25.1931	22.7763	23.0199	23.0827	23.154
tr|A0A1S3Z462|A0A1S3Z462_TOBAC	A0A1S3Z462	A0A1S3Z462_TOBAC	LOC107782598	219	18.3	Nicotiana tabacum OX=4097	3:Protein inferred from homology	60S ribosomal protein L10	1	0.9987	4	15	1	3	2	3	3	3			+	-0.0679708	24.9612	-0.854186	0.425283	0.76551	-7.10524	27.1986	26.9018	26.9865	26.949	27.0026	27.2098	22.1146	22.0189	21.774	21.7825	22.0467	21.9585	25.0234	24.8773	25.2802	25.2661	25.1601	25.1883	24.9719	24.8471	24.9667	24.9628
tr|A0A1S4BZK0|A0A1S4BZK0_TOBAC	A0A1S4BZK0	A0A1S4BZK0_TOBAC	LOC107813446	558	28.1	Nicotiana tabacum OX=4097	3:Protein inferred from homology	Probable nucleolar protein 5-2	1	0.999	13	75	10	14	13	13	15	10			+	-0.0690417	25.0297	-0.35288	0.736057	0.912619	-7.43355	26.722	27.2653	26.9046	26.9359	27.0756	26.9254	23.0203	24.7011	23.9105	24.3271	24.8146	24.2757	26.722	27.2653	26.9046	26.9359	27.0756	26.9254	24.6104	25.3718	25.0272	25.0034
tr|A0A1S4A451|A0A1S4A451_TOBAC	A0A1S4A451	A0A1S4A451_TOBAC	LOC107793582	108	28.7	Nicotiana tabacum OX=4097	3:Protein inferred from homology	60S ribosomal protein L36	0.9999	0.999	3	31	5	5	5	6	5	5			+	-0.0692313	25.8551	-0.416153	0.691549	0.901875	-7.40599	26.5665	26.6232	26.4788	26.4143	26.6283	26.9009	23.4115	23.7582	23.1266	23.6701	23.8436	23.8777	26.5665	26.6232	26.4788	26.4143	26.6283	26.9009	25.7721	25.9987	25.6082	25.6906
tr|A0A1S4C7A3|A0A1S4C7A3_TOBAC	A0A1S4C7A3	A0A1S4C7A3_TOBAC	LOC107815847	297	13.5	Nicotiana tabacum OX=4097	3:Protein inferred from homology	Mitochondrial dicarboxylate/tricarboxylate transporter DTC-like	1	0.996	4	15	2	3	2	2	3	3	tr|Q9FSF4|Q9FSF4_TOBAC		+	-0.069813	23.0576	-0.755208	0.478271	0.805965	-7.18875	24.2152	24.5294	24.232	24.2572	24.5313	24.355	NA	NA	NA	NA	NA	NA	24.2152	24.5294	24.232	24.2572	24.5313	24.355	23.0177	23.1215	23.1136	22.9288
tr|A0A1S3ZP30|A0A1S3ZP30_TOBAC	A0A1S3ZP30	A0A1S3ZP30_TOBAC	LOC107788918	625	3.4	Nicotiana tabacum OX=4097	3:Protein inferred from homology	Glucose-6-phosphate isomerase	1	0.999	2	7	1	1	1	1	1	2	tr|A0A1S3ZPG2|A0A1S3ZPG2_TOBAC, tr|A0A1S4CI25|A0A1S4CI25_TOBAC		+	-0.0705929	21.8386	-0.451237	0.667423	0.901875	-7.38886	22.8604	22.4134	22.7168	22.653	22.9475	22.5322	NA	NA	NA	NA	NA	NA	22.8604	22.4134	22.7168	22.653	22.9475	22.5322	22.0168	21.5767	21.8814	21.8164
tr|A0A1S4CP52|A0A1S4CP52_TOBAC	A0A1S4CP52	A0A1S4CP52_TOBAC	LOC107820975	178	24.2	Nicotiana tabacum OX=4097	3:Protein inferred from homology	60S ribosomal protein L18a	1	0.999	5	54	7	10	8	10	10	9	tr|A0A1S4DDK3|A0A1S4DDK3_TOBAC		+	-0.071122	24.9892	-0.457953	0.662853	0.901875	-7.38544	26.503	27.0753	26.3848	26.7382	26.7681	26.9681	NA	NA	NA	NA	NA	NA	26.503	27.0753	26.3848	26.7382	26.7681	26.9681	24.7334	25.2576	24.987	24.87
tr|A0A1S4B6I9|A0A1S4B6I9_TOBAC	A0A1S4B6I9	A0A1S4B6I9_TOBAC	LOC107805098	274	14.2	Nicotiana tabacum OX=4097	4:Protein predicted	Photosystem II 22 kDa protein, chloroplastic-like	1	0.999	4	28	4	5	4	5	5	5			+	-0.072925	25.1792	-0.449854	0.668366	0.901875	-7.38956	25.9344	26.2539	26.1704	26.2923	26.3381	26.1565	23.1473	23.493	23.4344	23.5879	23.6515	23.2787	25.9344	26.2539	26.1704	26.2923	26.3381	26.1565	24.8373	25.2289	25.1413	25.3621
tr|A0A1S3XCV7|A0A1S3XCV7_TOBAC	A0A1S3XCV7	A0A1S3XCV7_TOBAC	LOC107763754	149	18.8	Nicotiana tabacum OX=4097	4:Protein predicted	Calmodulin-like	1	0.999	3	22	3	2	4	5	5	3	tr|A0A1S3YRZ7|A0A1S3YRZ7_TOBAC, tr|A0A1S4BYL3|A0A1S4BYL3_TOBAC, tr|A0A1S4BYL5|A0A1S4BYL5_TOBAC, tr|Q76ME6|Q76ME6_TOBAC, tr|Q76MF3|Q76MF3_TOBAC		+	-0.0734895	24.769	-0.720264	0.498032	0.817946	-7.2162	25.9284	25.6625	26.0835	26.0245	25.9458	25.9328	NA	NA	NA	NA	NA	NA	25.9284	25.6625	26.0835	26.0245	25.9458	25.9328	24.6591	24.6419	24.8792	24.8958
tr|A0A1S4ALM3|A0A1S4ALM3_TOBAC	A0A1S4ALM3	A0A1S4ALM3_TOBAC	LOC107799069	156	16.7	Nicotiana tabacum OX=4097	3:Protein inferred from homology	Ubiquitin-40S ribosomal protein S27a-like	1	0.999	3	65	8	12	10	12	11	12	tr|A0A1S4BPD9|A0A1S4BPD9_TOBAC, tr|A0A1S4C0C1|A0A1S4C0C1_TOBAC, tr|O49906|O49906_TOBAC		+	-0.075763	25.4148	-0.425093	0.685362	0.901875	-7.40175	26.6407	26.7365	26.3932	26.8646	26.3772	26.7843	NA	NA	NA	NA	NA	NA	26.6407	26.7365	26.3932	26.8646	26.3772	26.7843	25.3697	25.216	25.137	25.545
tr|A0A1S4CSQ8|A0A1S4CSQ8_TOBAC	A0A1S4CSQ8	A0A1S4CSQ8_TOBAC	LOC107822283	919	6.4	Nicotiana tabacum OX=4097	4:Protein predicted	Neurofilament heavy polypeptide-like isoform X2	1	0.999	5	24	4	6	3	4	4	3	tr|A0A1S4CT64|A0A1S4CT64_TOBAC, tr|A0A1S4DKM6|A0A1S4DKM6_TOBAC, tr|A0A1S4DKZ3|A0A1S4DKZ3_TOBAC		+	-0.075835	22.7717	-0.414015	0.693033	0.901875	-7.40699	23.8847	24.1177	23.9639	23.8091	24.6886	24.203	NA	NA	NA	NA	NA	NA	23.8847	24.1177	23.9639	23.8091	24.6886	24.203	23.0125	22.8414	22.7117	22.3475
sp|Q07761|RL23A_TOBAC	Q07761	RL23A_TOBAC	RPL23A	154	32.7	Nicotiana tabacum OX=4097	2:Experimental evidence at transcript level	60S ribosomal protein L23a	1	0.999	6	56	7	7	13	8	11	10	tr|A0A1S3Y2N8|A0A1S3Y2N8_TOBAC, tr|A0A1S3Y859|A0A1S3Y859_TOBAC, tr|A0A1S3Y8M9|A0A1S3Y8M9_TOBAC, tr|A0A1S4AEM2|A0A1S4AEM2_TOBAC, tr|A0A1S4B712|A0A1S4B712_TOBAC, tr|A0A1S4CRI5|A0A1S4CRI5_TOBAC, tr|A0A1S4CRZ6|A0A1S4CRZ6_TOBAC, tr|A0A1S4DDT0|A0A1S4DDT0_TOBAC		+	-0.0766934	25.5288	-0.899548	0.402486	0.737892	-7.06426	27.3933	27.5743	27.5917	27.5109	27.3951	27.7034	NA	NA	NA	NA	NA	NA	27.3933	27.5743	27.5917	27.5109	27.3951	27.7034	25.5044	25.5509	25.5785	25.4161
tr|A0A1S4D398|A0A1S4D398_TOBAC	A0A1S4D398	A0A1S4D398_TOBAC	LOC107825450	964	5.2	Nicotiana tabacum OX=4097	3:Protein inferred from homology	phosphoenolpyruvate carboxylase	1	0.999	5	10	0	2	2	4	0	2	tr|A0A1S4DJ63|A0A1S4DJ63_TOBAC		+	-0.076723	21.6629	-0.258907	0.804226	0.932013	-7.4664	NA	23.2224	23.2175	23.3079	23.1394	22.798	NA	NA	NA	NA	NA	NA	NA	23.2224	23.2175	23.3079	23.1394	22.798	NA	21.969	21.5402	21.9715
tr|A0A1S4DGM0|A0A1S4DGM0_TOBAC	A0A1S4DGM0	A0A1S4DGM0_TOBAC	LOC107829473	396	19.4	Nicotiana tabacum OX=4097	3:Protein inferred from homology	Fructose-bisphosphate aldolase	1	0.999	8	20	2	4	3	4	4	3			+	-0.0803002	22.8403	-0.715821	0.500583	0.817946	-7.21962	29.2034	29.2985	29.1155	29.4363	29.1298	29.2498	23.9477	23.9034	24.1405	24.0236	24.0144	23.8607	23.9477	23.9034	24.1405	24.0236	24.0144	23.8607	22.7601	22.7446	23.0227	22.8958
tr|A0A1S3XY51|A0A1S3XY51_TOBAC	A0A1S3XY51	A0A1S3XY51_TOBAC	LOC107770118	575	8.9	Nicotiana tabacum OX=4097	3:Protein inferred from homology	Chaperonin CPN60-2, mitochondrial	1	0.999	6	21	2	3	4	3	5	4	tr|A0A1S4D2P7|A0A1S4D2P7_TOBAC		+	-0.0813016	22.8443	-0.522493	0.61976	0.898725	-7.35012	26.1136	25.823	25.0475	25.6628	25.2003	25.1398	NA	NA	NA	NA	NA	NA	24.1321	24.0917	24.4732	24.44	24.5532	24.5631	23.0953	22.5522	22.7575	22.7634
tr|A0A1S3XFU2|A0A1S3XFU2_TOBAC	A0A1S3XFU2	A0A1S3XFU2_TOBAC	LOC107764677	437	6.6	Nicotiana tabacum OX=4097	3:Protein inferred from homology	Eukaryotic peptide chain release factor subunit 1-3-like	1	0.999	3	23	3	4	4	5	4	3	tr|A0A1S3XZN7|A0A1S3XZN7_TOBAC		+	-0.0825246	23.6708	-0.452719	0.666414	0.901875	-7.38811	24.4239	24.9686	24.8703	25.2161	25.1209	25.0888	NA	NA	NA	NA	NA	NA	24.4239	24.9686	24.8703	25.2161	25.1209	25.0888	23.2542	23.7703	23.5647	23.8643
tr|A0A1S3XXQ5|A0A1S3XXQ5_TOBAC	A0A1S3XXQ5	A0A1S3XXQ5_TOBAC	LOC107769978	260	9.6	Nicotiana tabacum OX=4097	3:Protein inferred from homology	60S ribosomal protein L8-like	0.9993	0.999	3	32	5	6	5	5	5	6			+	-0.0837245	25.002	-0.946438	0.379906	0.736248	-7.02021	26.4351	26.3319	26.4802	26.2881	26.3555	26.4406	24.1737	24.4814	24.1763	24.007	24.0182	24.1712	26.4351	26.3319	26.4802	26.2881	26.3555	26.4406	25.0522	24.9322	25.1075	24.896
tr|A0A1S4CQ62|A0A1S4CQ62_TOBAC	A0A1S4CQ62	A0A1S4CQ62_TOBAC	LOC107821280	476	3.6	Nicotiana tabacum OX=4097	3:Protein inferred from homology	UTP--glucose-1-phosphate uridylyltransferase	1	0.9986	3	12	0	2	2	3	2	3			+	-0.0838841	22.2186	-0.403779	0.700155	0.901875	-7.41172	NA	22.8308	22.6296	23.0883	23.118	23.198	NA	NA	NA	NA	NA	NA	NA	22.8308	22.6296	23.0883	23.118	23.198	NA	22.1429	21.8569	22.4187
sp|O80363|RK17_TOBAC	O80363	RK17_TOBAC	RPL17	205	8.5	Nicotiana tabacum OX=4097	2:Experimental evidence at transcript level	50S ribosomal protein L17, chloroplastic	1	0.999	3	20	2	3	4	4	4	3	tr|A0A1S3XG28|A0A1S3XG28_TOBAC, tr|A0A1S3Y1A8|A0A1S3Y1A8_TOBAC, tr|A0A1S3YUR0|A0A1S3YUR0_TOBAC, tr|A0A1S4CQN2|A0A1S4CQN2_TOBAC		+	-0.0841037	24.987	-0.873532	0.415446	0.754787	-7.08796	25.5543	25.6256	25.84	25.7864	25.8142	25.6626	NA	NA	NA	NA	NA	NA	25.5543	25.6256	25.84	25.7864	25.8142	25.6626	24.8548	24.9221	25.0918	25.0578
tr|A0A1S3XEQ3|A0A1S3XEQ3_TOBAC	A0A1S3XEQ3	A0A1S3XEQ3_TOBAC	LOC107764296	222	6.3	Nicotiana tabacum OX=4097	4:Protein predicted	Thylakoid lumenal 15 kDa protein 1, chloroplastic-like	0.9902	0.999	3	6	0	1	0	1	2	2	tr|A0A1S3XHL4|A0A1S3XHL4_TOBAC		+	-0.0848947	21.8735	-0.49726	0.636425	0.901875	-7.36444	21.924	23.1322	22.9669	23.1184	23.1514	23.2333	NA	NA	NA	NA	NA	NA	21.924	23.1322	22.9669	23.1184	23.1514	23.2333	NA	21.9747	21.6589	21.9658
tr|A0A1S3YIG1|A0A1S3YIG1_TOBAC	A0A1S3YIG1	A0A1S3YIG1_TOBAC	LOC107776643	444	8.6	Nicotiana tabacum OX=4097	3:Protein inferred from homology	phosphopyruvate hydratase	1	0.999	5	19	2	5	1	4	3	4	tr|A0A1S3ZZL0|A0A1S3ZZL0_TOBAC		+	-0.0930156	23.4309	-1.0631	0.328014	0.681609	-6.9036	24.5104	25.1396	24.532	24.8986	24.5399	24.9303	NA	NA	NA	NA	NA	NA	24.5104	25.1396	24.532	24.8986	24.5399	24.9303	23.4894	23.2886	23.5112	23.3752
tr|A0A1S3YYH9|A0A1S3YYH9_TOBAC	A0A1S3YYH9	A0A1S3YYH9_TOBAC	LOC107781116	231	16.7	Nicotiana tabacum OX=4097	4:Protein predicted	Protein HHL1, chloroplastic-like	1	0.999	4	24	4	4	4	4	4	4	tr|A0A1S4AVS4|A0A1S4AVS4_TOBAC		+	-0.0934368	23.8078	-0.612887	0.562099	0.862756	-7.29358	25.6034	25.2689	25.5104	25.2782	25.2197	25.6422	NA	NA	NA	NA	NA	NA	25.6034	25.2689	25.5104	25.2782	25.2197	25.6422	23.9756	23.6408	23.8975	23.6668
tr|A0A1S3XAL0|A0A1S3XAL0_TOBAC	A0A1S3XAL0	A0A1S3XAL0_TOBAC	LOC107762965	185	18.9	Nicotiana tabacum OX=4097	3:Protein inferred from homology	H/ACA ribonucleoprotein complex subunit	1	0.999	3	18	1	4	3	4	3	3			+	-0.094872	24.7803	-0.309876	0.766973	0.920367	-7.4498	24.4065	25.2153	24.9726	25.5838	25.3499	25.0432	24.4065	25.2153	24.9726	25.5838	25.3499	25.0432	24.4065	25.2153	24.9726	25.5838	25.3499	25.0432	24.0256	25.0886	24.6719	25.0844
tr|A0A1S4AGN4|A0A1S4AGN4_TOBAC	A0A1S4AGN4	A0A1S4AGN4_TOBAC	LOC107797479	376	18.4	Nicotiana tabacum OX=4097	4:Protein predicted	GDP-mannose 3,5-epimerase 1-like	1	0.999	7	28	2	4	5	6	6	5	tr|A0A1S4CAZ2|A0A1S4CAZ2_TOBAC		+	-0.0954657	22.6815	-0.812897	0.446847	0.776103	-7.14108	24.8345	24.8334	24.7023	24.8437	24.6555	24.9729	NA	NA	NA	NA	NA	NA	24.8345	24.8334	24.7023	24.8437	24.6555	24.9729	22.4398	22.7267	22.6069	22.7348
tr|A0A1S4B0G2|A0A1S4B0G2_TOBAC	A0A1S4B0G2	A0A1S4B0G2_TOBAC	LOC107803255	230	41	Nicotiana tabacum OX=4097	3:Protein inferred from homology	60S ribosomal protein L6-like isoform X1	1	0.999	10	75	9	13	13	14	13	13	tr|A0A1S4B0V3|A0A1S4B0V3_TOBAC		+	-0.0956289	25.3802	-0.84138	0.431888	0.770395	-7.11651	27.2287	27.3495	27.2083	27.5272	27.5932	27.7309	NA	NA	NA	NA	NA	NA	27.2287	27.3495	27.2083	27.5272	27.5932	27.7309	25.5032	25.1635	25.3756	25.3304
tr|A0A1S3Z662|A0A1S3Z662_TOBAC	A0A1S3Z662	A0A1S3Z662_TOBAC	LOC107783495	206	16	Nicotiana tabacum OX=4097	3:Protein inferred from homology	60S ribosomal protein L13a-4-like	1	0.999	5	52	6	10	9	10	10	7	tr|A0A1S4CZ05|A0A1S4CZ05_TOBAC		+	-0.0971849	25.4675	-1.21239	0.270237	0.636986	-6.7412	26.655	27.0687	27.3137	27.3802	27.1183	27.3575	NA	NA	NA	NA	NA	NA	26.655	27.0687	27.3137	27.3802	27.1183	27.3575	25.4923	25.402	25.5325	25.3625
tr|A0A1S4BKW8|A0A1S4BKW8_TOBAC	A0A1S4BKW8	A0A1S4BKW8_TOBAC	LOC107809424	340	6.8	Nicotiana tabacum OX=4097	3:Protein inferred from homology	Ribosomal protein	1	0.9949	4	20	3	3	3	3	4	4			+	-0.0978139	22.8753	-0.824696	0.440606	0.774724	-7.13098	24.2819	23.9546	24.1834	24.0578	24.2634	24.1507	23.6319	23.2531	23.6654	23.4688	23.702	23.4179	24.2819	23.9546	24.1834	24.0578	24.2634	24.1507	23.0443	22.6837	22.9278	22.7513
tr|A0A1S3Z1Y6|A0A1S3Z1Y6_TOBAC	A0A1S3Z1Y6	A0A1S3Z1Y6_TOBAC	LOC107782115	162	27.2	Nicotiana tabacum OX=4097	3:Protein inferred from homology	Nucleoside diphosphate kinase	1	0.9985	5	20	1	5	1	4	5	4	tr|A0A1S4B8M1|A0A1S4B8M1_TOBAC, tr|A0A1S4C8Y4|A0A1S4C8Y4_TOBAC, tr|A0A1S4CE55|A0A1S4CE55_TOBAC		+	-0.0979905	23.0956	-0.651565	0.53845	0.84966	-7.26695	24.1874	25.1369	24.1112	24.4796	24.9884	25.1729	NA	NA	NA	NA	NA	NA	24.1874	25.1369	24.1112	24.4796	24.9884	25.1729	22.8537	23.3054	22.9763	22.9808
tr|Q9LW95|Q9LW95_TOBAC	Q9LW95	Q9LW95_TOBAC	ked	513	9.2	Nicotiana tabacum OX=4097	2:Experimental evidence at transcript level	DNA ligase 1-like	1	0.999	6	47	3	10	9	7	10	8			+	-0.104269	24.7023	-0.922795	0.391167	0.736248	-7.04264	26.0934	26.6298	26.5562	26.4849	26.6888	26.7756	25.4997	25.8329	25.9219	25.7223	26.0035	26.2172	26.0934	26.6298	26.5562	26.4849	26.6888	26.7756	24.5057	24.7907	24.6895	24.6541
tr|A0A1S4ABS2|A0A1S4ABS2_TOBAC	A0A1S4ABS2	A0A1S4ABS2_TOBAC	LOC107795801	401	6.2	Nicotiana tabacum OX=4097	3:Protein inferred from homology	alanine--glyoxylate transaminase	1	0.999	4	22	3	3	2	5	5	4	tr|A0A1S4D985|A0A1S4D985_TOBAC		+	-0.105143	24.805	-0.916613	0.394153	0.736248	-7.04843	25.7146	26.1856	26.1454	26.1221	26.3181	25.9179	NA	NA	NA	NA	NA	NA	25.7146	26.1856	26.1454	26.1221	26.3181	25.9179	24.8543	24.7412	24.6887	24.662
tr|A0A1S3XE16|A0A1S3XE16_TOBAC	A0A1S3XE16	A0A1S3XE16_TOBAC	LOC107764090	301	3	Nicotiana tabacum OX=4097	3:Protein inferred from homology	60S ribosomal protein L5-like	0.9759	0.9975	4	11	1	3	1	2	2	2	tr|A0A1S3ZFB6|A0A1S3ZFB6_TOBAC		+	-0.107764	22.6058	-1.22767	0.264846	0.636986	-6.72382	23.7416	24.1103	24.1478	24.2153	24.1348	24.3365	NA	NA	NA	NA	NA	NA	23.7416	24.1103	24.1478	24.2153	24.1348	24.3365	22.5797	22.5022	22.6406	22.574
tr|Q8H6P9|Q8H6P9_TOBAC	Q8H6P9	Q8H6P9_TOBAC	ANK1	350	9.7	Nicotiana tabacum OX=4097	2:Experimental evidence at transcript level	Ankyrin domain protein	1	0.9979	3	15	1	2	3	3	3	3	tr|Q9AT16|Q9AT16_TOBAC		+	-0.108709	21.9202	-0.634989	0.548508	0.8518	-7.27854	23.2492	22.9029	23.3927	23.0726	23.2217	23.0008	NA	NA	NA	NA	NA	NA	23.2492	22.9029	23.3927	23.0726	23.2217	23.0008	22.1201	21.7262	22.1752	21.7512
tr|Q84QE5|Q84QE5_TOBAC	Q84QE5	Q84QE5_TOBAC	LOC107771723	180	13.9	Nicotiana tabacum OX=4097	2:Experimental evidence at transcript level	Ribulose bisphosphate carboxylase small subunit, chloroplastic	1	0.9987	5	94	11	15	16	20	16	16			+	-0.108968	30.1321	-0.994913	0.357607	0.715213	-6.97294	30.8136	30.9404	31.0181	31.1771	31.0035	30.8791	27.4286	28.0781	27.6879	27.7434	27.9122	28.0882	30.8136	30.9404	31.0181	31.1771	31.0035	30.8791	29.909	30.0759	30.2264	30.2479
tr|A0A1S3ZU94|A0A1S3ZU94_TOBAC	A0A1S3ZU94	A0A1S3ZU94_TOBAC	LOC107790523	166	31.7	Nicotiana tabacum OX=4097	3:Protein inferred from homology	50S ribosomal protein L29, chloroplastic-like	1	0.999	7	57	7	12	12	7	9	10	tr|A0A1S4B8V2|A0A1S4B8V2_TOBAC		+	-0.10906	24.1593	-0.574025	0.586486	0.881348	-7.31888	26.0818	26.1343	26.1849	25.8739	25.488	26.4028	NA	NA	NA	NA	NA	NA	26.0818	26.1343	26.1849	25.8739	25.488	26.4028	24.2232	24.2084	24.3397	23.8828
tr|A0A1S3XCQ9|A0A1S3XCQ9_TOBAC	A0A1S3XCQ9	A0A1S3XCQ9_TOBAC	LOC107763560	166	14.5	Nicotiana tabacum OX=4097	3:Protein inferred from homology	60S ribosomal protein L12	1	0.999	3	28	4	6	5	4	4	5	tr|A0A1S3XES7|A0A1S3XES7_TOBAC		+	-0.112005	25.5966	-0.464081	0.658697	0.901875	-7.38227	26.4086	26.4944	26.3934	25.8595	25.9397	26.6425	NA	NA	NA	NA	NA	NA	26.4086	26.4944	26.3934	25.8595	25.9397	26.6425	25.7642	25.7478	25.7404	25.1097
tr|A0A1S3ZEI2|A0A1S3ZEI2_TOBAC	A0A1S3ZEI2	A0A1S3ZEI2_TOBAC	LOC107785825	302	7	Nicotiana tabacum OX=4097	3:Protein inferred from homology	glucose-6-phosphate 1-epimerase	1	0.999	2	10	1	2	1	2	2	2	tr|A0A1S4A0T5|A0A1S4A0T5_TOBAC		+	-0.113839	23.1644	-0.472151	0.653243	0.901875	-7.37804	24.339	23.5955	24.0353	23.4429	23.9028	23.7872	NA	NA	NA	NA	NA	NA	24.339	23.5955	24.0353	23.4429	23.9028	23.7872	23.6375	22.9176	23.368	22.7672
tr|A0A1S4BZK6|A0A1S4BZK6_TOBAC	A0A1S4BZK6	A0A1S4BZK6_TOBAC	LOC107813570	1048	13.6	Nicotiana tabacum OX=4097	3:Protein inferred from homology	Elongation factor Ts, mitochondrial	1	0.999	15	55	4	10	9	9	14	9			+	-0.114868	22.7312	-1.35884	0.222312	0.592064	-6.56952	25.2139	25.3914	25.7956	25.666	25.7391	25.6965	NA	NA	NA	NA	NA	NA	25.2139	25.3914	25.7956	25.666	25.7391	25.6965	22.7202	22.6449	22.876	22.656
tr|A0A1S3YSA4|A0A1S3YSA4_TOBAC	A0A1S3YSA4	A0A1S3YSA4_TOBAC	LOC107779180	260	13.1	Nicotiana tabacum OX=4097	3:Protein inferred from homology	Actin-like	1	0.999	3	17	3	2	3	2	3	4			+	-0.115429	25.8394	-1.0906	0.316659	0.677822	-6.87474	27.6503	27.7579	27.9088	27.9024	27.8993	27.8878	26.4486	26.5986	26.7279	26.6304	26.5693	26.5119	26.4486	26.5986	26.7279	26.6304	26.5693	26.5119	25.6939	25.7506	26.0352	25.9006
tr|A0A1S3ZRL4|A0A1S3ZRL4_TOBAC	A0A1S3ZRL4	A0A1S3ZRL4_TOBAC	LOC107789676	258	21	Nicotiana tabacum OX=4097	3:Protein inferred from homology	60S ribosomal protein L7a	1	0.999	7	57	7	12	10	9	9	10	tr|A0A1S4BLB0|A0A1S4BLB0_TOBAC, tr|A0A1S4D668|A0A1S4D668_TOBAC		+	-0.115525	26.0883	-1.50137	0.183161	0.525591	-6.39263	27.2247	27.4795	27.5526	27.3066	27.5795	27.4871	NA	NA	NA	NA	NA	NA	27.2247	27.4795	27.5526	27.3066	27.5795	27.4871	25.9954	26.0325	26.1227	26.0636
tr|A0A1S3X3J1|A0A1S3X3J1_TOBAC	A0A1S3X3J1	A0A1S3X3J1_TOBAC	LOC107760931	318	15.1	Nicotiana tabacum OX=4097	4:Protein predicted	Haloacid dehalogenase-like hydrolase domain-containing protein At3g48420	1	0.999	6	30	5	5	5	5	5	5	tr|A0A1S3ZX72|A0A1S3ZX72_TOBAC		+	-0.119219	24.3698	-1.21572	0.269053	0.636986	-6.73742	26.1418	26.3238	25.9854	26.3245	26.3356	26.2838	NA	NA	NA	NA	NA	NA	26.1418	26.3238	25.9854	26.3245	26.3356	26.2838	24.2335	24.3775	24.3028	24.3197
tr|A0A1S3YQS9|A0A1S3YQS9_TOBAC	A0A1S3YQS9	A0A1S3YQS9_TOBAC	LOC107778629	440	17.7	Nicotiana tabacum OX=4097	3:Protein inferred from homology	Malate dehydrogenase [NADP], chloroplastic	1	0.999	8	42	7	8	6	8	6	7			+	-0.121198	24.0111	-1.05102	0.333106	0.685132	-6.91612	26.4086	26.2168	26.4548	26.2229	26.6063	26.3049	NA	NA	NA	NA	NA	NA	26.4086	26.2168	26.4548	26.2229	26.6063	26.3049	24.0248	23.8954	24.0507	23.9313
tr|A0A1S3ZFZ7|A0A1S3ZFZ7_TOBAC	A0A1S3ZFZ7	A0A1S3ZFZ7_TOBAC	LOC107786267	223	16.8	Nicotiana tabacum OX=4097	3:Protein inferred from homology	ATP synthase subunit b', chloroplastic-like	1	0.999	4	27	2	5	4	7	4	5	tr|A0A1S4AX40|A0A1S4AX40_TOBAC		+	-0.121355	24.3161	-0.932702	0.386417	0.736248	-7.03329	24.9985	25.7476	25.9794	26.0117	25.5641	25.5442	NA	NA	NA	NA	NA	NA	24.9985	25.7476	25.9794	26.0117	25.5641	25.5442	24.1607	24.1169	24.4845	24.4887
tr|A0A1S4C6G3|A0A1S4C6G3_TOBAC	A0A1S4C6G3	A0A1S4C6G3_TOBAC	LOC107815448	1702	12.2	Nicotiana tabacum OX=4097	3:Protein inferred from homology	Clathrin heavy chain	1	0.999	21	98	10	15	14	17	24	18			+	-0.122131	24.1844	-1.63817	0.151708	0.471991	-6.2154	26.4872	26.9181	27.1132	27.0312	27.2022	27.2371	NA	NA	NA	NA	NA	NA	26.4872	26.9181	27.1132	27.0312	27.2022	27.2371	24.0954	24.1234	24.2148	24.151
tr|A0A1S4CC28|A0A1S4CC28_TOBAC	A0A1S4CC28	A0A1S4CC28_TOBAC	LOC107817385	476	11.1	Nicotiana tabacum OX=4097	3:Protein inferred from homology	Dihydrolipoamide acetyltransferase component of pyruvate dehydrogenase complex	0.9999	0.9989	7	20	2	3	5	3	4	3			+	-0.123899	23.7025	-0.657864	0.534659	0.84966	-7.26248	25.4895	24.9107	25.642	25.0526	25.7156	25.8986	NA	22.0929	21.3514	21.6745	21.6127	21.6693	25.0385	24.3686	25.2526	24.3614	25.1799	25.4996	24.0079	23.4261	23.6615	23.4876
sp|P29790|ATPG_TOBAC	P29790	ATPG_TOBAC	ATPC	377	22.8	Nicotiana tabacum OX=4097	1:Experimental evidence at protein level	ATP synthase gamma chain, chloroplastic	1	0.999	9	52	4	9	10	9	11	9	tr|A0A1S4C0T3|A0A1S4C0T3_TOBAC		+	-0.125336	25.3481	-1.00121	0.354786	0.713173	-6.96667	26.6912	26.9389	27.0351	27.134	26.9802	27.0496	NA	NA	NA	NA	NA	NA	26.6912	26.9389	27.0351	27.134	26.9802	27.0496	25.0875	25.2772	25.5012	25.4917
sp|P41919|RANB1_TOBAC	P41919	RANB1_TOBAC	RAN-B1	221	22.6	Nicotiana tabacum OX=4097	2:Experimental evidence at transcript level	GTP-binding nuclear protein Ran-B1	1	0.999	5	54	7	7	9	8	12	11	tr|A0A1S3YU28|A0A1S3YU28_TOBAC, tr|A0A1S3ZIC2|A0A1S3ZIC2_TOBAC		+	-0.125606	25.6235	-0.814749	0.445864	0.776103	-7.1395	26.7481	26.94	26.8545	27.1392	27.2344	27.2114	NA	NA	NA	NA	NA	NA	26.7481	26.94	26.8545	27.1392	27.2344	27.2114	25.2859	25.5492	25.6216	25.8468
tr|A0A1S3XWU9|A0A1S3XWU9_TOBAC	A0A1S3XWU9	A0A1S3XWU9_TOBAC	LOC107769475	268	13.4	Nicotiana tabacum OX=4097	3:Protein inferred from homology	23 kDa subunit of oxygen evolving system of photosystem II	1	0.999	3	18	2	1	4	2	4	5			+	-0.127985	25.0669	-0.447575	0.669922	0.901875	-7.39071	24.5966	25.4822	25.3787	25.7745	25.4425	25.6086	22.4238	23.0988	23.2571	23.4556	22.7369	23.0742	24.5966	25.4822	25.3787	25.7745	25.4425	25.6086	24.3589	25.1666	25.1592	25.4833
tr|A0A1S3ZMG8|A0A1S3ZMG8_TOBAC	A0A1S3ZMG8	A0A1S3ZMG8_TOBAC	LOC107788291	377	29.2	Nicotiana tabacum OX=4097	3:Protein inferred from homology	Actin-97-like	1	0.999	10	133	18	22	22	26	23	22	tr|A0A1S4AE13|A0A1S4AE13_TOBAC		+	-0.133008	27.277	-1.07294	0.323913	0.681609	-6.89333	28.8072	29.0343	28.9949	29.3707	29.3729	29.0887	NA	NA	NA	NA	NA	NA	28.8072	29.0343	28.9949	29.3707	29.3729	29.0887	27.0476	27.2095	27.2401	27.3744
tr|A0A1S3X0M5|A0A1S3X0M5_TOBAC	A0A1S3X0M5	A0A1S3X0M5_TOBAC	LOC107759872	405	27.7	Nicotiana tabacum OX=4097	3:Protein inferred from homology	60S ribosomal protein L4-like	1	0.999	12	22	3	4	5	2	4	4			+	-0.133543	23.6856	-0.793482	0.457255	0.783865	-7.15744	27.3258	27.5508	27.4335	27.3614	27.5094	27.741	23.3198	22.8902	23.505	23.1328	23.0521	23.2155	24.4314	24.7397	25.5301	24.1395	24.7477	25.246	23.8409	23.4626	23.9501	23.553
tr|A0A1S4ANB9|A0A1S4ANB9_TOBAC	A0A1S4ANB9	A0A1S4ANB9_TOBAC	LOC107799508	371	19.4	Nicotiana tabacum OX=4097	3:Protein inferred from homology	(S)-2-hydroxy-acid oxidase	1	0.999	8	61	8	9	14	8	10	12			+	-0.133859	24.8404	-1.40036	0.210181	0.58204	-6.51889	26.7654	26.9517	26.9424	26.9983	26.9201	27.1789	22.7469	24.1041	24.6418	24.0746	24.3512	24.321	26.7654	26.9517	26.9424	26.9983	26.9201	27.1789	24.6607	24.8449	24.8641	24.8149
tr|A0A1S4D9B3|A0A1S4D9B3_TOBAC	A0A1S4D9B3	A0A1S4D9B3_TOBAC	LOC107827387	187	23	Nicotiana tabacum OX=4097	3:Protein inferred from homology	60S ribosomal protein L18-2-like	0.9994	0.999	5	49	7	8	7	9	9	9	tr|A0A1S4DJT5|A0A1S4DJT5_TOBAC		+	-0.135872	25.3941	-1.29602	0.24186	0.613951	-6.64452	26.9305	27.1295	27.0253	27.3058	27.3714	27.1999	NA	NA	NA	NA	NA	NA	26.9305	27.1295	27.0253	27.3058	27.3714	27.1999	25.2494	25.3023	25.3509	25.4269
tr|A0A1S3XFT6|A0A1S3XFT6_TOBAC	A0A1S3XFT6	A0A1S3XFT6_TOBAC	LOC107764636	337	24	Nicotiana tabacum OX=4097	3:Protein inferred from homology	Glyceraldehyde-3-phosphate dehydrogenase	1	0.9989	10	23	4	4	3	4	4	4	tr|A0A1S4BYQ0|A0A1S4BYQ0_TOBAC		+	-0.141808	24.1545	-1.84349	0.114037	0.403203	-5.9389	28.7306	28.6259	28.5162	28.6544	28.5891	28.6112	NA	NA	NA	NA	NA	NA	25.7975	25.7702	25.79	25.7584	25.9173	25.9412	24.0884	24.0824	24.1563	24.0799
tr|A0A1S3XRM3|A0A1S3XRM3_TOBAC	A0A1S3XRM3	A0A1S3XRM3_TOBAC	LOC107767928	228	36.8	Nicotiana tabacum OX=4097	3:Protein inferred from homology	Oxygen-evolving enhancer protein 3-2, chloroplastic-like	1	0.999	8	117	14	19	19	23	22	20			+	-0.143345	27.3361	-1.15749	0.290394	0.660896	-6.80252	28.6892	29.0964	29.2896	29.2934	29.1383	29.3436	25.098	25.6199	25.3982	25.6125	25.3412	25.7547	28.6892	29.0964	29.2896	29.2934	29.1383	29.3436	27.0676	27.3044	27.4062	27.4213
tr|A0A1S3YDI8|A0A1S3YDI8_TOBAC	A0A1S3YDI8	A0A1S3YDI8_TOBAC	LOC107775039	127	23.6	Nicotiana tabacum OX=4097	3:Protein inferred from homology	40S ribosomal protein S26	1	0.999	3	34	4	6	6	5	7	6			+	-0.146167	26.2406	-1.72164	0.135123	0.453463	-6.10431	26.8655	26.527	26.6518	26.6493	26.8323	26.7914	21.5014	21.297	21.6059	21.635	21.6104	21.9634	26.8655	26.527	26.6518	26.6493	26.8323	26.7914	26.2732	26.0925	26.3016	26.1368
tr|A0A1S4AFX3|A0A1S4AFX3_TOBAC	A0A1S4AFX3	A0A1S4AFX3_TOBAC	LOC107797218	146	24	Nicotiana tabacum OX=4097	3:Protein inferred from homology	60S ribosomal protein L26-1-like	1	0.999	5	46	7	8	8	8	8	7	tr|A0A1S4D5V1|A0A1S4D5V1_TOBAC, tr|A0A1S4DPM5|A0A1S4DPM5_TOBAC		+	-0.148918	24.2077	-1.89514	0.106108	0.392699	-5.86778	24.7183	26.139	25.9462	26.1077	26.1278	26.2839	NA	NA	NA	NA	NA	NA	24.7183	26.139	25.9462	26.1077	26.1278	26.2839	24.0634	24.1795	24.2758	24.1568
tr|A0A1S3ZQ52|A0A1S3ZQ52_TOBAC	A0A1S3ZQ52	A0A1S3ZQ52_TOBAC	LOC107789245	245	33.5	Nicotiana tabacum OX=4097	3:Protein inferred from homology	60S ribosomal protein L7-2-like	1	0.999	9	10	2	1	2	0	2	3			+	-0.149177	23.2238	-1.31023	0.237309	0.613951	-6.62773	26.4969	26.8376	26.7477	26.594	26.6991	26.9069	22.1218	22.3653	22.6188	22.4909	22.4247	22.8243	23.9406	23.7276	24.0305	23.8837	23.7597	24.0771	23.1655	23.0659	23.3594	23.2162
tr|A0A1S4AY78|A0A1S4AY78_TOBAC	A0A1S4AY78	A0A1S4AY78_TOBAC	LOC107802615	241	11.2	Nicotiana tabacum OX=4097	3:Protein inferred from homology	50S ribosomal protein L13, chloroplastic-like	1	0.999	3	27	4	5	6	4	3	5	tr|A0A1S4CZR9|A0A1S4CZR9_TOBAC		+	-0.149887	25.0633	-0.709143	0.504435	0.818673	-7.22471	26.2957	26.2875	26.3052	25.7805	25.8289	26.5548	NA	NA	NA	NA	NA	NA	26.2957	26.2875	26.3052	25.7805	25.8289	26.5548	25.1891	25.0751	25.2211	24.7008
tr|A0A1S4AGW0|A0A1S4AGW0_TOBAC	A0A1S4AGW0	A0A1S4AGW0_TOBAC	LOC107797501	357	14.3	Nicotiana tabacum OX=4097	3:Protein inferred from homology	malate dehydrogenase	1	0.999	7	37	4	8	6	8	6	5			+	-0.153103	24.9199	-1.18872	0.278775	0.646736	-6.76785	26.3273	26.1995	26.6851	26.4043	26.2371	26.339	22.1015	22.1876	22.8522	22.3668	22.5018	23.0012	26.3273	26.1995	26.6851	26.4043	26.2371	26.339	24.8238	24.7672	25.2312	24.9391
tr|A0A1S3X7H4|A0A1S3X7H4_TOBAC	A0A1S3X7H4	A0A1S3X7H4_TOBAC	LOC107762148	147	23.8	Nicotiana tabacum OX=4097	3:Protein inferred from homology	40S ribosomal protein S16-like	1	0.9989	4	35	5	4	7	7	7	5	tr|A0A1S3Y1I0|A0A1S3Y1I0_TOBAC, tr|A0A1S3YUN7|A0A1S3YUN7_TOBAC, tr|A0A1S3YW93|A0A1S3YW93_TOBAC, tr|A0A1S4AU23|A0A1S4AU23_TOBAC		+	-0.153951	26.2204	-1.10967	0.308975	0.674391	-6.85444	26.8448	26.7182	27.4191	27.0134	26.9632	27.1539	NA	NA	NA	NA	NA	NA	26.8448	26.7182	27.4191	27.0134	26.9632	27.1539	26.2522	25.877	26.3896	26.3012
tr|A0A1S3YEX0|A0A1S3YEX0_TOBAC	A0A1S3YEX0	A0A1S3YEX0_TOBAC	LOC107775549	393	20.1	Nicotiana tabacum OX=4097	3:Protein inferred from homology	Sedoheptulose-1,7-bisphosphatase, chloroplastic-like	1	0.999	11	8	0	1	1	2	2	2			+	-0.158994	22.521	-0.447614	0.669896	0.901875	-7.39069	26.535	26.406	26.5853	26.2994	26.4523	26.7505	23.0526	23.2117	23.3372	22.6646	22.9641	23.2181	23.0526	23.6118	23.3372	23.284	23.3223	23.4439	NA	23.0839	22.628	22.6055
tr|A0A1S3X1S5|A0A1S3X1S5_TOBAC	A0A1S3X1S5	A0A1S3X1S5_TOBAC	LOC107760338	434	16.8	Nicotiana tabacum OX=4097	4:Protein predicted	Pyruvate dehydrogenase E1 component subunit alpha	1	0.999	8	40	5	6	7	8	7	7	tr|A0A1S3XZB0|A0A1S3XZB0_TOBAC		+	-0.160863	23.8866	-1.30323	0.239541	0.613951	-6.63601	25.6423	25.8015	25.8813	25.5121	26.0928	25.989	NA	NA	NA	NA	NA	NA	25.6423	25.8015	25.8813	25.5121	26.0928	25.989	23.8308	23.9507	23.8067	23.6371
tr|A0A140G1V3|A0A140G1V3_TOBAC	A0A140G1V3	A0A140G1V3_TOBAC	rpl14	122	32.8	Nicotiana tabacum OX=4097	3:Protein inferred from homology	ribosomal protein L14	1	0.999	4	22	3	4	4	3	4	4			+	-0.163469	24.4489	-1.20238	0.273821	0.641617	-6.75251	25.3815	25.7392	25.4065	25.9733	25.7296	26.0914	25.3815	25.7392	25.4065	25.9733	25.7296	26.0914	25.3815	25.7392	25.4065	25.9733	25.7296	26.0914	24.3911	24.264	24.6405	24.4463
tr|A0A1S4B0F5|A0A1S4B0F5_TOBAC	A0A1S4B0F5	A0A1S4B0F5_TOBAC	LOC107803263	518	24.5	Nicotiana tabacum OX=4097	3:Protein inferred from homology	Serine hydroxymethyltransferase	1	0.9983	13	8	0	2	2	2	2	0			+	-0.164608	23.7967	-1.59829	0.160305	0.480914	-6.26773	28.794	29.0679	28.5232	28.8253	28.965	28.9453	24.2153	24.2372	24.1934	24.0196	24.1388	24.4046	24.2153	24.2372	24.1934	24.0196	24.1388	24.4046	23.8037	23.6738	24.0372	23.6659
tr|A0A1S3XUE1|A0A1S3XUE1_TOBAC	A0A1S3XUE1	A0A1S3XUE1_TOBAC	LOC107768851	389	37.5	Nicotiana tabacum OX=4097	3:Protein inferred from homology	60S ribosomal protein L3-like	1	0.999	16	31	3	5	5	5	7	6			+	-0.165286	24.5854	-1.30802	0.238013	0.613951	-6.63035	28.2852	28.2594	28.394	28.4283	28.3018	28.3113	NA	22.9046	23.0475	23.2553	23.0371	22.7942	25.555	25.9141	26.1012	26.0847	26.1396	25.9408	24.3335	24.501	24.6624	24.6739
sp|O80360|RK3_TOBAC	O80360	RK3_TOBAC	RPL3	259	27	Nicotiana tabacum OX=4097	2:Experimental evidence at transcript level	50S ribosomal protein L3, chloroplastic (Fragment)	1	0.999	6	49	7	9	8	9	8	8	tr|A0A1S4ATF8|A0A1S4ATF8_TOBAC, tr|A0A1S4D263|A0A1S4D263_TOBAC		+	-0.168515	25.2044	-1.85026	0.112965	0.403011	-5.92961	27.0933	27.0769	27.2473	27.2079	27.3918	27.3029	NA	NA	NA	NA	NA	NA	27.0933	27.0769	27.2473	27.2079	27.3918	27.3029	25.0853	25.0475	25.2043	25.2276
tr|A0A1S3XJD3|A0A1S3XJD3_TOBAC	A0A1S3XJD3	A0A1S3XJD3_TOBAC	LOC107765837	228	24.1	Nicotiana tabacum OX=4097	3:Protein inferred from homology	Photosystem I reaction center subunit III	1	0.999	6	34	1	9	6	7	5	6			+	-0.168623	24.6412	-0.75127	0.48047	0.805965	-7.19189	25.4201	25.9763	25.9333	26.083	26.1549	25.573	21.5815	22.059	22.3019	22.4907	22.4904	21.951	25.4201	25.9763	25.9333	26.083	26.1549	25.573	24.171	24.6578	24.738	24.8419
tr|A0A1S3YMT8|A0A1S3YMT8_TOBAC	A0A1S3YMT8	A0A1S3YMT8_TOBAC	LOC107777917	129	17.8	Nicotiana tabacum OX=4097	3:Protein inferred from homology	50S ribosomal protein L31	1	0.999	2	10	1	1	1	2	2	3	tr|A0A1S4APT5|A0A1S4APT5_TOBAC		+	-0.169193	23.3203	-1.09872	0.313369	0.674424	-6.86613	24.0395	24.3139	24.4414	24.3491	24.1788	24.5514	NA	NA	NA	NA	NA	NA	24.0395	24.3139	24.4414	24.3491	24.1788	24.5514	23.008	23.305	23.4375	23.394
tr|A0A1S4C787|A0A1S4C787_TOBAC	A0A1S4C787	A0A1S4C787_TOBAC	LOC107815713	508	8.9	Nicotiana tabacum OX=4097	4:Protein predicted	Myb-like protein X	1	0.9972	8	26	0	7	4	7	6	2			+	-0.170437	22.4342	-1.57149	0.166341	0.487934	-6.3026	24.2264	24.6549	24.6604	24.4157	24.5665	24.3383	24.2264	24.6549	24.6604	24.4157	24.5665	24.3383	24.2264	24.6549	24.6604	24.4157	24.5665	24.3383	22.2335	22.5409	22.56	22.2726
tr|A0A1S3XIQ5|A0A1S3XIQ5_TOBAC	A0A1S3XIQ5	A0A1S3XIQ5_TOBAC	LOC107765583	598	28.6	Nicotiana tabacum OX=4097	3:Protein inferred from homology	H/ACA ribonucleoprotein complex subunit 4-like	1	0.999	21	184	23	34	28	32	37	30			+	-0.17384	26.4817	-0.901408	0.401572	0.737892	-7.06255	28.3705	29.4363	29.3394	29.2074	29.3946	29.0871	25.7123	26.481	26.2895	26.3131	26.4647	26.1801	28.3705	29.4363	29.3394	29.2074	29.3946	29.0871	25.9799	26.6609	26.5515	26.5434
tr|A0A0M4JJI5|A0A0M4JJI5_TOBAC	A0A0M4JJI5	A0A0M4JJI5_TOBAC	atp1	509	18.3	Nicotiana tabacum OX=4097	3:Protein inferred from homology	ATP synthase subunit alpha	1	0.999	10	41	5	7	7	8	7	7			+	-0.176808	24.0228	-1.92488	0.101795	0.383911	-5.82661	28.0428	28.0372	27.9815	27.786	28.1968	27.9821	25.2596	25.6372	25.6692	25.438	25.5775	25.6615	25.7988	26.1429	26.2087	25.8874	26.158	26.1274	23.8884	24.0598	24.1749	23.8551
tr|A0A076L1Z7|A0A076L1Z7_TOBAC	A0A076L1Z7	A0A076L1Z7_TOBAC	LOC107807219	257	15.6	Nicotiana tabacum OX=4097	2:Experimental evidence at transcript level	peptide-methionine (S)-S-oxide reductase	1	0.999	5	18	2	3	3	5	2	3	tr|A0A1S4B8P1|A0A1S4B8P1_TOBAC		+	-0.177185	23.3638	-1.90685	0.104389	0.38998	-5.85159	24.4446	24.5613	25.0097	24.7755	24.8519	24.8753	NA	NA	NA	NA	NA	NA	24.4446	24.5613	25.0097	24.7755	24.8519	24.8753	23.407	23.18	23.4949	23.2387
tr|A0A1S4B0A8|A0A1S4B0A8_TOBAC	A0A1S4B0A8	A0A1S4B0A8_TOBAC	LOC107803150	504	14.9	Nicotiana tabacum OX=4097	3:Protein inferred from homology	Dihydrolipoyl dehydrogenase	1	0.999	9	35	5	6	6	5	7	6			+	-0.178437	25.1224	-1.5894	0.162283	0.481964	-6.27932	26.8137	26.3683	26.3694	26.3088	26.4344	26.4239	NA	21.1111	22.0495	21.6384	21.9522	21.8931	26.8137	26.3683	26.3694	26.3088	26.4344	26.4239	25.2446	24.943	25.2216	24.912
tr|A0A1S3ZEB9|A0A1S3ZEB9_TOBAC	A0A1S3ZEB9	A0A1S3ZEB9_TOBAC	LOC107785919	321	15.6	Nicotiana tabacum OX=4097	3:Protein inferred from homology	60S acidic ribosomal protein P0	1	0.999	5	35	6	6	6	5	5	7			+	-0.181823	24.7099	-0.862806	0.420879	0.761042	-7.09758	25.5331	26.0775	26.2102	25.5042	25.561	25.9703	23.8703	24.5749	24.8396	23.9167	24.0131	24.6868	25.5331	26.0414	26.1588	25.453	25.5066	25.9184	24.4742	24.9544	24.9783	24.4285
tr|A0A1S4BVN6|A0A1S4BVN6_TOBAC	A0A1S4BVN6	A0A1S4BVN6_TOBAC	LOC107812374	193	13.5	Nicotiana tabacum OX=4097	4:Protein predicted	Hydroxyacylglutathione hydrolase cytoplasmic-like	0.9999	0.9987	3	13	2	3	1	3	3	1			+	-0.190399	23.1592	-0.952499	0.37706	0.736248	-7.0144	24.4397	24.2561	24.6134	24.1187	24.7406	24.1523	22.5453	22.0535	22.5031	21.6608	22.406	21.7246	24.4397	24.2561	24.6134	24.1187	24.7406	24.1523	23.2806	23.0506	23.4011	22.8609
tr|A0A1S3YM01|A0A1S3YM01_TOBAC	A0A1S3YM01	A0A1S3YM01_TOBAC	LOC107777446	152	17.8	Nicotiana tabacum OX=4097	3:Protein inferred from homology	40S ribosomal protein S18	1	0.999	4	16	1	4	1	3	3	4	tr|A0A1S4ABQ2|A0A1S4ABQ2_TOBAC, tr|A0A1S4C8L1|A0A1S4C8L1_TOBAC		+	-0.190511	24.4224	-0.903179	0.400702	0.737892	-7.06091	23.9781	24.2175	24.1633	24.3322	24.1738	23.9514	NA	NA	NA	NA	NA	NA	23.9781	24.2175	24.1633	24.3322	24.1738	23.9514	24.0957	24.3506	24.8816	24.5351
tr|A0A1S3XRQ7|A0A1S3XRQ7_TOBAC	A0A1S3XRQ7	A0A1S3XRQ7_TOBAC	LOC107767970	1393	3.5	Nicotiana tabacum OX=4097	4:Protein predicted	Leucine-rich repeat-containing protein DDB_G0290503	1	0.999	9	23	1	2	5	6	6	3	tr|A0A1S4ARK9|A0A1S4ARK9_TOBAC		+	-0.191313	22.5186	-2.28664	0.0615385	0.312426	-5.31657	23.3985	24.4693	24.6	24.3612	24.0204	24.7006	NA	NA	NA	NA	NA	NA	23.3985	24.4693	24.6	24.3612	24.0204	24.7006	22.3956	22.4986	22.6864	22.3746
tr|A0A1S3XYQ4|A0A1S3XYQ4_TOBAC	A0A1S3XYQ4	A0A1S3XYQ4_TOBAC	LOC107770287	206	20.9	Nicotiana tabacum OX=4097	3:Protein inferred from homology	60S ribosomal protein L13	0.9996	0.999	5	47	6	7	9	7	9	9	tr|A0A1S4CSN1|A0A1S4CSN1_TOBAC		+	-0.191553	25.4828	-2.0846	0.0814654	0.343234	-5.60314	26.8647	26.8096	27.1904	26.8696	27.2599	27.4866	NA	NA	NA	NA	NA	NA	26.8647	26.8096	27.1904	26.8696	27.2599	27.4866	25.3817	25.3348	25.4898	25.4446
tr|A0A1S3YU75|A0A1S3YU75_TOBAC	A0A1S3YU75	A0A1S3YU75_TOBAC	LOC107779610	407	8.2	Nicotiana tabacum OX=4097	3:Protein inferred from homology	Mitochondrial phosphate carrier protein 3, mitochondrial-like	1	0.9982	4	13	1	2	1	3	3	3	tr|A0A1S4BTT2|A0A1S4BTT2_TOBAC		+	-0.193189	23.2595	-2.20891	0.0685336	0.331617	-5.42717	24.633	24.5151	24.664	24.3915	24.8392	24.6426	NA	NA	NA	NA	NA	NA	24.633	24.5151	24.664	24.3915	24.8392	24.6426	23.2232	23.1979	23.281	23.0676
tr|A0A1S4AU11|A0A1S4AU11_TOBAC	A0A1S4AU11	A0A1S4AU11_TOBAC	LOC107801416	653	14.2	Nicotiana tabacum OX=4097	4:Protein predicted	DNA ligase 1-like	1	0.999	9	24	2	4	5	4	5	4			+	-0.194699	24.1464	-0.747901	0.482358	0.805965	-7.19458	26.7465	27.7754	27.2627	27.1817	27.5874	27.675	23.1728	25.7413	24.5902	25.1511	25.0134	25.7974	23.1728	25.7413	24.5902	25.1511	25.0134	25.7974	23.5367	24.415	23.9248	24.1953
tr|A0A1S4A196|A0A1S4A196_TOBAC	A0A1S4A196	A0A1S4A196_TOBAC	LOC107792692	172	22.7	Nicotiana tabacum OX=4097	3:Protein inferred from homology	Peptidyl-prolyl cis-trans isomerase	1	0.999	4	38	5	6	7	7	6	7	tr|A0A1S4ASP2|A0A1S4ASP2_TOBAC		+	-0.196159	26.2186	-1.68918	0.141355	0.45563	-6.14776	27.2565	26.9761	27.3127	27.0128	26.9673	27.1455	NA	NA	NA	NA	NA	NA	27.2565	26.9761	27.3127	27.0128	26.9673	27.1455	26.2884	26.0112	26.4345	26.0618
tr|A0A1S3XQI4|A0A1S3XQI4_TOBAC	A0A1S3XQI4	A0A1S3XQI4_TOBAC	LOC107767586	389	28	Nicotiana tabacum OX=4097	3:Protein inferred from homology	60S ribosomal protein L3-2	1	0.999	13	10	1	2	1	2	2	2	tr|A0A1S3XU76|A0A1S3XU76_TOBAC		+	-0.201532	22.2984	-0.343336	0.742874	0.913258	-7.43733	28.1121	28.0861	28.1498	28.2321	28.0319	28.1273	NA	NA	NA	NA	NA	NA	22.0664	23.9061	22.9188	23.5832	23.3819	23.4845	NA	23.0462	22.0532	22.7328
tr|A0A1S4AS81|A0A1S4AS81_TOBAC	A0A1S4AS81	A0A1S4AS81_TOBAC	LOC107800735	471	7	Nicotiana tabacum OX=4097	3:Protein inferred from homology	dihydrolipoyllysine-residue succinyltransferase	1	0.999	4	19	3	3	3	3	4	3	tr|A0A1S4DBD5|A0A1S4DBD5_TOBAC		+	-0.204011	22.4859	-1.11543	0.306687	0.674391	-6.84826	23.8517	23.7471	23.927	23.7558	24.0689	23.6589	NA	NA	NA	NA	NA	NA	23.8517	23.7471	23.927	23.7558	24.0689	23.6589	22.7709	22.1158	22.4933	22.2651
sp|Q40459|PSBO_TOBAC	Q40459	PSBO_TOBAC	PSBO	332	15.1	Nicotiana tabacum OX=4097	2:Experimental evidence at transcript level	Oxygen-evolving enhancer protein 1, chloroplastic	1	0.999	5	17	2	2	3	3	3	4	tr|A0A1S4CLK5|A0A1S4CLK5_TOBAC		+	-0.207823	24.0284	-1.78691	0.123392	0.424899	-6.01614	26.7203	26.8077	27.1836	26.9412	27.2109	27.2795	NA	NA	NA	NA	NA	NA	25.0603	25.0806	25.3044	24.8821	25.1628	25.1701	23.8732	23.9651	24.3522	23.9352
tr|A0A1S4AGV0|A0A1S4AGV0_TOBAC	A0A1S4AGV0	A0A1S4AGV0_TOBAC	LOC107797489	476	11.1	Nicotiana tabacum OX=4097	3:Protein inferred from homology	Dihydrolipoamide acetyltransferase component of pyruvate dehydrogenase complex	1	0.999	7	20	2	3	4	3	5	3			+	-0.209995	22.5436	-2.32885	0.0580534	0.306522	-5.25638	25.6723	24.9262	25.7926	25.1824	25.8129	26.0181	22.6008	22.199	23.0085	22.6589	22.7498	23.0587	24.1801	23.0907	24.2065	23.9354	24.2748	24.211	22.5566	22.4196	22.6319	22.3397
tr|A0A1S3Y5V8|A0A1S3Y5V8_TOBAC	A0A1S3Y5V8	A0A1S3Y5V8_TOBAC	LOC107772468	320	15.6	Nicotiana tabacum OX=4097	3:Protein inferred from homology	60S acidic ribosomal protein P0	1	0.999	5	15	2	2	3	2	4	2			+	-0.210456	23.5178	-1.06588	0.326854	0.681609	-6.90071	25.7647	25.9652	26.0518	25.6544	25.6271	25.9709	NA	21.2734	NA	21.786	21.5768	21.4311	24.5037	24.3537	24.5563	24.4373	24.3295	24.8072	23.743	23.2323	23.8671	23.2624
tr|A0A1S3WY23|A0A1S3WY23_TOBAC	A0A1S3WY23	A0A1S3WY23_TOBAC	LOC107759160	164	31.1	Nicotiana tabacum OX=4097	3:Protein inferred from homology	60S ribosomal protein L21-2	1	0.9988	7	50	7	7	10	10	10	6	tr|A0A1S3ZW93|A0A1S3ZW93_TOBAC		+	-0.212328	25.9057	-2.42397	0.050933	0.280132	-5.12056	26.9403	26.8849	27.1553	26.9949	27.2059	27.0814	NA	NA	NA	NA	NA	NA	26.9403	26.8849	27.1553	26.9949	27.2059	27.0814	25.8069	25.7342	26.0696	25.8574
tr|A0A1S4DRV5|A0A1S4DRV5_TOBAC	A0A1S4DRV5	A0A1S4DRV5_TOBAC	LOC107832794	175	12.6	Nicotiana tabacum OX=4097	3:Protein inferred from homology	Photosystem II repair protein PSB27-H1, chloroplastic-like	1	0.9989	2	3	0	0	0	0	2	1			+	-0.212351	22.3203	-2.08452	0.0814748	0.343234	-5.60326	NA	22.8417	22.7778	22.7348	23.0018	23.1688	NA	20.969	21.1974	21.3173	21.4883	21.1165	NA	22.8417	22.7778	22.7348	23.0018	23.1688	NA	22.2446	22.2632	22.257
tr|A0A1S3X434|A0A1S3X434_TOBAC	A0A1S3X434	A0A1S3X434_TOBAC	LOC107761040	267	9.7	Nicotiana tabacum OX=4097	3:Protein inferred from homology	50S ribosomal protein L5, chloroplastic	1	0.999	3	22	3	4	3	4	4	4			+	-0.214755	24.0056	-1.69326	0.140555	0.45563	-6.14231	24.6908	24.7247	24.9736	24.8296	25.1847	24.9851	23.3078	23.9613	23.6557	23.8603	24.0836	23.6024	24.6908	24.7247	24.9736	24.8296	25.1847	24.9851	23.9206	23.8669	24.2502	23.9071
sp|O80362|RK10_TOBAC	O80362	RK10_TOBAC	RPL10	227	17.6	Nicotiana tabacum OX=4097	2:Experimental evidence at transcript level	50S ribosomal protein L10, chloroplastic	1	0.999	7	36	4	7	5	7	6	7	tr|A0A1S3X8Q5|A0A1S3X8Q5_TOBAC, tr|A0A1S3XBY2|A0A1S3XBY2_TOBAC		+	-0.216122	23.6874	-2.30625	0.0598932	0.308022	-5.28862	25.4128	25.3666	25.5985	25.1855	25.9539	25.6707	NA	NA	NA	NA	NA	NA	25.4128	25.3666	25.5985	25.1855	25.9539	25.6707	23.6267	23.5508	23.7031	23.5604
tr|A0A1S3XFZ4|A0A1S3XFZ4_TOBAC	A0A1S3XFZ4	A0A1S3XFZ4_TOBAC	LOC107764742	465	18.7	Nicotiana tabacum OX=4097	3:Protein inferred from homology	Dihydrolipoamide acetyltransferase component of pyruvate dehydrogenase complex	1	0.999	7	42	4	5	8	8	9	8			+	-0.220327	23.9103	-2.15926	0.0734262	0.331617	-5.49762	25.5793	25.1835	25.8822	25.5114	25.8406	25.8048	23.0804	23.0933	23.4325	23.3334	23.2618	23.4298	25.5793	25.1835	25.8822	25.5114	25.8406	25.8048	23.8696	23.8788	24.1174	23.6521
tr|A0A1S3Z5T7|A0A1S3Z5T7_TOBAC	A0A1S3Z5T7	A0A1S3Z5T7_TOBAC	LOC107783258	412	2.9	Nicotiana tabacum OX=4097	3:Protein inferred from homology	malate dehydrogenase	0.9902	0.999	2	8	1	1	1	2	2	1	tr|A0A1S3ZM96|A0A1S3ZM96_TOBAC, tr|A0A1S4CQ52|A0A1S4CQ52_TOBAC, tr|Q9XQP4|Q9XQP4_TOBAC		+	-0.228563	22.7623	-1.5594	0.169133	0.489611	-6.31825	23.3656	23.2085	23.3469	23.4035	23.3934	23.8642	NA	NA	NA	NA	NA	NA	23.3656	23.2085	23.3469	23.4035	23.3934	23.8642	22.6503	22.5989	22.6899	22.695
sp|Q9XHL7|TCTP_TOBAC	Q9XHL7	TCTP_TOBAC	TCTP	168	16.8	Nicotiana tabacum OX=4097	2:Experimental evidence at transcript level	Translationally-controlled tumor protein homolog	0.9999	0.999	4	15	2	2	3	3	3	2	tr|A0A0F7CYG6|A0A0F7CYG6_TOBAC, tr|A0A1S4DA91|A0A1S4DA91_TOBAC		+	-0.233667	27.0955	-2.56137	0.0422226	0.249555	-4.92432	26.9572	27.1491	27.326	26.9746	27.4369	27.388	NA	NA	NA	NA	NA	NA	26.9572	27.1491	27.326	26.9746	27.4369	27.388	26.8478	27.0208	27.1777	27.0675
sp|Q03684|BIP4_TOBAC	Q03684	BIP4_TOBAC	BIP4	667	9.1	Nicotiana tabacum OX=4097	2:Experimental evidence at transcript level	Luminal-binding protein 4	0.9998	0.9988	6	14	1	2	2	3	3	3	sp|Q03685|BIP5_TOBAC, tr|A0A1S3Y1G1|A0A1S3Y1G1_TOBAC, tr|A0A1S3YP64|A0A1S3YP64_TOBAC, tr|A0A1S4CH14|A0A1S4CH14_TOBAC		+	-0.244212	23.5479	-1.68353	0.142467	0.45563	-6.15529	25.9738	26.1313	25.9384	26.1102	26.1769	26.2311	NA	NA	NA	NA	NA	NA	23.7473	24.1396	23.9655	23.7952	24.1019	24.3965	23.4047	23.6805	23.6706	23.1923
sp|P32980|ATPD_TOBAC	P32980	ATPD_TOBAC	ATPD	248	12.9	Nicotiana tabacum OX=4097	2:Experimental evidence at transcript level	ATP synthase delta chain, chloroplastic	1	0.999	3	14	1	4	1	3	3	2	tr|A0A1S4AHW5|A0A1S4AHW5_TOBAC, tr|A0A1S4CSA5|A0A1S4CSA5_TOBAC		+	-0.251769	23.8414	-1.11426	0.307153	0.674391	-6.84952	24.192	24.5935	24.7037	24.04	24.0529	24.6916	NA	NA	NA	NA	NA	NA	24.192	24.5935	24.7037	24.04	24.0529	24.6916	23.5162	24.0623	24.2006	23.5679
tr|A0A1S3X3V1|A0A1S3X3V1_TOBAC	A0A1S3X3V1	A0A1S3X3V1_TOBAC	LOC107760966	321	17.1	Nicotiana tabacum OX=4097	3:Protein inferred from homology	Clathrin light chain	1	0.999	6	29	4	5	4	6	5	5	tr|A0A1S4C5Q2|A0A1S4C5Q2_TOBAC		+	-0.252456	23.5178	-2.85534	0.0284653	0.221025	-4.50655	25.0109	24.918	25.7306	25.339	25.5409	25.4059	NA	NA	NA	NA	NA	NA	25.0109	24.918	25.7306	25.339	25.5409	25.4059	23.4207	23.376	23.7635	23.378
tr|A0A1S3X8Z6|A0A1S3X8Z6_TOBAC	A0A1S3X8Z6	A0A1S3X8Z6_TOBAC	LOC107762521	648	15.4	Nicotiana tabacum OX=4097	3:Protein inferred from homology	Heat shock cognate 70 kDa protein 2-like	1	0.999	10	30	3	5	5	6	5	6	tr|A0A1S3YTD5|A0A1S3YTD5_TOBAC		+	-0.252898	25.0879	-1.65626	0.147955	0.465001	-6.1915	27.4215	27.6447	27.5906	27.7638	27.7256	27.6431	NA	NA	NA	NA	NA	NA	25.7712	25.8882	26.1584	26.1746	26.2393	26.1308	24.754	24.8582	25.2746	25.2723
tr|A0A1S4B8J4|A0A1S4B8J4_TOBAC	A0A1S4B8J4	A0A1S4B8J4_TOBAC	LOC107805650	679	2.4	Nicotiana tabacum OX=4097	4:Protein predicted	GTP-binding protein TypA/BipA homolog	0.9999	0.9951	3	7	0	1	2	3	0	1	tr|A0A1S4C4L0|A0A1S4C4L0_TOBAC		+	-0.253921	22.0881	-1.40829	0.207935	0.579876	-6.50914	23.1116	22.6449	23.3484	22.6916	23.0276	22.1109	NA	NA	NA	NA	NA	NA	23.1116	22.6449	23.3484	22.6916	23.0276	22.1109	22.2472	21.7961	22.4974	21.8402
tr|A0A1S3Y949|A0A1S3Y949_TOBAC	A0A1S3Y949	A0A1S3Y949_TOBAC	LOC107773605	143	32.2	Nicotiana tabacum OX=4097	3:Protein inferred from homology	40S ribosomal protein S19-3	1	0.9987	5	34	3	6	7	6	4	8	tr|A0A1S4B471|A0A1S4B471_TOBAC, tr|A0A1S4CYT7|A0A1S4CYT7_TOBAC		+	-0.255151	24.788	-1.85101	0.112846	0.403011	-5.92857	25.8847	25.9732	26.039	26.1538	26.2684	26.5397	NA	NA	NA	NA	NA	NA	25.8847	25.9732	26.039	26.1538	26.2684	26.5397	24.6215	24.5549	24.7037	24.8047
tr|A0A1S3X073|A0A1S3X073_TOBAC	A0A1S3X073	A0A1S3X073_TOBAC	LOC107759700	340	11.8	Nicotiana tabacum OX=4097	4:Protein predicted	Phosphoglycolate phosphatase 1B, chloroplastic-like	1	0.999	5	22	3	4	2	4	5	4			+	-0.262204	22.7466	-1.58581	0.163089	0.481964	-6.284	23.716	23.9125	23.7919	23.9103	23.3757	24.1645	23.0211	23.09	22.7904	22.8972	23.3757	23.4275	23.716	23.9125	23.7919	23.9103	23.3757	24.1645	22.5311	22.7241	22.5365	22.5912
tr|A0A1S3XUR0|A0A1S3XUR0_TOBAC	A0A1S3XUR0	A0A1S3XUR0_TOBAC	LOC107769022	216	16.7	Nicotiana tabacum OX=4097	3:Protein inferred from homology	Ribosomal protein	1	0.999	4	27	4	5	4	4	6	4	tr|A0A1S3Y379|A0A1S3Y379_TOBAC, tr|A0A1S3ZTH3|A0A1S3ZTH3_TOBAC		+	-0.262526	26.1619	-2.70884	0.0346007	0.232235	-4.71419	27.2182	27.3708	27.2309	27.2758	27.3869	27.6486	NA	NA	NA	NA	NA	NA	27.2182	27.3708	27.2309	27.2758	27.3869	27.6486	26.0476	26.0789	26.2883	25.9655
tr|A0A1S3WZQ8|A0A1S3WZQ8_TOBAC	A0A1S3WZQ8	A0A1S3WZQ8_TOBAC	LOC107759563	997	6.6	Nicotiana tabacum OX=4097	3:Protein inferred from homology	Aconitate hydratase	1	0.999	8	31	4	6	3	7	7	4	tr|A0A1S4D3F6|A0A1S4D3F6_TOBAC		+	-0.263018	23.152	-2.18928	0.0704267	0.331617	-5.45505	25.0689	24.5558	23.6532	25.124	24.378	24.1544	NA	NA	NA	NA	NA	NA	25.0689	24.5558	23.6532	25.124	24.378	24.1544	23.1941	22.8347	23.398	23.0326
tr|A0A1S4CQ81|A0A1S4CQ81_TOBAC	A0A1S4CQ81	A0A1S4CQ81_TOBAC	LOC107821492	388	21.1	Nicotiana tabacum OX=4097	3:Protein inferred from homology	2-methylene-furan-3-one reductase-like	1	0.999	11	43	4	5	6	8	10	10			+	-0.26461	24.104	-2.99567	0.0236736	0.200077	-4.30918	25.6708	25.6808	26.0879	26.1446	26.159	26.0114	21.8598	23.3826	22.9829	23.1407	23.3005	23.6556	25.4432	25.5598	25.9061	26.0457	26.0704	25.9186	24.0498	23.9124	24.335	23.953
tr|A0A1S4CGP3|A0A1S4CGP3_TOBAC	A0A1S4CGP3	A0A1S4CGP3_TOBAC	LOC107818765	133	37.6	Nicotiana tabacum OX=4097	3:Protein inferred from homology	60S ribosomal protein L14-2-like	1	0.999	6	35	4	5	6	7	6	7			+	-0.266092	24.7577	-2.56883	0.0417972	0.249555	-4.91367	26.9998	26.9007	26.89	27.0001	27.1552	27.0652	22.0503	21.5627	22.3826	21.8255	22.2764	22.8014	26.2519	26.1495	26.3264	26.3163	26.373	26.3295	24.6727	24.4564	24.8389	24.7448
tr|A0A1S3YD92|A0A1S3YD92_TOBAC	A0A1S3YD92	A0A1S3YD92_TOBAC	LOC107775028	248	6.5	Nicotiana tabacum OX=4097	4:Protein predicted	Uncharacterized protein At1g10890-like isoform X2	1	0.9987	2	6	0	1	1	1	2	1	tr|A0A1S3YDV7|A0A1S3YDV7_TOBAC, tr|A0A1S4A588|A0A1S4A588_TOBAC, tr|A0A1S4A5E7|A0A1S4A5E7_TOBAC		+	-0.267027	21.6235	-1.69779	0.139675	0.45563	-6.13627	20.8476	22.211	22.2559	21.8861	22.5471	22.1037	NA	NA	NA	NA	NA	NA	20.8476	22.211	22.2559	21.8861	22.5471	22.1037	NA	21.5437	21.6539	21.3768
tr|A0A1S3XBZ5|A0A1S3XBZ5_TOBAC	A0A1S3XBZ5	A0A1S3XBZ5_TOBAC	LOC107763479	410	4.6	Nicotiana tabacum OX=4097	4:Protein predicted	Pyruvate dehydrogenase E1 component subunit beta	1	0.999	2	13	1	2	3	1	3	3	tr|A0A1S4AHD5|A0A1S4AHD5_TOBAC, tr|A0A1S4CF02|A0A1S4CF02_TOBAC, tr|A0A1S4DL70|A0A1S4DL70_TOBAC		+	-0.271471	23.0779	-2.90195	0.0267671	0.211995	-4.44082	23.9062	23.8939	24.276	23.9157	24.1675	24.1378	NA	NA	NA	NA	NA	NA	23.9062	23.8939	24.276	23.9157	24.1675	24.1378	22.8789	23.0675	23.1832	22.8801
tr|A0A1S4C5L2|A0A1S4C5L2_TOBAC	A0A1S4C5L2	A0A1S4C5L2_TOBAC	LOC107815412	143	17.5	Nicotiana tabacum OX=4097	3:Protein inferred from homology	Photosystem I reaction center subunit IV B, chloroplastic	1	0.999	2	9	0	2	1	2	2	2	tr|A0A1S4CYN6|A0A1S4CYN6_TOBAC		+	-0.272014	22.8378	-0.821784	0.44214	0.774724	-7.13349	22.8624	23.5922	23.955	24.018	23.9971	23.3568	NA	NA	NA	NA	NA	NA	22.8624	23.5922	23.955	24.018	23.9971	23.3568	22.0895	22.7832	23.1855	23.2327
tr|A0A1S4C661|A0A1S4C661_TOBAC	A0A1S4C661	A0A1S4C661_TOBAC	LOC107815349	158	11.4	Nicotiana tabacum OX=4097	3:Protein inferred from homology	30S ribosomal protein S17, chloroplastic	0.9994	0.9967	2	10	0	2	1	1	3	3			+	-0.272582	23.1378	-0.452387	0.66664	0.901875	-7.38828	24.0319	24.5517	23.9784	24.4822	23.9469	24.3993	NA	23.4672	22.3537	23.5292	23.0311	23.0726	24.0319	24.5517	23.9784	24.4822	23.9469	24.3993	NA	23.758	23.0919	23.69
tr|A0A1S3Y381|A0A1S3Y381_TOBAC	A0A1S3Y381	A0A1S3Y381_TOBAC	LOC107771681	282	48.2	Nicotiana tabacum OX=4097	3:Protein inferred from homology	Stress protein DDR48-like	1	0.999	10	63	8	11	10	12	11	11			+	-0.275542	23.5368	-2.24074	0.0655744	0.324593	-5.38192	25.7391	25.8695	26.1655	26.0735	26.1026	26.0804	24.7715	24.9045	25.1824	24.9316	25.0174	25.0348	25.7391	25.8695	26.1655	26.0735	26.1026	26.0804	23.236	23.3324	23.7245	23.6288
tr|A0A1S3YYG2|A0A1S3YYG2_TOBAC	A0A1S3YYG2	A0A1S3YYG2_TOBAC	LOC107781010	1043	9.3	Nicotiana tabacum OX=4097	3:Protein inferred from homology	Glycine cleavage system P protein	1	0.999	11	80	13	11	12	12	17	15			+	-0.276046	25.3655	-3.4648	0.0130476	0.143523	-3.66413	27.8791	27.583	28.2137	27.913	28.307	28.2138	24.1398	23.6476	24.3596	23.6914	24.5798	24.3721	27.8791	27.583	28.2137	27.913	28.307	28.2138	25.2113	25.2002	25.4478	25.2708
tr|A0A1S3XCV6|A0A1S3XCV6_TOBAC	A0A1S3XCV6	A0A1S3XCV6_TOBAC	LOC107763602	765	7.7	Nicotiana tabacum OX=4097	3:Protein inferred from homology	5-methyltetrahydropteroyltriglutamate--homocysteine S-methyltransferase	1	0.999	7	24	2	4	4	3	6	5	tr|A0A1S3XSP4|A0A1S3XSP4_TOBAC, tr|A0A1S4AHL1|A0A1S4AHL1_TOBAC, tr|A0A1S4BRD0|A0A1S4BRD0_TOBAC, tr|A0A1S4D9K9|A0A1S4D9K9_TOBAC		+	-0.276882	23.3462	-2.0279	0.0881657	0.359934	-5.68288	24.1455	24.3531	25.2316	24.9165	25.3335	25.3588	NA	NA	NA	NA	NA	NA	24.1455	24.3531	25.2316	24.9165	25.3335	25.3588	23.4914	23.0824	23.5224	23.0496
tr|A0A1S3Y542|A0A1S3Y542_TOBAC	A0A1S3Y542	A0A1S3Y542_TOBAC	LOC107772318	546	0	Nicotiana tabacum OX=4097	3:Protein inferred from homology	Acetyltransferase component of pyruvate dehydrogenase complex	0.0414	0.999	7	47	6	8	8	7	8	10			+	-0.278499	25.9248	-3.57348	0.0114195	0.139216	-3.51858	26.866	26.6467	26.7115	26.3919	26.9004	26.9289	NA	NA	NA	NA	NA	NA	26.866	26.6467	26.7115	26.3919	26.9004	26.9289	25.8313	25.7459	26.1187	25.7795
tr|A0A1S3Y9E9|A0A1S3Y9E9_TOBAC	A0A1S3Y9E9	A0A1S3Y9E9_TOBAC	LOC107773771	448	5.4	Nicotiana tabacum OX=4097	3:Protein inferred from homology	Aspartate aminotransferase	1	0.9974	4	8	1	1	2	1	0	3	tr|A0A1S4D3Y8|A0A1S4D3Y8_TOBAC		+	-0.281481	22.111	-2.31838	0.0588981	0.30689	-5.27131	22.5317	23.537	23.6138	23.6814	22.6163	24.2361	NA	NA	NA	NA	NA	NA	22.5317	23.537	23.6138	23.6814	22.6163	24.2361	22.0094	21.9635	22.2859	21.9379
tr|A0A1S3WY43|A0A1S3WY43_TOBAC	A0A1S3WY43	A0A1S3WY43_TOBAC	LOC107759237	590	29.8	Nicotiana tabacum OX=4097	3:Protein inferred from homology	H/ACA ribonucleoprotein complex subunit 4-like	1	0.999	21	41	5	7	7	9	8	5			+	-0.28413	25.688	-1.32955	0.231243	0.610482	-6.60473	28.2194	29.373	29.2809	29.1761	29.3554	29.0533	26.3368	27.1538	27.041	27.0306	27.3331	27.0618	26.3368	27.2331	27.1242	27.1077	27.4174	27.1521	25.0788	25.7558	25.7573	25.8032
tr|A0A1S3ZFM5|A0A1S3ZFM5_TOBAC	A0A1S3ZFM5	A0A1S3ZFM5_TOBAC	LOC107786144	229	43.7	Nicotiana tabacum OX=4097	3:Protein inferred from homology	60S ribosomal protein L6-like	1	0.999	11	35	7	4	6	6	6	6			+	-0.291281	24.7447	-3.42031	0.0137865	0.14367	-3.72417	27.5839	27.4335	27.4792	27.6805	27.7761	27.9504	NA	NA	NA	22.4133	NA	NA	26.1084	25.7974	26.227	25.9915	26.2762	26.3174	24.6954	24.5072	24.9247	24.5945
tr|A0A0A8WHB3|A0A0A8WHB3_TOBAC	A0A0A8WHB3	A0A0A8WHB3_TOBAC	LOC107779998	287	7.7	Nicotiana tabacum OX=4097	2:Experimental evidence at transcript level	Aquaporin PIP1 2b	1	0.999	2	9	1	1	2	2	2	1	tr|A0A0A8WK03|A0A0A8WK03_TOBAC, tr|A0A1S4D4I4|A0A1S4D4I4_TOBAC, tr|Q06BK4|Q06BK4_TOBAC		+	-0.298764	23.5108	-3.01314	0.0231407	0.200077	-4.28472	24.3733	24.086	24.583	24.2438	24.506	24.4677	NA	NA	NA	NA	NA	NA	24.3733	24.086	24.583	24.2438	24.506	24.4677	23.4813	23.2157	23.7259	23.3874
tr|A0A1S4AV86|A0A1S4AV86_TOBAC	A0A1S4AV86	A0A1S4AV86_TOBAC	LOC107801727	879	10.7	Nicotiana tabacum OX=4097	3:Protein inferred from homology	DNA topoisomerase I	1	0.999	12	36	2	3	10	7	7	7			+	-0.300097	23.5968	-2.45925	0.0485299	0.270674	-5.07017	25.3743	25.3501	25.9497	25.585	25.5453	25.9443	NA	NA	NA	NA	NA	NA	25.3743	25.3501	25.9497	25.585	25.5453	25.9443	23.4308	23.4498	23.8971	23.4598
tr|A0A1S3YHI6|A0A1S3YHI6_TOBAC	A0A1S3YHI6	A0A1S3YHI6_TOBAC	LOC107776224	211	52.1	Nicotiana tabacum OX=4097	4:Protein predicted	GATA type zinc finger protein asd-4-like	1	0.999	9	39	5	7	6	7	9	5			+	-0.304039	23.5137	-3.34449	0.0151541	0.150025	-3.82708	24.7446	24.9429	25.8451	25.5061	25.373	25.7288	22.5009	23.5634	24.9144	24.5892	23.7873	24.6593	24.7446	24.9429	25.8451	25.5061	25.373	25.7288	23.3234	23.2819	23.7312	23.4797
tr|A0A1S3YX67|A0A1S3YX67_TOBAC	A0A1S3YX67	A0A1S3YX67_TOBAC	LOC107780640	208	10.6	Nicotiana tabacum OX=4097	3:Protein inferred from homology	40S ribosomal protein S10-1-like	1	0.9985	3	12	1	2	2	3	2	2	tr|A0A1S4DHU6|A0A1S4DHU6_TOBAC		+	-0.30412	23.3775	-1.00594	0.352683	0.712564	-6.96195	24.9776	23.5429	24.5066	24.1189	24.4924	24.7088	NA	NA	NA	NA	NA	NA	24.9776	23.5429	24.5066	24.1189	24.4924	24.7088	23.7017	23.0354	24.0724	22.9393
tr|A0A1S4A5R2|A0A1S4A5R2_TOBAC	A0A1S4A5R2	A0A1S4A5R2_TOBAC	LOC107793976	397	9.3	Nicotiana tabacum OX=4097	3:Protein inferred from homology	NADPH-protochlorophyllide oxidoreductase	1	0.999	6	32	4	5	5	6	6	6	tr|Q8LSZ3|Q8LSZ3_TOBAC		+	-0.308123	24.5398	-2.09691	0.0800811	0.343234	-5.58579	25.4775	26.15	25.4437	25.4308	25.243	25.9807	NA	NA	NA	NA	NA	NA	25.4775	26.15	25.4437	25.4308	25.243	25.9807	24.271	24.6426	24.6445	24.2435
tr|A0A1S4C175|A0A1S4C175_TOBAC	A0A1S4C175	A0A1S4C175_TOBAC	LOC107813986	644	5.1	Nicotiana tabacum OX=4097	3:Protein inferred from homology	Dihydrolipoamide acetyltransferase component of pyruvate dehydrogenase complex	1	0.9984	6	15	1	1	4	2	4	3			+	-0.313762	22.2383	-1.98549	0.0935393	0.366748	-5.74225	23.3141	23.4957	23.5979	23.7119	24.1091	23.9384	20.5066	21.0773	22.3618	21.5024	22.2646	22.051	23.3141	23.4957	23.5979	23.7119	24.1091	23.9384	22.2672	22.2052	22.4592	21.7719
tr|A0A1S4BL57|A0A1S4BL57_TOBAC	A0A1S4BL57	A0A1S4BL57_TOBAC	LOC107809441	392	8.4	Nicotiana tabacum OX=4097	3:Protein inferred from homology	Enoyl-[acyl-carrier-protein] reductase [NADH], chloroplastic-like	1	0.999	3	12	2	2	1	3	2	2	tr|O04946|O04946_TOBAC		+	-0.315233	22.718	-2.51414	0.045025	0.261574	-4.99176	23.416	24.0663	23.9492	23.8707	23.9921	23.4796	NA	NA	NA	NA	NA	NA	23.416	24.0663	23.9492	23.8707	23.9921	23.4796	22.5102	22.5719	23.0889	22.5991
tr|A0A1S4AWE8|A0A1S4AWE8_TOBAC	A0A1S4AWE8	A0A1S4AWE8_TOBAC	LOC107802092	536	4.3	Nicotiana tabacum OX=4097	4:Protein predicted	Biotin carboxylase	1	0.999	4	9	1	3	0	2	2	1	tr|A0A1S4D758|A0A1S4D758_TOBAC		+	-0.32139	22.1467	-0.94209	0.381958	0.736248	-7.02437	22.2608	24.0199	23.367	23.3013	23.8351	24.1863	NA	NA	NA	NA	NA	NA	22.2608	24.0199	23.367	23.3013	23.8351	24.1863	NA	22.3892	22.1085	22.3754
tr|A0A1S3XBF4|A0A1S3XBF4_TOBAC	A0A1S3XBF4	A0A1S3XBF4_TOBAC	LOC107763187	508	9.3	Nicotiana tabacum OX=4097	4:Protein predicted	Protein plastid transcriptionally active 16, chloroplastic-like isoform X2	1	0.999	6	22	2	4	4	4	4	4	tr|A0A1S3XBL8|A0A1S3XBL8_TOBAC		+	-0.32238	24.0911	-3.05593	0.0218901	0.197011	-4.22496	24.5331	24.7025	26.0862	24.8438	25.7578	25.0952	NA	NA	NA	NA	NA	NA	24.5331	24.7025	26.0862	24.8438	25.7578	25.0952	23.824	23.9664	24.3211	23.9994
tr|A0A1S3XUG0|A0A1S3XUG0_TOBAC	A0A1S3XUG0	A0A1S3XUG0_TOBAC	LOC107768924	220	16.4	Nicotiana tabacum OX=4097	3:Protein inferred from homology	PSI subunit V	1	0.999	3	21	2	4	4	4	4	3	tr|A0A1S3XV62|A0A1S3XV62_TOBAC, tr|A0A1S3XWY6|A0A1S3XWY6_TOBAC, tr|A0A1S4BQS3|A0A1S4BQS3_TOBAC		+	-0.328046	24.9998	-1.38005	0.216038	0.590006	-6.54375	25.1773	25.7548	26.1298	26.0565	26.2197	25.838	NA	NA	NA	NA	NA	NA	25.1773	25.7548	26.1298	26.0565	26.2197	25.838	24.3654	24.9014	25.2384	25.2407
tr|A0A1S3YKN0|A0A1S3YKN0_TOBAC	A0A1S3YKN0	A0A1S3YKN0_TOBAC	LOC107777306	453	10.6	Nicotiana tabacum OX=4097	3:Protein inferred from homology	Cell division protein FtsZ homolog 2-2, chloroplastic-like isoform X2	1	0.999	4	13	1	3	1	2	3	3	tr|A0A1S4ANY9|A0A1S4ANY9_TOBAC, tr|A0A1S4DEH2|A0A1S4DEH2_TOBAC, tr|Q95DV5|Q95DV5_TOBAC, tr|Q9M436|Q9M436_TOBAC		+	-0.336225	21.9091	-2.99331	0.0237465	0.200077	-4.31248	21.3679	23.3622	23.4687	23.2574	23.6696	23.6091	NA	NA	NA	NA	NA	NA	21.3679	23.3622	23.4687	23.2574	23.6696	23.6091	NA	21.7386	22.1103	21.9228
tr|A0A1S4BSA2|A0A1S4BSA2_TOBAC	A0A1S4BSA2	A0A1S4BSA2_TOBAC	LOC107811352	397	14.4	Nicotiana tabacum OX=4097	3:Protein inferred from homology	Oxygen-evolving enhancer protein 1, chloroplastic-like	1	0.999	6	46	5	11	7	8	8	7			+	-0.336663	25.7729	-4.19344	0.00552669	0.0954304	-2.72017	26.9328	26.9673	27.3398	27.1403	27.1768	27.2566	NA	NA	NA	NA	NA	NA	26.9328	26.9673	27.3398	27.1403	27.1768	27.2566	25.6148	25.5475	25.8796	25.6515
sp|Q02764|RK24_TOBAC	Q02764	RK24_TOBAC	RPL24	187	16.6	Nicotiana tabacum OX=4097	1:Experimental evidence at protein level	50S ribosomal protein L24, chloroplastic	1	0.999	3	18	3	3	3	3	3	3	tr|A0A1S3X831|A0A1S3X831_TOBAC		+	-0.347146	23.1612	-0.968756	0.369508	0.731625	-6.99866	22.3888	24.6703	24.5188	23.8266	24.0992	24.8287	NA	NA	NA	NA	NA	NA	22.3888	24.6703	24.5188	23.8266	24.0992	24.8287	NA	23.4006	23.2298	23.4156
sp|Q9FSF0|MDH_TOBAC	Q9FSF0	MDH_TOBAC	MD1	332	16.3	Nicotiana tabacum OX=4097	1:Experimental evidence at protein level	Malate dehydrogenase	1	0.999	5	25	4	5	4	4	4	4	tr|A0A1S3Y6M1|A0A1S3Y6M1_TOBAC, tr|A0A1S4BMX4|A0A1S4BMX4_TOBAC		+	-0.348048	24.968	-3.37962	0.0145029	0.14726	-3.77931	25.9617	25.9425	26.5752	26.217	26.7079	26.1295	NA	NA	NA	NA	NA	NA	25.9617	25.9425	26.5752	26.217	26.7079	26.1295	24.9052	24.8107	25.1073	24.6661
tr|A0A1S3X5Z4|A0A1S3X5Z4_TOBAC	A0A1S3X5Z4	A0A1S3X5Z4_TOBAC	LOC107761424	388	18	Nicotiana tabacum OX=4097	3:Protein inferred from homology	2-methylene-furan-3-one reductase	1	0.9989	9	10	0	1	2	2	3	2			+	-0.359462	22.5585	-1.86297	0.110979	0.403011	-5.91213	25.7639	25.552	26.1254	26.1353	26.1627	25.9283	22.8126	22.5971	23.2777	23.0646	23.3274	23.1688	23.8542	23.347	24.15	23.7061	23.8372	23.7019	22.6215	22.0136	22.9542	22.5012
tr|D6PZY5|D6PZY5_TOBAC	D6PZY5	D6PZY5_TOBAC	RGP-1a	156	37.8	Nicotiana tabacum OX=4097	1:Experimental evidence at protein level	Glycine-rich RNA-binding protein-like	1	0.9967	5	7	0	2	0	2	2	1			+	-0.366011	22.4042	-0.65903	0.533959	0.84966	-7.26165	27.0071	27.3127	26.2744	27.4861	26.2444	26.191	22.1059	23.5385	23.1077	23.6994	23.4141	23.4289	22.1059	23.5385	23.1077	23.6994	23.4141	23.4289	NA	22.7836	22.3963	22.9993
sp|P24929|RK12_TOBAC	P24929	RK12_TOBAC	RPL12	186	20.7	Nicotiana tabacum OX=4097	1:Experimental evidence at protein level	50S ribosomal protein L12, chloroplastic	1	0.999	6	46	8	8	7	8	8	7	tr|A0A1S3XSN6|A0A1S3XSN6_TOBAC, tr|A0A1S3YK84|A0A1S3YK84_TOBAC, tr|A0A1S3YN45|A0A1S3YN45_TOBAC		+	-0.369239	26.0327	-2.65743	0.037077	0.233056	-4.78735	27.1157	27.1473	27.052	26.5251	27.4135	27.5398	NA	NA	NA	NA	NA	NA	27.1157	27.1473	27.052	26.5251	27.4135	27.5398	26.0633	25.8015	26.0556	25.6794
tr|A0A1S4CEW8|A0A1S4CEW8_TOBAC	A0A1S4CEW8	A0A1S4CEW8_TOBAC	LOC107818087	285	13.7	Nicotiana tabacum OX=4097	3:Protein inferred from homology	Chlorophyll a-b binding protein, chloroplastic	1	0.999	4	31	4	6	7	4	5	5			+	-0.37008	25.8309	-2.14853	0.0745301	0.331617	-5.51282	26.9231	26.4854	27.1149	26.7482	27.2839	26.8166	24.1765	24.0619	25.1106	24.4189	24.7469	24.4266	26.9231	26.4854	27.1149	26.7482	27.2839	26.8166	25.8405	25.3731	26.1567	25.7241
tr|A0A1S3X099|A0A1S3X099_TOBAC	A0A1S3X099	A0A1S3X099_TOBAC	LOC107759822	259	11.2	Nicotiana tabacum OX=4097	4:Protein predicted	Uncharacterized protein DDB_G0283697-like	1	0.997	4	20	2	3	4	3	4	4			+	-0.374703	22.4765	-1.97073	0.0954853	0.370707	-5.76284	23.6406	23.3063	23.8565	23.5832	22.7493	24.1436	NA	NA	NA	NA	22.5688	NA	23.6406	23.3063	23.8565	23.5832	22.7493	24.1436	22.3632	22.1039	22.6546	22.4002
tr|A0A1S4D2Y6|A0A1S4D2Y6_TOBAC	A0A1S4D2Y6	A0A1S4D2Y6_TOBAC	LOC107825404	233	45.9	Nicotiana tabacum OX=4097	4:Protein predicted	Skin secretory protein xP2-like	1	0.999	7	17	2	3	3	3	3	3			+	-0.375458	22.2701	-3.43808	0.0134861	0.14367	-3.70016	24.8405	24.8429	25.1625	25.0679	25.3695	25.4227	22.9075	23.2873	23.0851	23.6048	23.7767	23.9192	22.9075	23.2873	23.0851	23.6048	23.7767	23.9192	22.2612	21.9199	22.4298	22.0659
tr|A0A1S3Y6Y9|A0A1S3Y6Y9_TOBAC	A0A1S3Y6Y9	A0A1S3Y6Y9_TOBAC	LOC107773065	502	7.4	Nicotiana tabacum OX=4097	4:Protein predicted	peptidylprolyl isomerase	1	0.9959	5	10	0	1	1	2	4	2	tr|A0A1S3Y6Z8|A0A1S3Y6Z8_TOBAC		+	-0.390571	22.7889	-2.73846	0.0332546	0.227049	-4.6721	23.8491	24.1613	23.9372	23.7196	24.3898	24.1165	NA	NA	NA	NA	NA	NA	23.8491	24.1613	23.9372	23.7196	24.3898	24.1165	22.6499	22.7087	22.8971	22.4222
tr|A0A1S3Z2G1|A0A1S3Z2G1_TOBAC	A0A1S3Z2G1	A0A1S3Z2G1_TOBAC	LOC107782265	276	3.6	Nicotiana tabacum OX=4097	3:Protein inferred from homology	Mitochondrial outer membrane protein porin of 34 kDa-like	0.9864	0.9986	2	5	0	0	1	1	2	1	tr|A0A1S3ZRH7|A0A1S3ZRH7_TOBAC, tr|A0A1S4CFG1|A0A1S4CFG1_TOBAC, tr|A0A1S4CZY9|A0A1S4CZY9_TOBAC, tr|A0A1S4D637|A0A1S4D637_TOBAC, tr|A9CM21|A9CM21_TOBAC		+	-0.392569	22.3257	-0.925844	0.3897	0.736248	-7.03977	21.6818	23.3794	23.2495	23.1781	23.4756	22.7968	NA	NA	NA	NA	NA	NA	21.6818	23.3794	23.2495	23.1781	23.4756	22.7968	NA	22.681	22.5951	22.5364
tr|A0A1S4B2J2|A0A1S4B2J2_TOBAC	A0A1S4B2J2	A0A1S4B2J2_TOBAC	LOC107803873	367	9	Nicotiana tabacum OX=4097	4:Protein predicted	Pyruvate dehydrogenase E1 component subunit beta	1	0.999	3	15	1	3	2	3	3	3	tr|A0A1S4C6W5|A0A1S4C6W5_TOBAC, tr|A0A1S4CP65|A0A1S4CP65_TOBAC, tr|A0A1S4DNT5|A0A1S4DNT5_TOBAC		+	-0.394347	22.2988	-0.90316	0.400711	0.737892	-7.06093	22.5912	23.5536	22.7927	23.3005	23.3011	23.6015	NA	NA	NA	NA	NA	NA	22.5912	23.5536	22.7927	23.3005	23.3011	23.6015	NA	22.7621	22.2302	22.4553
tr|A0A1S3X130|A0A1S3X130_TOBAC	A0A1S3X130	A0A1S3X130_TOBAC	LOC107760194	249	49.8	Nicotiana tabacum OX=4097	3:Protein inferred from homology	Stress protein DDR48-like	1	0.999	9	31	3	5	5	5	7	6			+	-0.395704	23.1967	-3.7073	0.00971503	0.13266	-3.34156	25.4707	25.5576	26.0649	26.0402	26.1395	25.9119	24.1896	24.2159	24.9763	24.857	25.0946	24.6623	24.1896	24.2159	24.9763	24.857	25.0946	24.6623	22.9345	22.878	23.3988	23.1839
tr|A0A1S4A7M5|A0A1S4A7M5_TOBAC	A0A1S4A7M5	A0A1S4A7M5_TOBAC	LOC107794637	211	32.2	Nicotiana tabacum OX=4097	3:Protein inferred from homology	Ribosomal protein L19	1	0.999	5	30	4	4	5	5	6	6			+	-0.406249	25.8512	-3.67359	0.0101161	0.133533	-3.38591	26.6712	26.4994	26.7642	26.4895	26.7494	27.2591	NA	20.5382	21.2302	20.756	NA	NA	26.6712	26.4994	26.7642	26.4895	26.7494	27.2591	25.7723	25.5952	26.1088	25.5768
tr|A0A1S4AV43|A0A1S4AV43_TOBAC	A0A1S4AV43	A0A1S4AV43_TOBAC	LOC107801541	977	3.1	Nicotiana tabacum OX=4097	4:Protein predicted	Serine/arginine repetitive matrix protein 2	1	0.999	4	6	0	1	0	0	3	2			+	-0.437322	21.9082	-2.76112	0.0322627	0.224141	-4.63994	20.1432	21.9551	22.6213	22.3313	22.8884	22.3564	NA	21.3159	22.1869	21.9109	22.4455	21.9365	20.1432	21.9551	22.6213	22.3313	22.8884	22.3564	NA	21.5902	22.1282	21.825
tr|A0A1S3YJQ9|A0A1S3YJQ9_TOBAC	A0A1S3YJQ9	A0A1S3YJQ9_TOBAC	LOC107776783	667	17.8	Nicotiana tabacum OX=4097	4:Protein predicted	Nucleolin 1-like isoform X2	1	0.999	14	27	2	5	6	5	3	6			+	-0.441648	23.8808	-2.39005	0.0533614	0.289467	-5.16902	27.4827	27.6966	28.098	28.0927	28.386	28.1287	NA	NA	NA	NA	NA	NA	24.934	24.9002	25.2258	25.2802	25.6807	25.322	23.565	23.482	24.2286	23.9328
tr|A0A1S3XP28|A0A1S3XP28_TOBAC	A0A1S3XP28	A0A1S3XP28_TOBAC	LOC107767286	937	10.9	Nicotiana tabacum OX=4097	4:Protein predicted	RNA-binding protein 25-like isoform X1	1	0.999	6	19	0	4	2	5	4	4	tr|A0A1S3XP40|A0A1S3XP40_TOBAC, tr|A0A1S3XPB9|A0A1S3XPB9_TOBAC		+	-0.496559	22.405	-1.24894	0.257497	0.636986	-6.69942	21.0493	24.1037	23.7982	24.2869	24.383	24.2599	NA	NA	NA	NA	NA	NA	21.0493	24.1037	23.7982	24.2869	24.383	24.2599	NA	22.671	22.6219	22.6024
tr|A0A1S3X9G5|A0A1S3X9G5_TOBAC	A0A1S3X9G5	A0A1S3X9G5_TOBAC	LOC107762714	631	17.7	Nicotiana tabacum OX=4097	4:Protein predicted	Nucleolin 1-like isoform X2	1	0.999	13	113	10	15	21	22	24	21			+	-0.499318	25.5779	-2.83624	0.0291946	0.222328	-4.53355	27.3612	27.6631	28.1136	28.0553	28.3365	28.1016	NA	NA	NA	NA	NA	NA	27.3612	27.6631	28.1136	28.0553	28.3365	28.1016	25.1133	25.24	25.7337	25.6314
tr|A0A1S4AFM9|A0A1S4AFM9_TOBAC	A0A1S4AFM9	A0A1S4AFM9_TOBAC	LOC107797091	294	5.5	Nicotiana tabacum OX=4097	4:Protein predicted	Glycine-rich RNA-binding protein 2, mitochondrial-like	1	0.999	2	10	0	2	2	2	2	2	tr|A0A1S4DES4|A0A1S4DES4_TOBAC		+	-0.503469	21.5842	-2.00707	0.0907646	0.363059	-5.71207	21.6091	22.4521	22.6376	22.4514	22.9685	22.4963	NA	NA	NA	NA	NA	NA	21.6091	22.4521	22.6376	22.4514	22.9685	22.4963	NA	21.6009	21.7805	21.5988
sp|Q40519|PSBR_TOBAC	Q40519	PSBR_TOBAC	PSBR	136	16.2	Nicotiana tabacum OX=4097	2:Experimental evidence at transcript level	Photosystem II 10 kDa polypeptide, chloroplastic	1	0.999	2	34	4	5	5	6	7	7	tr|A0A1S4BNL9|A0A1S4BNL9_TOBAC, tr|A0A1S4CAS4|A0A1S4CAS4_TOBAC		+	-0.540739	27.122	-4.74318	0.00304696	0.0574569	-2.05961	27.1695	27.2737	27.5171	27.3927	27.4918	27.7613	NA	NA	NA	NA	NA	NA	27.1695	27.2737	27.5171	27.3927	27.4918	27.7613	26.6608	26.8774	27.463	27.0167
tr|A0A1S4B7R8|A0A1S4B7R8_TOBAC	A0A1S4B7R8	A0A1S4B7R8_TOBAC	LOC107805329	252	8.3	Nicotiana tabacum OX=4097	4:Protein predicted	Osmotin-like protein	1	0.999	3	51	7	9	6	7	10	12	tr|A0A1S4CYY0|A0A1S4CYY0_TOBAC		+	-0.561458	26.6229	-3.50054	0.0124855	0.141265	-3.61609	26.7883	27.409	27.5076	27.3364	27.83	27.6524	NA	NA	NA	NA	NA	NA	26.7883	27.409	27.5076	27.3364	27.83	27.6524	26.0216	26.4243	26.8609	26.5806
tr|A0A1S3XTG6|A0A1S3XTG6_TOBAC	A0A1S3XTG6	A0A1S3XTG6_TOBAC	LOC107768570	579	4.4	Nicotiana tabacum OX=4097	3:Protein inferred from homology	Leucine aminopeptidase 2, chloroplastic	1	0.999	2	5	0	1	2	0	2	0	tr|A0A1S4AV83|A0A1S4AV83_TOBAC		+	-0.585483	21.0894	-3.53609	0.0119529	0.139216	-3.56848	21.7373	21.82	22.1793	21.2737	22.3673	22.0571	NA	NA	NA	NA	NA	NA	21.7373	21.82	22.1793	21.2737	22.3673	22.0571	20.9001	21.0152	21.3536	20.4747
tr|A0A1S3XU79|A0A1S3XU79_TOBAC	A0A1S3XU79	A0A1S3XU79_TOBAC	LOC107768641	112	37.5	Nicotiana tabacum OX=4097	3:Protein inferred from homology	60S ribosomal protein L35a-3	1	0.999	4	33	4	6	6	6	6	5	tr|A0A1S4AHL7|A0A1S4AHL7_TOBAC, tr|A0A1S4AMT9|A0A1S4AMT9_TOBAC, tr|A0A1S4DCB9|A0A1S4DCB9_TOBAC		+	-0.585519	24.3453	-0.471549	0.65365	0.901875	-7.37836	24.8289	25.4308	25.7107	26.2368	25.9717	24.7568	NA	NA	NA	NA	NA	NA	24.8289	25.4308	25.7107	26.2368	25.9717	24.7568	NA	25.8069	24.2648	25.3236
tr|A0A1S3ZPM0|A0A1S3ZPM0_TOBAC	A0A1S3ZPM0	A0A1S3ZPM0_TOBAC	LOC107789005	87	42.2	Nicotiana tabacum OX=4097	3:Protein inferred from homology	Nucleolar protein 10	1	0.999	2	24	1	5	2	6	6	4	tr|A0A1S4AUN3|A0A1S4AUN3_TOBAC		+	-0.590624	24.2722	-0.504491	0.631626	0.901875	-7.3604	23.022	26.3237	25.2972	26.5534	25.7076	25.705	NA	NA	NA	NA	NA	NA	23.022	26.3237	25.2972	26.5534	25.7076	25.705	NA	25.2865	24.2699	25.5334
tr|A0A1S4CXH4|A0A1S4CXH4_TOBAC	A0A1S4CXH4	A0A1S4CXH4_TOBAC	LOC107823677	181	16	Nicotiana tabacum OX=4097	4:Protein predicted	Uncharacterized protein LOC107823677	1	0.9989	3	15	3	2	3	3	3	1			+	-0.598523	22.7922	-1.73545	0.132554	0.448645	-6.08575	23.6849	23.5555	23.9431	22.8042	23.7359	23.935	NA	NA	NA	NA	NA	NA	23.6849	23.5555	23.9431	22.8042	23.7359	23.935	22.9674	22.8403	23.1372	NA
tr|A0A1S3YVC0|A0A1S3YVC0_TOBAC	A0A1S3YVC0	A0A1S3YVC0_TOBAC	LOC107779923	1006	6.3	Nicotiana tabacum OX=4097	4:Protein predicted	SUPPRESSOR OF ABI3-5	1	0.9989	3	9	1	2	1	2	1	2	tr|A0A1S3YYA5|A0A1S3YYA5_TOBAC, tr|A0A1S3YYK4|A0A1S3YYK4_TOBAC, tr|A0A1S3YZ99|A0A1S3YZ99_TOBAC		+	-0.610505	22.1417	-1.95944	0.0970013	0.372937	-5.77857	22.0058	22.9557	22.958	22.7172	23.2126	23.1023	NA	NA	NA	NA	NA	NA	22.0058	22.9557	22.958	22.7172	23.2126	23.1023	NA	22.3231	22.3204	22.0715
tr|A0A1S4BFD5|A0A1S4BFD5_TOBAC	A0A1S4BFD5	A0A1S4BFD5_TOBAC	LOC107807693	148	13.5	Nicotiana tabacum OX=4097	3:Protein inferred from homology	60S ribosomal protein L27a-3-like	0.9998	0.999	2	10	1	2	1	2	2	2			+	-0.655784	22.9811	-0.927283	0.38901	0.736248	-7.03841	23.6595	24.0922	23.7329	24.3535	24.374	24.2716	23.6595	23.3277	23.3423	23.4243	23.3788	23.4002	23.6595	24.0922	23.7329	24.3535	24.374	24.2716	NA	23.3319	22.7623	23.6144
tr|A0A1S3ZIP2|A0A1S3ZIP2_TOBAC	A0A1S3ZIP2	A0A1S3ZIP2_TOBAC	LOC107787198	873	2.5	Nicotiana tabacum OX=4097	4:Protein predicted	Serine/arginine repetitive matrix protein 1-like	1	0.999	4	9	0	1	1	1	2	4	tr|A0A1S4CFF1|A0A1S4CFF1_TOBAC		+	-0.709104	21.8316	-4.08673	0.00623596	0.102893	-2.8536	22.1877	23.3112	23.5608	23.1917	24.073	23.6933	NA	NA	NA	NA	NA	NA	22.1877	23.3112	23.5608	23.1917	24.073	23.6933	21.2413	21.6336	21.962	21.5563
tr|A0A1S3ZY60|A0A1S3ZY60_TOBAC	A0A1S3ZY60	A0A1S3ZY60_TOBAC	LOC107791650	183	16.8	Nicotiana tabacum OX=4097	4:Protein predicted	Thioredoxin-1-like	1	0.999	3	7	1	1	1	1	2	1	tr|A0A1S4D459|A0A1S4D459_TOBAC		+	-0.744902	22.3024	-1.23948	0.260742	0.636986	-6.7103	23.3824	24.2698	23.6667	24.3695	24.0959	24.157	NA	NA	NA	NA	NA	NA	22.9507	23.6398	23.3128	23.4166	23.7801	23.4911	NA	22.736	22.4565	22.5688
tr|A0A1S4BDA7|A0A1S4BDA7_TOBAC	A0A1S4BDA7	A0A1S4BDA7_TOBAC	LOC107807034	270	16.3	Nicotiana tabacum OX=4097	4:Protein predicted	thioredoxin-dependent peroxiredoxin	1	0.9989	5	32	5	7	4	5	5	6			+	-0.89235	24.623	-0.9183	0.393336	0.736248	-7.04685	25.0783	26.0136	26.1099	26.3492	25.8652	25.7382	NA	NA	NA	NA	24.6837	NA	25.0783	26.0136	26.1099	26.3492	25.8652	25.7382	NA	25.2125	25.3192	25.5145
tr|A0A1S3X0Z2|A0A1S3X0Z2_TOBAC	A0A1S3X0Z2	A0A1S3X0Z2_TOBAC	LOC107760084	238	16.4	Nicotiana tabacum OX=4097	4:Protein predicted	Thylakoid lumenal 17.4 kDa protein, chloroplastic-like	1	0.999	4	13	0	3	3	2	2	3	tr|A0A1S4A5I6|A0A1S4A5I6_TOBAC		+	-0.923879	22.9789	-2.27459	0.0625721	0.313653	-5.33373	22.5722	23.8997	24.6807	23.9773	24.9232	24.9185	NA	NA	NA	NA	NA	NA	22.5722	23.8997	24.6807	23.9773	24.9232	24.9185	NA	23.1082	23.4791	22.9031
tr|A0A1S3ZDB8|A0A1S3ZDB8_TOBAC	A0A1S3ZDB8	A0A1S3ZDB8_TOBAC	LOC107785513	390	9.5	Nicotiana tabacum OX=4097	3:Protein inferred from homology	S-adenosylmethionine synthase	1	0.9981	4	21	3	4	1	5	4	4	tr|A0A1S3ZGP8|A0A1S3ZGP8_TOBAC		+	-0.964868	23.7789	-1.27071	0.250158	0.623034	-6.67417	21.6213	24.6231	24.505	24.7234	24.7557	24.93	NA	NA	NA	NA	NA	NA	21.6213	24.6231	24.505	24.7234	24.7557	24.93	NA	24.1755	24.212	24.2804
tr|A0A1S4DFB8|A0A1S4DFB8_TOBAC	A0A1S4DFB8	A0A1S4DFB8_TOBAC	LOC107829201	146	16.4	Nicotiana tabacum OX=4097	4:Protein predicted	Ubiquitin-conjugating enzyme E2 variant 1D	0.9998	0.999	2	10	1	1	2	2	2	2			+	-1.03626	22.9073	-1.28813	0.244422	0.616503	-6.65381	22.8239	23.3191	23.7048	23.8714	23.646	24.1425	NA	NA	NA	NA	NA	NA	22.8239	23.3191	23.7048	23.8714	23.646	24.1425	NA	23.016	23.3008	23.6885
tr|A0A1S4DDJ9|A0A1S4DDJ9_TOBAC	A0A1S4DDJ9	A0A1S4DDJ9_TOBAC	LOC107828671	322	22.7	Nicotiana tabacum OX=4097	4:Protein predicted	Serine/arginine-rich-splicing factor SR34 isoform X1	1	0.999	9	145	15	21	24	20	35	30	tr|A0A1S4DDL7|A0A1S4DDL7_TOBAC		+	-1.04532	26.2023	-5.47069	0.00147724	0.0292494	-1.25253	27.6551	27.9488	28.5711	28.183	29.2418	28.7568	NA	NA	NA	NA	NA	NA	27.6551	27.9488	28.5711	28.183	29.2418	28.7568	25.4858	25.5873	26.4313	25.966
tr|A0A1S3X9E1|A0A1S3X9E1_TOBAC	A0A1S3X9E1	A0A1S3X9E1_TOBAC	LOC107762659	404	5	Nicotiana tabacum OX=4097	4:Protein predicted	[acyl-carrier-protein] S-malonyltransferase	1	0.999	4	11	1	2	3	1	2	2	tr|A0A1S4CU12|A0A1S4CU12_TOBAC		+	-1.07282	22.31	-2.67658	0.0361334	0.233056	-4.76009	22.0207	23.4738	23.3566	NA	23.6553	22.8272	NA	NA	NA	NA	NA	NA	22.0207	23.4738	23.3566	NA	23.6553	22.8272	NA	22.6106	22.6275	NA
tr|A0A1S3YFW6|A0A1S3YFW6_TOBAC	A0A1S3YFW6	A0A1S3YFW6_TOBAC	LOC107775886	140	7.1	Nicotiana tabacum OX=4097	3:Protein inferred from homology	Acyl carrier protein	1	0.999	2	10	1	1	2	2	2	2			+	-1.07317	23.0135	-1.22512	0.265738	0.636986	-6.72673	23.6785	23.7767	23.9987	24.082	23.8145	24.079	23.6785	23.7767	23.9987	24.082	23.8145	24.079	23.6785	23.7767	23.9987	24.082	23.8145	24.079	NA	23.2688	23.6305	23.8074
tr|A0A1S4BTZ9|A0A1S4BTZ9_TOBAC	A0A1S4BTZ9	A0A1S4BTZ9_TOBAC	LOC107811880	132	15.2	Nicotiana tabacum OX=4097	3:Protein inferred from homology	40S ribosomal protein S23-like	1	0.999	3	30	2	5	3	8	6	6	tr|A0A1S4C879|A0A1S4C879_TOBAC		+	-1.23649	23.9212	-1.44983	0.196518	0.555866	-6.45758	24.8959	25.5488	25.8795	24.9313	24.5731	25.3054	NA	NA	NA	NA	NA	NA	24.8959	25.5488	25.8795	24.9313	24.5731	25.3054	NA	23.9919	24.8848	24.519
rev_tr|A0A1S3ZD68|A0A1S3ZD68_TOBAC	A0A1S3ZD68	A0A1S3ZD68_TOBAC	LOC107785574	773	1.3	Nicotiana tabacum OX=4097	3:Protein inferred from homology	Bifunctional aspartokinase/homoserine dehydrogenase 1, chloroplastic-like	0.9788	0.9978	1	82	10	12	15	15	14	16	rev_tr|A0A1S3ZKY2|A0A1S3ZKY2_TOBAC, rev_tr|A0A1S3ZL31|A0A1S3ZL31_TOBAC, rev_tr|A0A1S4A0N3|A0A1S4A0N3_TOBAC, rev_tr|A0A1S4A693|A0A1S4A693_TOBAC			NA	NA	NA	NA	NA	NA	27.8738	28.2745	28.1783	28.4099	28.4465	28.2659	27.8738	28.2745	28.1783	28.4099	28.4465	28.2659	27.8738	28.2745	28.1783	28.4099	28.4465	28.2659	NA	NA	NA	NA
sp|O24163|PPOC_TOBAC	O24163	PPOC_TOBAC	PPXI	548	3.8	Nicotiana tabacum OX=4097	2:Experimental evidence at transcript level	Protoporphyrinogen oxidase, chloroplastic	1	0.9989	4	6	1	0	1	0	1	3	tr|A0A1S3YXC4|A0A1S3YXC4_TOBAC, tr|Q9SBI4|Q9SBI4_TOBAC			NA	NA	NA	NA	NA	NA	21.7317	22.5562	23.1713	23.0155	21.6064	23.3893	NA	NA	NA	NA	NA	NA	21.7317	22.5562	23.1713	23.0155	21.6064	23.3893	NA	21.851	21.7335	21.6178
sp|P18212|PSBP2_TOBAC	P18212	PSBP2_TOBAC	PSBP2	265	13.6	Nicotiana tabacum OX=4097	1:Experimental evidence at protein level	Oxygen-evolving enhancer protein 2-2, chloroplastic	1	0.999	3	12	1	2	0	2	3	4				NA	NA	NA	NA	NA	NA	27.384	27.7512	27.8634	28.0091	27.9088	27.9194	23.6532	24.3332	21.6793	23.8865	24.6747	24.6177	23.6532	24.3332	21.6793	23.8865	24.6747	24.6177	NA	NA	NA	NA
sp|P27491|CB27_TOBAC	P27491	CB27_TOBAC	CAB7	267	9.9	Nicotiana tabacum OX=4097	3:Protein inferred from homology	Chlorophyll a-b binding protein 7, chloroplastic	0.9998	0.999	2	13	0	3	1	3	3	3	sp|P27492|CB21_TOBAC, tr|A0A1S3XEU1|A0A1S3XEU1_TOBAC, tr|A0A1S3Y100|A0A1S3Y100_TOBAC, tr|A0A1S3Y6H9|A0A1S3Y6H9_TOBAC, tr|A0A1S3Y8B9|A0A1S3Y8B9_TOBAC, tr|A0A1S3Y8G4|A0A1S3Y8G4_TOBAC, tr|A0A1S3Y8R2|A0A1S3Y8R2_TOBAC, tr|A0A1S3Y974|A0A1S3Y974_TOBAC, tr|A0A1S3YWG7|A0A1S3YWG7_TOBAC, tr|A0A1S3ZYV8|A0A1S3ZYV8_TOBAC, tr|A0A1S4BC47|A0A1S4BC47_TOBAC			NA	NA	NA	NA	NA	NA	23.8994	25.7436	23.7818	25.3309	25.4543	25.3327	NA	NA	NA	NA	NA	NA	23.8994	25.7436	23.7818	25.3309	25.4543	25.3327	NA	25.0017	NA	24.3954
sp|P27494|CB23_TOBAC	P27494	CB23_TOBAC	CAB36	265	7.5	Nicotiana tabacum OX=4097	3:Protein inferred from homology	Chlorophyll a-b binding protein 36, chloroplastic	0.9972	0.999	2	6	1	1	1	1	1	1	tr|A0A1S3YPE9|A0A1S3YPE9_TOBAC, tr|A0A1S3ZSU2|A0A1S3ZSU2_TOBAC, tr|A0A1S3ZVQ8|A0A1S3ZVQ8_TOBAC, tr|A0A1S3ZVR6|A0A1S3ZVR6_TOBAC, tr|A0A1S4BMB0|A0A1S4BMB0_TOBAC			NA	NA	NA	NA	NA	NA	24.7066	25.3175	23.2572	24.2192	25.0629	24.8366	NA	NA	NA	NA	NA	NA	23.484	22.7857	23.2572	23.1826	23.521	23.0579	NA	NA	NA	NA
sp|P30155|RK27_TOBAC	P30155	RK27_TOBAC	RPL27	179	6.1	Nicotiana tabacum OX=4097	1:Experimental evidence at protein level	50S ribosomal protein L27, chloroplastic	0.9902	0.999	1	11	1	2	2	2	2	2	tr|A0A1S3ZSC3|A0A1S3ZSC3_TOBAC			NA	NA	NA	NA	NA	NA	24.8654	24.9439	25.1711	24.7835	24.9473	25.001	NA	NA	NA	NA	NA	NA	24.8654	24.9439	25.1711	24.7835	24.9473	25.001	NA	NA	NA	NA
sp|P41918|RANA1_TOBAC	P41918	RANA1_TOBAC	RAN-A1	221	22.6	Nicotiana tabacum OX=4097	2:Experimental evidence at transcript level	GTP-binding nuclear protein Ran-A1	0.9997	0.999	5	5	0	1	1	1	1	1				NA	NA	NA	NA	NA	NA	26.6519	26.8439	26.7839	27.0542	27.1935	27.1617	NA	21.9189	21.5444	22.5018	21.6444	21.7605	NA	21.9189	21.5444	22.5018	21.6444	21.7605	NA	NA	NA	NA
sp|P93349|XTH_TOBAC	P93349	XTH_TOBAC	XTH	295	3.7	Nicotiana tabacum OX=4097	2:Experimental evidence at transcript level	Probable xyloglucan endotransglucosylase/hydrolase protein	0.9902	0.999	1	4	0	1	0	1	1	1	tr|A0A1S3ZD62|A0A1S3ZD62_TOBAC, tr|O80431|O80431_TOBAC			NA	NA	NA	NA	NA	NA	20.8388	21.9748	21.2857	21.8378	21.4915	20.9495	NA	NA	NA	NA	NA	NA	20.8388	21.9748	21.2857	21.8378	21.4915	20.9495	NA	NA	NA	NA
sp|P93768|PSMD3_TOBAC	P93768	PSMD3_TOBAC	21D7	488	3.5	Nicotiana tabacum OX=4097	2:Experimental evidence at transcript level	Probable 26S proteasome non-ATPase regulatory subunit 3	1	0.9972	2	4	0	1	0	1	2	0	tr|A0A1S3XPF3|A0A1S3XPF3_TOBAC, tr|A0A1S4BV85|A0A1S4BV85_TOBAC			NA	NA	NA	NA	NA	NA	20.3676	20.5602	20.7701	20.3087	20.629	20.1328	NA	NA	NA	NA	NA	NA	20.3676	20.5602	20.7701	20.3087	20.629	20.1328	NA	NA	NA	NA
sp|Q40521|RB11B_TOBAC	Q40521	RB11B_TOBAC	RAB11B	217	5.1	Nicotiana tabacum OX=4097	2:Experimental evidence at transcript level	Ras-related protein Rab11B	0.9502	0.9947	1	3	1	0	1	0	1	0	tr|A0A1S3XZY8|A0A1S3XZY8_TOBAC, tr|A0A1S3Y1S1|A0A1S3Y1S1_TOBAC, tr|A0A1S3ZAU9|A0A1S3ZAU9_TOBAC, tr|A0A1S3ZMI8|A0A1S3ZMI8_TOBAC, tr|A0A1S4AT80|A0A1S4AT80_TOBAC, tr|A0A1S4ATG4|A0A1S4ATG4_TOBAC, tr|A0A1S4AYF1|A0A1S4AYF1_TOBAC, tr|A0A1S4C1L7|A0A1S4C1L7_TOBAC, tr|A0A1S4CQL5|A0A1S4CQL5_TOBAC, tr|A0A1S4CR16|A0A1S4CR16_TOBAC, tr|A0A1S4CT21|A0A1S4CT21_TOBAC, tr|A0A1S4CX79|A0A1S4CX79_TOBAC, tr|A0A1S4DCP5|A…			NA	NA	NA	NA	NA	NA	23.1159	22.232	21.9241	22.1282	22.2203	21.5509	NA	NA	NA	NA	NA	NA	23.1159	22.232	21.9241	22.1282	22.2203	21.5509	NA	NA	NA	NA
sp|Q7DM39|PSBP1_TOBAC	Q7DM39	PSBP1_TOBAC	PSBP1	268	9	Nicotiana tabacum OX=4097	3:Protein inferred from homology	Oxygen-evolving enhancer protein 2-1, chloroplastic	0.9997	0.999	2	7	1	1	1	1	2	1	tr|A0A1S3ZDX5|A0A1S3ZDX5_TOBAC			NA	NA	NA	NA	NA	NA	24.6028	25.5288	25.3308	25.7851	25.4946	25.6696	NA	NA	NA	NA	NA	NA	22.4518	23.327	23.0361	23.5075	23.0475	23.3965	NA	NA	NA	NA
sp|Q9SMB4|PSBS_TOBAC	Q9SMB4	PSBS_TOBAC	PSBS	274	10.6	Nicotiana tabacum OX=4097	2:Experimental evidence at transcript level	Photosystem II 22 kDa protein, chloroplastic	0.9997	0.999	3	6	1	1	1	1	1	1	tr|A0A1S3YQ87|A0A1S3YQ87_TOBAC			NA	NA	NA	NA	NA	NA	26.0263	26.2157	26.1775	26.322	26.2729	26.137	NA	NA	NA	NA	NA	NA	24.0784	23.9849	24.024	24.4131	24.0474	23.9056	NA	NA	NA	NA
tr|A0A075EYQ4|A0A075EYQ4_TOBAC	A0A075EYQ4	A0A075EYQ4_TOBAC	Fni3	153	7.2	Nicotiana tabacum OX=4097	2:Experimental evidence at transcript level	Ubiquitin-conjugating enzyme E2 35	0.9902	0.999	1	6	1	1	1	1	1	1	tr|A0A075F2H4|A0A075F2H4_TOBAC			NA	NA	NA	NA	NA	NA	21.4155	21.338	21.5573	21.5609	21.0787	21.1672	NA	NA	NA	NA	NA	NA	21.4155	21.338	21.5573	21.5609	21.0787	21.1672	NA	NA	NA	NA
tr|A0A0H3U3I7|A0A0H3U3I7_TOBAC	A0A0H3U3I7	A0A0H3U3I7_TOBAC	LOC107775163	332	2.7	Nicotiana tabacum OX=4097	2:Experimental evidence at transcript level	Geranylgeranyl pyrophosphate synthase 5	0.9826	0.9982	1	3	0	0	1	0	1	1	tr|A0A1S3XZF4|A0A1S3XZF4_TOBAC			NA	NA	NA	NA	NA	NA	21.5283	21.7363	21.6422	21.7368	21.6105	21.9597	NA	NA	NA	NA	NA	NA	21.5283	21.7363	21.6422	21.7368	21.6105	21.9597	NA	NA	NA	NA
tr|A0A140G1P2|A0A140G1P2_TOBAC	A0A140G1P2	A0A140G1P2_TOBAC	psbA	353	9.1	Nicotiana tabacum OX=4097	3:Protein inferred from homology	Photosystem II protein D1	1	0.999	3	19	1	4	2	4	4	4				NA	NA	NA	NA	NA	NA	23.6034	24.1331	23.9016	24.125	24.1422	23.7448	23.6034	24.1331	23.9016	24.125	24.1422	23.7448	23.6034	24.1331	23.9016	24.125	24.1422	23.7448	NA	23.9047	NA	23.6947
tr|A0A140G1T1|A0A140G1T1_TOBAC	A0A140G1T1	A0A140G1T1_TOBAC	psbL	38	36.8	Nicotiana tabacum OX=4097	3:Protein inferred from homology	Photosystem II reaction center protein L	0.9902	0.999	1	6	1	1	1	1	1	1				NA	NA	NA	NA	NA	NA	22.2987	22.3658	22.974	22.7072	23.0612	22.6805	22.2987	22.3658	22.974	22.7072	23.0612	22.6805	22.2987	22.3658	22.974	22.7072	23.0612	22.6805	NA	NA	NA	NA
tr|A0A140G1U2|A0A140G1U2_TOBAC	A0A140G1U2	A0A140G1U2_TOBAC	clpP	196	7.7	Nicotiana tabacum OX=4097	3:Protein inferred from homology	ATP-dependent Clp protease proteolytic subunit	0.9902	0.999	1	2	0	1	0	1	0	0				NA	NA	NA	NA	NA	NA	NA	21.7087	NA	21.3542	21.0795	20.8666	NA	21.7087	NA	21.3542	21.0795	20.8666	NA	21.7087	NA	21.3542	21.0795	20.8666	NA	NA	NA	NA
tr|A0A140G1U3|A0A140G1U3_TOBAC	A0A140G1U3	A0A140G1U3_TOBAC	psbB	508	4.7	Nicotiana tabacum OX=4097	3:Protein inferred from homology	Photosystem II CP47 reaction center protein	1	0.9989	2	6	0	1	0	2	2	1				NA	NA	NA	NA	NA	NA	22.0882	22.773	22.9542	22.5138	23.3044	22.392	22.0882	22.773	22.9542	22.5138	23.3044	22.392	22.0882	22.773	22.9542	22.5138	23.3044	22.392	NA	21.9794	NA	NA
tr|A0A140G1U8|A0A140G1U8_TOBAC	A0A140G1U8	A0A140G1U8_TOBAC	petD	160	6.2	Nicotiana tabacum OX=4097	3:Protein inferred from homology	Cytochrome b6-f complex subunit 4	0.9788	0.9978	1	2	0	0	1	1	0	0				NA	NA	NA	NA	NA	NA	NA	23.0662	23.3524	23.4127	23.5886	NA	NA	23.0662	23.3524	23.4127	23.5886	NA	NA	23.0662	23.3524	23.4127	23.5886	NA	NA	NA	NA	NA
tr|A0A140G1V2|A0A140G1V2_TOBAC	A0A140G1V2	A0A140G1V2_TOBAC	rps8	134	11.2	Nicotiana tabacum OX=4097	3:Protein inferred from homology	ribosomal protein S8	1	0.999	2	16	3	3	2	3	2	3				NA	NA	NA	NA	NA	NA	26.0139	25.5604	25.5421	25.5317	25.5917	25.6702	26.0139	25.5604	25.5421	25.5317	25.5917	25.6702	26.0139	25.5604	25.5421	25.5317	25.5917	25.6702	27.7274	NA	NA	NA
tr|A0A140G1Y3|A0A140G1Y3_TOBAC	A0A140G1Y3	A0A140G1Y3_TOBAC	rpl23	93	8.6	Nicotiana tabacum OX=4097	3:Protein inferred from homology	ribosomal protein L23	0.9902	0.999	1	3	0	1	0	1	1	0				NA	NA	NA	NA	NA	NA	21.1764	21.5333	21.395	21.8073	21.4666	20.4153	21.1764	21.5333	21.395	21.8073	21.4666	20.4153	21.1764	21.5333	21.395	21.8073	21.4666	20.4153	NA	NA	NA	NA
tr|A0A1S3WX93|A0A1S3WX93_TOBAC	A0A1S3WX93	A0A1S3WX93_TOBAC	LOC107758953	64	42.2	Nicotiana tabacum OX=4097	3:Protein inferred from homology	Nucleolar protein 10	0.9997	0.999	2	5	0	1	1	1	1	1				NA	NA	NA	NA	NA	NA	23.022	25.929	24.4965	26.14	25.402	24.9594	NA	23.6626	NA	23.8968	23.5971	NA	NA	23.6626	NA	23.8968	23.5971	NA	NA	NA	NA	NA
tr|A0A1S3WYA8|A0A1S3WYA8_TOBAC	A0A1S3WYA8	A0A1S3WYA8_TOBAC	LOC107759119	252	8.7	Nicotiana tabacum OX=4097	3:Protein inferred from homology	20 kDa chaperonin, chloroplastic-like	0.9997	0.999	3	7	1	1	2	1	1	1	tr|A0A1S3XVM3|A0A1S3XVM3_TOBAC			NA	NA	NA	NA	NA	NA	24.1793	23.8668	21.9104	22.0588	24.2319	22.0025	NA	NA	NA	NA	NA	NA	21.8537	21.7339	21.9104	22.0588	21.9625	22.0025	NA	NA	NA	NA
tr|A0A1S3WYG6|A0A1S3WYG6_TOBAC	A0A1S3WYG6	A0A1S3WYG6_TOBAC	LOC107759348	250	16	Nicotiana tabacum OX=4097	3:Protein inferred from homology	L-ascorbate peroxidase 1, cytosolic	1	0.9982	5	15	2	3	3	3	2	2	tr|A0A1S3YK10|A0A1S3YK10_TOBAC			NA	NA	NA	NA	NA	NA	26.4246	26.5303	26.2719	26.4806	26.6033	26.5695	NA	NA	NA	NA	NA	NA	24.6282	23.9984	24.3672	23.9081	24.2554	24.2935	NA	NA	NA	NA
tr|A0A1S3WZ09|A0A1S3WZ09_TOBAC	A0A1S3WZ09	A0A1S3WZ09_TOBAC	LOC107759448	113	9.8	Nicotiana tabacum OX=4097	3:Protein inferred from homology	60S ribosomal protein L30-like	0.9902	0.999	2	11	0	2	0	4	2	3	tr|A0A1S3X2T9|A0A1S3X2T9_TOBAC, tr|A0A1S3XYH8|A0A1S3XYH8_TOBAC, tr|A0A1S3YCA9|A0A1S3YCA9_TOBAC, tr|A0A1S3ZFD2|A0A1S3ZFD2_TOBAC			NA	NA	NA	NA	NA	NA	NA	20.9648	NA	24.0553	24.3206	20.6183	NA	NA	NA	NA	NA	NA	NA	20.9648	NA	24.0553	24.3206	20.6183	NA	NA	NA	NA
tr|A0A1S3X1E5|A0A1S3X1E5_TOBAC	A0A1S3X1E5	A0A1S3X1E5_TOBAC	LOC107760137	388	7.2	Nicotiana tabacum OX=4097	4:Protein predicted	Pyruvate dehydrogenase E1 component subunit alpha	1	0.999	3	8	0	2	1	2	2	1	tr|A0A1S4AK33|A0A1S4AK33_TOBAC, tr|A0A1S4ALQ5|A0A1S4ALQ5_TOBAC, tr|A0A1S4C373|A0A1S4C373_TOBAC			NA	NA	NA	NA	NA	NA	22.1773	22.7738	22.6393	22.577	22.3988	22.9361	NA	NA	NA	NA	NA	NA	22.1773	22.7738	22.6393	22.577	22.3988	22.9361	NA	22.0936	21.8073	21.8932
tr|A0A1S3X1F6|A0A1S3X1F6_TOBAC	A0A1S3X1F6	A0A1S3X1F6_TOBAC	LOC107760017	231	3.5	Nicotiana tabacum OX=4097	3:Protein inferred from homology	V-type proton ATPase subunit E-like	0.9874	0.9987	2	7	1	2	1	1	1	1	tr|A0A1S3XLH3|A0A1S3XLH3_TOBAC, tr|A0A1S3YJT0|A0A1S3YJT0_TOBAC, tr|A0A1S3YPC4|A0A1S3YPC4_TOBAC, tr|A0A1S4AAS9|A0A1S4AAS9_TOBAC, tr|A0A1S4AFF3|A0A1S4AFF3_TOBAC, tr|A0A1S4AG09|A0A1S4AG09_TOBAC			NA	NA	NA	NA	NA	NA	23.613	21.9618	24.0523	23.481	21.5961	23.8666	NA	NA	NA	NA	NA	NA	23.613	21.9618	24.0523	23.481	21.5961	23.8666	23.1986	NA	23.572	23.0615
tr|A0A1S3X1G1|A0A1S3X1G1_TOBAC	A0A1S3X1G1	A0A1S3X1G1_TOBAC	LOC107760024	118	27.1	Nicotiana tabacum OX=4097	4:Protein predicted	Glycine-rich RNA-binding protein GRP1A-like isoform X2	1	0.999	4	8	1	1	1	3	1	1				NA	NA	NA	NA	NA	NA	23.9489	24.5877	23.6242	24.9555	23.9542	24.3066	NA	NA	NA	22.1456	NA	NA	22.4302	22.1899	22.0824	22.6484	22.1744	21.8848	NA	NA	NA	NA
tr|A0A1S3X1Q2|A0A1S3X1Q2_TOBAC	A0A1S3X1Q2	A0A1S3X1Q2_TOBAC	LOC107760389	191	8.9	Nicotiana tabacum OX=4097	3:Protein inferred from homology	40S ribosomal protein S7	1	0.9985	2	11	2	2	1	2	2	2	tr|A0A1S3XTF3|A0A1S3XTF3_TOBAC, tr|A0A1S3Z906|A0A1S3Z906_TOBAC, tr|A0A1S4CWX7|A0A1S4CWX7_TOBAC			NA	NA	NA	NA	NA	NA	22.8999	22.3672	NA	21.863	22.3497	22.0331	NA	NA	NA	NA	NA	NA	22.8999	22.3672	NA	21.863	22.3497	22.0331	NA	NA	NA	NA
tr|A0A1S3X1Z1|A0A1S3X1Z1_TOBAC	A0A1S3X1Z1	A0A1S3X1Z1_TOBAC	LOC107760322	562	1.8	Nicotiana tabacum OX=4097	4:Protein predicted	Protein ROOT PRIMORDIUM DEFECTIVE 1-like	0.9893	0.9989	2	3	0	2	0	1	0	0	tr|A0A1S4A577|A0A1S4A577_TOBAC			NA	NA	NA	NA	NA	NA	21.7484	22.6162	NA	21.8779	NA	NA	NA	NA	NA	NA	NA	NA	21.7484	22.6162	NA	21.8779	NA	NA	NA	21.7798	NA	21.0514
tr|A0A1S3X3V9|A0A1S3X3V9_TOBAC	A0A1S3X3V9	A0A1S3X3V9_TOBAC	LOC107760899	473	2.4	Nicotiana tabacum OX=4097	4:Protein predicted	Heterogeneous nuclear ribonucleoprotein 1-like	0.9883	0.9988	1	1	0	0	0	1	0	0	tr|A0A1S4C146|A0A1S4C146_TOBAC			NA	NA	NA	NA	NA	NA	NA	NA	NA	NA	NA	NA	NA	NA	NA	NA	NA	NA	NA	NA	NA	NA	NA	NA	NA	NA	NA	NA
tr|A0A1S3X6K6|A0A1S3X6K6_TOBAC	A0A1S3X6K6	A0A1S3X6K6_TOBAC	LOC107761728	610	2	Nicotiana tabacum OX=4097	3:Protein inferred from homology	Cell division control protein 48 homolog B-like	0.9902	0.999	1	6	1	1	1	1	1	1	tr|A0A1S3YGQ2|A0A1S3YGQ2_TOBAC, tr|A0A1S4ABF3|A0A1S4ABF3_TOBAC			NA	NA	NA	NA	NA	NA	21.8333	22.1205	21.6738	22.1104	21.8535	22.5598	NA	NA	NA	NA	NA	NA	21.8333	22.1205	21.6738	22.1104	21.8535	22.5598	NA	NA	NA	NA
tr|A0A1S3X711|A0A1S3X711_TOBAC	A0A1S3X711	A0A1S3X711_TOBAC	LOC107761746	406	18.2	Nicotiana tabacum OX=4097	3:Protein inferred from homology	Phosphoribulokinase	1	0.999	7	7	1	2	2	1	1	0				NA	NA	NA	NA	NA	NA	26.5106	27.0353	26.759	27.2346	26.7761	26.8875	NA	NA	NA	NA	NA	NA	24.4293	24.2625	24.4705	24.2617	23.9862	24.3095	NA	NA	NA	NA
tr|A0A1S3XAX8|A0A1S3XAX8_TOBAC	A0A1S3XAX8	A0A1S3XAX8_TOBAC	LOC107763157	280	15.4	Nicotiana tabacum OX=4097	3:Protein inferred from homology	40S ribosomal protein S2-3-like	0.9999	0.999	5	3	0	1	0	1	0	1	tr|A0A1S3XB04|A0A1S3XB04_TOBAC			NA	NA	NA	NA	NA	NA	26.818	26.4519	26.7001	26.3612	26.5362	26.4057	NA	NA	NA	NA	NA	NA	NA	NA	NA	22.7429	NA	NA	NA	NA	NA	NA
tr|A0A1S3XBA9|A0A1S3XBA9_TOBAC	A0A1S3XBA9	A0A1S3XBA9_TOBAC	LOC107763119	246	11.1	Nicotiana tabacum OX=4097	3:Protein inferred from homology	23 kDa subunit of oxygen evolving system of photosystem II	1	0.999	2	10	1	2	2	2	2	1	tr|A0A1S4CEA3|A0A1S4CEA3_TOBAC			NA	NA	NA	NA	NA	NA	22.3709	22.6883	22.7168	22.6135	22.8159	23.0333	NA	NA	NA	NA	NA	NA	22.3709	22.6883	22.7168	22.6135	22.8159	23.0333	NA	NA	22.5799	22.7504
tr|A0A1S3XCF6|A0A1S3XCF6_TOBAC	A0A1S3XCF6	A0A1S3XCF6_TOBAC	LOC107763625	253	10.7	Nicotiana tabacum OX=4097	4:Protein predicted	Serine/arginine-rich splicing factor SC35-like	1	0.9973	3	7	0	2	0	2	1	2	tr|A0A1S3ZJ61|A0A1S3ZJ61_TOBAC			NA	NA	NA	NA	NA	NA	25.5735	25.4335	25.5647	25.6427	25.0471	25.3901	NA	NA	NA	NA	NA	NA	NA	22.9769	21.4488	22.636	21.9059	22.6339	NA	22.0774	NA	21.7398
tr|A0A1S3XCW6|A0A1S3XCW6_TOBAC	A0A1S3XCW6	A0A1S3XCW6_TOBAC	LOC107763612	164	31.1	Nicotiana tabacum OX=4097	3:Protein inferred from homology	60S ribosomal protein L21-1-like	0.9999	0.9955	7	11	1	2	2	2	2	2				NA	NA	NA	NA	NA	NA	26.965	26.9621	27.0249	27.0623	27.1021	27.1163	NA	NA	NA	NA	NA	NA	24.5645	24.7643	24.3945	24.6421	24.7032	24.8444	NA	NA	NA	NA
tr|A0A1S3XD48|A0A1S3XD48_TOBAC	A0A1S3XD48	A0A1S3XD48_TOBAC	LOC107763870	205	5.9	Nicotiana tabacum OX=4097	4:Protein predicted	Glutathione S-transferase T1-like isoform X2	0.9902	0.999	1	4	0	0	1	1	1	1	tr|A0A1S3XDD6|A0A1S3XDD6_TOBAC, tr|A0A1S3Z880|A0A1S3Z880_TOBAC, tr|A0A1S4A502|A0A1S4A502_TOBAC			NA	NA	NA	NA	NA	NA	21.2024	20.81	21.9084	21.3228	21.1487	21.5599	NA	NA	NA	NA	NA	NA	21.2024	20.81	21.9084	21.3228	21.1487	21.5599	NA	NA	NA	NA
tr|A0A1S3XER2|A0A1S3XER2_TOBAC	A0A1S3XER2	A0A1S3XER2_TOBAC	LOC107764271	161	21.9	Nicotiana tabacum OX=4097	3:Protein inferred from homology	Peptide methionine sulfoxide reductase B5-like isoform X1	1	0.999	2	8	0	0	2	1	3	2	tr|A0A1S3XEX0|A0A1S3XEX0_TOBAC, tr|A0A1S3YD74|A0A1S3YD74_TOBAC			NA	NA	NA	NA	NA	NA	22.124	22.8625	23.1332	23.1945	23.3338	22.9897	NA	NA	NA	NA	NA	NA	22.124	22.8625	23.1332	23.1945	23.3338	22.9897	NA	NA	23.0634	NA
tr|A0A1S3XGJ0|A0A1S3XGJ0_TOBAC	A0A1S3XGJ0	A0A1S3XGJ0_TOBAC	LOC107764876	62	16.1	Nicotiana tabacum OX=4097	3:Protein inferred from homology	40S ribosomal protein S30	0.9902	0.999	1	6	1	2	1	0	1	1	tr|A0A1S4D6G4|A0A1S4D6G4_TOBAC			NA	NA	NA	NA	NA	NA	22.8514	23.4746	20.4137	NA	21.9808	22.0396	NA	NA	NA	NA	NA	NA	22.8514	23.4746	20.4137	NA	21.9808	22.0396	NA	NA	NA	NA
tr|A0A1S3XGV7|A0A1S3XGV7_TOBAC	A0A1S3XGV7	A0A1S3XGV7_TOBAC	LOC107765050	415	2.4	Nicotiana tabacum OX=4097	4:Protein predicted	Serine/arginine-rich splicing factor SR45-like	0.9902	0.999	3	8	1	1	1	1	3	1	tr|A0A1S4DA81|A0A1S4DA81_TOBAC			NA	NA	NA	NA	NA	NA	23.2887	23.3933	24.1235	23.3029	24.463	24.1193	NA	NA	NA	NA	NA	NA	23.2887	23.3933	24.1235	23.3029	24.463	24.1193	NA	23.3434	NA	NA
tr|A0A1S3XI75|A0A1S3XI75_TOBAC	A0A1S3XI75	A0A1S3XI75_TOBAC	LOC107765472	461	3.9	Nicotiana tabacum OX=4097	3:Protein inferred from homology	4-hydroxy-3-methylbut-2-enyl diphosphate reductase, chloroplastic-like	1	0.999	2	6	1	1	0	1	1	2				NA	NA	NA	NA	NA	NA	22.2609	24.9248	24.3238	24.172	22.04	21.6177	NA	NA	NA	NA	NA	NA	22.2609	24.9248	24.3238	24.172	22.04	21.6177	NA	NA	NA	NA
tr|A0A1S3XIN7|A0A1S3XIN7_TOBAC	A0A1S3XIN7	A0A1S3XIN7_TOBAC	LOC107765624	421	2.1	Nicotiana tabacum OX=4097	3:Protein inferred from homology	Uroporphyrinogen decarboxylase	0.9778	0.9977	1	4	0	1	1	1	0	1	tr|A0A1S4AR72|A0A1S4AR72_TOBAC			NA	NA	NA	NA	NA	NA	21.8204	21.6382	22.1945	22.1693	22.1199	21.9318	NA	NA	NA	NA	NA	NA	21.8204	21.6382	22.1945	22.1693	22.1199	21.9318	NA	NA	NA	NA
tr|A0A1S3XIR2|A0A1S3XIR2_TOBAC	A0A1S3XIR2	A0A1S3XIR2_TOBAC	LOC107765648	287	3.9	Nicotiana tabacum OX=4097	4:Protein predicted	Biotin carboxyl carrier protein of acetyl-CoA carboxylase	0.9741	0.9973	1	4	0	1	1	1	1	0	tr|A0A1S3ZMX9|A0A1S3ZMX9_TOBAC			NA	NA	NA	NA	NA	NA	23.5134	NA	24.4217	24.0866	24.0918	NA	NA	NA	NA	NA	NA	NA	23.5134	NA	24.4217	24.0866	24.0918	NA	NA	NA	NA	NA
tr|A0A1S3XJK0|A0A1S3XJK0_TOBAC	A0A1S3XJK0	A0A1S3XJK0_TOBAC	LOC107765692	86	22.1	Nicotiana tabacum OX=4097	3:Protein inferred from homology	40S ribosomal protein S27	0.9902	0.999	1	1	0	0	0	1	0	0	tr|A0A1S4BH12|A0A1S4BH12_TOBAC			NA	NA	NA	NA	NA	NA	NA	NA	NA	21.674	NA	NA	NA	NA	NA	NA	NA	NA	NA	NA	NA	21.674	NA	NA	NA	NA	NA	NA
tr|A0A1S3XME8|A0A1S3XME8_TOBAC	A0A1S3XME8	A0A1S3XME8_TOBAC	LOC107766767	108	28.7	Nicotiana tabacum OX=4097	3:Protein inferred from homology	60S ribosomal protein L36	0.9999	0.999	3	4	0	1	1	1	0	1				NA	NA	NA	NA	NA	NA	26.3946	26.6229	26.4393	26.4161	26.4021	26.9367	NA	23.7561	22.6613	23.6825	NA	24.1464	NA	23.7561	22.6613	23.6825	NA	24.1464	NA	NA	NA	NA
tr|A0A1S3XMM0|A0A1S3XMM0_TOBAC	A0A1S3XMM0	A0A1S3XMM0_TOBAC	LOC107766615	385	3.1	Nicotiana tabacum OX=4097	3:Protein inferred from homology	ATP-dependent Clp protease proteolytic subunit	0.9902	0.999	1	4	1	0	0	1	1	1	tr|A0A1S3Y286|A0A1S3Y286_TOBAC			NA	NA	NA	NA	NA	NA	22.9339	22.3379	NA	22.2581	22.2552	NA	NA	NA	NA	NA	NA	NA	22.9339	22.3379	NA	22.2581	22.2552	NA	NA	NA	NA	NA
tr|A0A1S3XQI7|A0A1S3XQI7_TOBAC	A0A1S3XQI7	A0A1S3XQI7_TOBAC	LOC107767661	552	1.8	Nicotiana tabacum OX=4097	3:Protein inferred from homology	aspartate--tRNA ligase	0.9902	0.999	1	6	1	1	1	1	1	1	tr|A0A1S4APY2|A0A1S4APY2_TOBAC			NA	NA	NA	NA	NA	NA	23.0788	22.51	22.8998	22.4024	22.9178	22.8706	NA	NA	NA	NA	NA	NA	23.0788	22.51	22.8998	22.4024	22.9178	22.8706	NA	NA	NA	NA
tr|A0A1S3XQJ2|A0A1S3XQJ2_TOBAC	A0A1S3XQJ2	A0A1S3XQJ2_TOBAC	LOC107767665	547	1.8	Nicotiana tabacum OX=4097	4:Protein predicted	Pentatricopeptide repeat-containing protein At1g80880, mitochondrial-like	0.9807	0.998	1	5	1	1	0	1	1	1				NA	NA	NA	NA	NA	NA	22.418	23.4033	21.8722	22.2164	22.4323	22.8869	22.418	23.4033	21.8722	22.2164	22.4323	22.8869	22.418	23.4033	21.8722	22.2164	22.4323	22.8869	NA	NA	NA	NA
tr|A0A1S3XS48|A0A1S3XS48_TOBAC	A0A1S3XS48	A0A1S3XS48_TOBAC	LOC107768113	147	6.8	Nicotiana tabacum OX=4097	4:Protein predicted	Uncharacterized protein LOC107768113	0.9694	0.9968	1	6	1	1	1	1	1	1	tr|A0A1S3Y2X6|A0A1S3Y2X6_TOBAC			NA	NA	NA	NA	NA	NA	22.6259	22.2915	23.002	22.0297	22.4167	22.457	NA	NA	NA	NA	NA	NA	22.6259	22.2915	23.002	22.0297	22.4167	22.457	NA	NA	NA	NA
tr|A0A1S3XSU6|A0A1S3XSU6_TOBAC	A0A1S3XSU6	A0A1S3XSU6_TOBAC	LOC107768408	215	14.5	Nicotiana tabacum OX=4097	4:Protein predicted	Ras-related protein RABA1f-like	0.9703	0.9969	1	4	0	0	1	1	1	1	tr|A0A1S3Y8C4|A0A1S3Y8C4_TOBAC, tr|A0A1S3Z861|A0A1S3Z861_TOBAC, tr|A0A1S4ANH7|A0A1S4ANH7_TOBAC, tr|A0A1S4AQ97|A0A1S4AQ97_TOBAC, tr|A0A1S4AR41|A0A1S4AR41_TOBAC, tr|A0A1S4B462|A0A1S4B462_TOBAC, tr|A0A1S4CKH8|A0A1S4CKH8_TOBAC, tr|A0A1S4DE37|A0A1S4DE37_TOBAC			NA	NA	NA	NA	NA	NA	22.1344	21.7623	22.2709	21.8749	21.7578	21.972	NA	NA	NA	NA	NA	NA	22.1344	21.7623	22.2709	21.8749	21.7578	21.972	NA	NA	NA	NA
tr|A0A1S3XSW1|A0A1S3XSW1_TOBAC	A0A1S3XSW1	A0A1S3XSW1_TOBAC	LOC107768419	481	5.2	Nicotiana tabacum OX=4097	4:Protein predicted	UDP-sulfoquinovose synthase, chloroplastic-like	0.9982	0.995	2	2	0	0	0	1	1	0				NA	NA	NA	NA	NA	NA	NA	21.8202	22.3413	21.9995	22.5801	22.2779	NA	18.8178	NA	18.6361	19.3703	18.7603	NA	18.8178	NA	18.6361	19.3703	18.7603	NA	NA	NA	NA
tr|A0A1S3XTF0|A0A1S3XTF0_TOBAC	A0A1S3XTF0	A0A1S3XTF0_TOBAC	LOC107768546	142	6.8	Nicotiana tabacum OX=4097	3:Protein inferred from homology	Histone H2A	0.9902	0.999	1	8	1	2	1	1	2	1	tr|A0A1S3XXL6|A0A1S3XXL6_TOBAC, tr|A0A1S3Y108|A0A1S3Y108_TOBAC, tr|A0A1S3Y2X9|A0A1S3Y2X9_TOBAC, tr|A0A1S3Y3U0|A0A1S3Y3U0_TOBAC, tr|A0A1S3YCJ0|A0A1S3YCJ0_TOBAC, tr|A0A1S3YIT9|A0A1S3YIT9_TOBAC, tr|A0A1S3YVN8|A0A1S3YVN8_TOBAC, tr|A0A1S3Z0K4|A0A1S3Z0K4_TOBAC, tr|A0A1S3Z7F9|A0A1S3Z7F9_TOBAC, tr|A0A1S3ZW20|A0A1S3ZW20_TOBAC, tr|A0A1S3ZXF3|A0A1S3ZXF3_TOBAC, tr|A0A1S4A2U1|A0A1S4A2U1_TOBAC, tr|A0A1S4AGI6|A…			NA	NA	NA	NA	NA	NA	25.0312	25.0004	24.9511	24.8044	24.9348	24.7488	NA	NA	NA	NA	NA	NA	25.0312	25.0004	24.9511	24.8044	24.9348	24.7488	NA	NA	NA	NA
tr|A0A1S3XU22|A0A1S3XU22_TOBAC	A0A1S3XU22	A0A1S3XU22_TOBAC	LOC107768802	341	5.6	Nicotiana tabacum OX=4097	4:Protein predicted	Plastoglobulin-1, chloroplastic-like isoform X2	1	0.9975	3	8	1	3	0	2	2	0	tr|A0A1S3XU23|A0A1S3XU23_TOBAC			NA	NA	NA	NA	NA	NA	NA	23.0417	22.1534	22.8102	22.7824	22.95	NA	NA	NA	NA	NA	NA	NA	23.0417	22.1534	22.8102	22.7824	22.95	NA	22.1978	NA	21.7327
tr|A0A1S3XUL6|A0A1S3XUL6_TOBAC	A0A1S3XUL6	A0A1S3XUL6_TOBAC	LOC107768914	130	6.9	Nicotiana tabacum OX=4097	3:Protein inferred from homology	PSI-K	0.9902	0.999	1	15	2	2	3	3	3	2	tr|A0A1S3XZ12|A0A1S3XZ12_TOBAC, tr|A0A1S4C0D0|A0A1S4C0D0_TOBAC, tr|Q84QE6|Q84QE6_TOBAC			NA	NA	NA	NA	NA	NA	26.5684	26.0868	26.2268	26.1968	26.2561	26.1299	NA	NA	NA	NA	NA	NA	26.5684	26.0868	26.2268	26.1968	26.2561	26.1299	NA	NA	NA	NA
tr|A0A1S3XVM7|A0A1S3XVM7_TOBAC	A0A1S3XVM7	A0A1S3XVM7_TOBAC	LOC107769304	233	5.2	Nicotiana tabacum OX=4097	4:Protein predicted	Splicing regulatory glutamine/lysine-rich protein 1-like	0.9592	0.9957	1	4	0	1	1	0	1	1	tr|A0A1S3Z3I3|A0A1S3Z3I3_TOBAC, tr|A0A1S4DDZ6|A0A1S4DDZ6_TOBAC			NA	NA	NA	NA	NA	NA	NA	19.5143	20.3541	19.2483	20.3871	19.994	NA	NA	NA	NA	NA	NA	NA	19.5143	20.3541	19.2483	20.3871	19.994	NA	NA	NA	NA
tr|A0A1S3XX83|A0A1S3XX83_TOBAC	A0A1S3XX83	A0A1S3XX83_TOBAC	LOC107769806	129	7.8	Nicotiana tabacum OX=4097	4:Protein predicted	Calvin cycle protein CP12-2, chloroplastic-like	0.9893	0.9989	1	6	1	1	1	1	1	1	tr|A0A1S4ALW6|A0A1S4ALW6_TOBAC, tr|A0A1S4B8C3|A0A1S4B8C3_TOBAC			NA	NA	NA	NA	NA	NA	24.2135	23.9418	23.714	23.9341	23.7798	24.0046	NA	NA	NA	NA	NA	NA	24.2135	23.9418	23.714	23.9341	23.7798	24.0046	NA	NA	NA	NA
tr|A0A1S3XXN7|A0A1S3XXN7_TOBAC	A0A1S3XXN7	A0A1S3XXN7_TOBAC	LOC107769957	333	17.4	Nicotiana tabacum OX=4097	3:Protein inferred from homology	glutamate-1-semialdehyde 2,1-aminomutase	1	0.999	4	7	1	1	1	1	1	2				NA	NA	NA	NA	NA	NA	25.2697	26.2825	25.6267	26.0603	25.9367	25.9442	23.4642	23.5097	23.4539	23.3028	23.3484	23.7242	23.4642	23.5097	23.4539	23.3028	23.3484	23.7242	NA	NA	NA	NA
tr|A0A1S3XXX9|A0A1S3XXX9_TOBAC	A0A1S3XXX9	A0A1S3XXX9_TOBAC	LOC107769814	791	2.4	Nicotiana tabacum OX=4097	3:Protein inferred from homology	Heat shock protein 90-6, mitochondrial-like	0.9998	0.999	3	10	1	2	2	2	2	1	tr|A0A1S4CQZ0|A0A1S4CQZ0_TOBAC			NA	NA	NA	NA	NA	NA	25.1874	25.1012	25.5758	25.341	25.2641	24.9516	NA	NA	NA	NA	NA	NA	24.6339	24.655	25.4337	24.9834	25.0783	24.7745	NA	NA	NA	NA
tr|A0A1S3XY23|A0A1S3XY23_TOBAC	A0A1S3XY23	A0A1S3XY23_TOBAC	LOC107770048	920	19.6	Nicotiana tabacum OX=4097	3:Protein inferred from homology	SART-1 family protein DOT2-like	1	0.999	17	7	1	2	1	2	0	1				NA	NA	NA	NA	NA	NA	27.0686	27.2305	26.762	27.1107	26.9608	26.8004	21.9624	23.0615	22.2851	22.8985	21.8546	21.9125	21.9624	23.0615	22.2851	22.8985	21.8546	21.9125	NA	22.5047	21.5684	22.2253
tr|A0A1S3XYS9|A0A1S3XYS9_TOBAC	A0A1S3XYS9	A0A1S3XYS9_TOBAC	LOC107770310	912	1.3	Nicotiana tabacum OX=4097	3:Protein inferred from homology	Protein argonaute 4-like	0.9902	0.999	1	4	0	1	1	1	1	0	tr|A0A1S3Z8S7|A0A1S3Z8S7_TOBAC, tr|A0A1S4ACA6|A0A1S4ACA6_TOBAC			NA	NA	NA	NA	NA	NA	20.2767	20.9757	20.705	20.4162	20.8653	20.4269	NA	NA	NA	NA	NA	NA	20.2767	20.9757	20.705	20.4162	20.8653	20.4269	NA	NA	NA	NA
tr|A0A1S3Y218|A0A1S3Y218_TOBAC	A0A1S3Y218	A0A1S3Y218_TOBAC	LOC107771427	150	23.3	Nicotiana tabacum OX=4097	3:Protein inferred from homology	40S ribosomal protein S14-2-like	0.9999	0.999	3	6	1	1	1	1	1	1				NA	NA	NA	NA	NA	NA	26.6728	26.5362	26.7797	26.6998	26.7044	26.5324	22.7513	22.8334	22.6537	22.826	22.7014	22.6156	22.7513	22.8334	22.6537	22.826	22.7014	22.6156	NA	NA	NA	NA
tr|A0A1S3Y536|A0A1S3Y536_TOBAC	A0A1S3Y536	A0A1S3Y536_TOBAC	LOC107772379	467	2.6	Nicotiana tabacum OX=4097	3:Protein inferred from homology	RuvB-like helicase	0.9565	0.9954	1	2	1	0	1	0	0	0	tr|A0A1S4ASP3|A0A1S4ASP3_TOBAC			NA	NA	NA	NA	NA	NA	23.4226	23.1294	23.515	23.8714	23.9937	23.6834	NA	NA	NA	NA	NA	NA	23.4226	23.1294	23.515	23.8714	23.9937	23.6834	NA	NA	NA	NA
tr|A0A1S3Y697|A0A1S3Y697_TOBAC	A0A1S3Y697	A0A1S3Y697_TOBAC	LOC107772739	117	13.7	Nicotiana tabacum OX=4097	3:Protein inferred from homology	Glycine cleavage system H protein	1	0.999	1	3	0	0	1	1	1	0	tr|A0A1S3YRT4|A0A1S3YRT4_TOBAC, tr|A0A1S4B7D0|A0A1S4B7D0_TOBAC			NA	NA	NA	NA	NA	NA	NA	NA	23.0763	23.5996	22.9804	21.807	NA	NA	NA	NA	NA	NA	NA	NA	23.0763	23.5996	22.9804	21.807	NA	NA	22.4585	23.1474
tr|A0A1S3Y6C4|A0A1S3Y6C4_TOBAC	A0A1S3Y6C4	A0A1S3Y6C4_TOBAC	LOC107772666	176	6.8	Nicotiana tabacum OX=4097	4:Protein predicted	Dihydrolipoyl dehydrogenase 2, chloroplastic-like	0.9902	0.999	1	6	1	1	1	1	1	1	tr|A0A1S3Z2N3|A0A1S3Z2N3_TOBAC, tr|A0A1S3Z750|A0A1S3Z750_TOBAC, tr|A0A1S3Z7W7|A0A1S3Z7W7_TOBAC, tr|A0A1S4AZJ1|A0A1S4AZJ1_TOBAC, tr|A0A1S4C8W0|A0A1S4C8W0_TOBAC, tr|A0A1S4C8W4|A0A1S4C8W4_TOBAC, tr|A0A1S4C9D8|A0A1S4C9D8_TOBAC, tr|A0A1S4CX44|A0A1S4CX44_TOBAC			NA	NA	NA	NA	NA	NA	22.3561	21.5957	22.2189	21.4739	22.117	22.2205	NA	NA	NA	NA	NA	NA	22.3561	21.5957	22.2189	21.4739	22.117	22.2205	NA	NA	NA	NA
tr|A0A1S3Y751|A0A1S3Y751_TOBAC	A0A1S3Y751	A0A1S3Y751_TOBAC	LOC107773132	592	3.3	Nicotiana tabacum OX=4097	3:Protein inferred from homology	phenylalanine--tRNA ligase	1	0.9987	3	5	0	0	1	2	2	0	tr|A0A1S3Y7C6|A0A1S3Y7C6_TOBAC, tr|A0A1S3Y7T9|A0A1S3Y7T9_TOBAC, tr|A0A1S3Y7Y9|A0A1S3Y7Y9_TOBAC, tr|A0A1S3YUY2|A0A1S3YUY2_TOBAC, tr|A0A1S4AR36|A0A1S4AR36_TOBAC			NA	NA	NA	NA	NA	NA	NA	21.3417	21.6287	22.0492	21.6467	21.7675	NA	NA	NA	NA	NA	NA	NA	21.3417	21.6287	22.0492	21.6467	21.7675	NA	NA	NA	NA
tr|A0A1S3YAN6|A0A1S3YAN6_TOBAC	A0A1S3YAN6	A0A1S3YAN6_TOBAC	LOC107774293	457	6.6	Nicotiana tabacum OX=4097	3:Protein inferred from homology	COBW domain-containing protein 1-like	1	0.999	4	12	2	2	2	3	1	2	tr|A0A1S4CZJ7|A0A1S4CZJ7_TOBAC			NA	NA	NA	NA	NA	NA	23.1621	22.3194	21.8498	23.0301	22.05	22.778	NA	NA	NA	NA	NA	NA	23.1621	22.3194	21.8498	23.0301	22.05	22.778	22.3675	NA	NA	22.2331
tr|A0A1S3YB35|A0A1S3YB35_TOBAC	A0A1S3YB35	A0A1S3YB35_TOBAC	LOC107774338	570	4.9	Nicotiana tabacum OX=4097	3:Protein inferred from homology	Splicing factor U2af large subunit	0.9996	0.9957	3	2	0	1	1	0	0	0	tr|A0A1S3ZUA6|A0A1S3ZUA6_TOBAC			NA	NA	NA	NA	NA	NA	21.1125	24.318	22.1002	23.3677	23.1431	23.1605	NA	NA	NA	NA	NA	NA	NA	22.1529	20.8781	21.1998	21.3494	21.4493	NA	NA	NA	NA
tr|A0A1S3YBZ4|A0A1S3YBZ4_TOBAC	A0A1S3YBZ4	A0A1S3YBZ4_TOBAC	LOC107774489	414	2.3	Nicotiana tabacum OX=4097	4:Protein predicted	Polyadenylate-binding protein RBP45-like	0.9902	0.999	1	5	1	0	1	1	1	1	tr|A0A1S3YI66|A0A1S3YI66_TOBAC, tr|A0A1S3Z8L6|A0A1S3Z8L6_TOBAC, tr|A0A1S3ZQ26|A0A1S3ZQ26_TOBAC, tr|A0A1S4D738|A0A1S4D738_TOBAC, tr|A0A1S4D7D5|A0A1S4D7D5_TOBAC, tr|A0A1S4D8M0|A0A1S4D8M0_TOBAC, tr|A0A1S4D8V2|A0A1S4D8V2_TOBAC			NA	NA	NA	NA	NA	NA	22.6205	22.5833	22.2174	21.9092	22.0484	22.1031	NA	NA	NA	NA	NA	NA	22.6205	22.5833	22.2174	21.9092	22.0484	22.1031	NA	NA	NA	NA
tr|A0A1S3YCS2|A0A1S3YCS2_TOBAC	A0A1S3YCS2	A0A1S3YCS2_TOBAC	LOC107774692	364	8.6	Nicotiana tabacum OX=4097	3:Protein inferred from homology	UDP-arabinopyranose mutase	1	0.9955	3	6	0	0	1	1	2	2	tr|A0A1S4BQ99|A0A1S4BQ99_TOBAC, tr|A0A1S4C2N5|A0A1S4C2N5_TOBAC, tr|A0A1S4C365|A0A1S4C365_TOBAC			NA	NA	NA	NA	NA	NA	21.8639	22.7354	22.5549	23.088	23.2491	23.5171	NA	NA	NA	NA	NA	NA	21.8639	22.7354	22.5549	23.088	23.2491	23.5171	NA	22.2244	NA	22.7931
tr|A0A1S3YD75|A0A1S3YD75_TOBAC	A0A1S3YD75	A0A1S3YD75_TOBAC	LOC107774933	251	4.8	Nicotiana tabacum OX=4097	3:Protein inferred from homology	Chlorophyll a-b binding protein, chloroplastic	0.9902	0.999	1	13	1	2	3	3	2	2	tr|A0A1S4BSH6|A0A1S4BSH6_TOBAC, tr|A0A1S4DJQ0|A0A1S4DJQ0_TOBAC			NA	NA	NA	NA	NA	NA	24.5285	25.1943	24.8244	25.0787	25.0449	24.7365	NA	NA	NA	NA	NA	NA	24.5285	25.1943	24.8244	25.0787	25.0449	24.7365	NA	NA	NA	NA
tr|A0A1S3YES4|A0A1S3YES4_TOBAC	A0A1S3YES4	A0A1S3YES4_TOBAC	LOC107775509	347	6.3	Nicotiana tabacum OX=4097	4:Protein predicted	Splicing factor U2af small subunit B-like	1	0.999	3	5	1	1	0	1	1	1	tr|A0A1S3Z4X0|A0A1S3Z4X0_TOBAC			NA	NA	NA	NA	NA	NA	22.8756	23.4361	23.1828	23.4483	23.2322	23.0768	NA	NA	NA	NA	NA	NA	22.8756	23.4361	23.1828	23.4483	23.2322	23.0768	NA	23.257	NA	23.6274
tr|A0A1S3YG45|A0A1S3YG45_TOBAC	A0A1S3YG45	A0A1S3YG45_TOBAC	LOC107775897	110	12.7	Nicotiana tabacum OX=4097	4:Protein predicted	Thylakoid lumenal protein TL20.3, chloroplastic-like	0.962	0.996	2	5	0	2	1	1	0	1	tr|A0A1S4AWD0|A0A1S4AWD0_TOBAC, tr|A0A1S4BU42|A0A1S4BU42_TOBAC			NA	NA	NA	NA	NA	NA	26.4249	26.455	26.6436	26.6929	26.9686	26.4102	NA	NA	NA	NA	NA	NA	26.1448	26.1893	26.4787	26.481	26.7995	26.1999	NA	NA	NA	NA
tr|A0A1S3YGY8|A0A1S3YGY8_TOBAC	A0A1S3YGY8	A0A1S3YGY8_TOBAC	LOC107776184	532	2.3	Nicotiana tabacum OX=4097	4:Protein predicted	Protein RCC2 homolog	0.9902	0.999	1	4	0	1	1	1	0	1	tr|A0A1S4BVX9|A0A1S4BVX9_TOBAC			NA	NA	NA	NA	NA	NA	NA	NA	NA	NA	NA	NA	NA	NA	NA	NA	NA	NA	NA	NA	NA	NA	NA	NA	NA	NA	NA	NA
tr|A0A1S3YJI3|A0A1S3YJI3_TOBAC	A0A1S3YJI3	A0A1S3YJI3_TOBAC	LOC107776799	129	18.6	Nicotiana tabacum OX=4097	3:Protein inferred from homology	30S ribosomal protein S20, chloroplastic-like	1	0.999	2	4	1	1	0	0	1	1	tr|A0A1S4BVE0|A0A1S4BVE0_TOBAC			NA	NA	NA	NA	NA	NA	22.7428	22.1528	NA	22.5051	22.4122	22.6957	NA	NA	NA	NA	NA	NA	22.7428	22.1528	NA	22.5051	22.4122	22.6957	NA	NA	NA	NA
tr|A0A1S3YL10|A0A1S3YL10_TOBAC	A0A1S3YL10	A0A1S3YL10_TOBAC	LOC107777172	102	11.8	Nicotiana tabacum OX=4097	4:Protein predicted	Uncharacterized protein LOC107777172	0.9902	0.999	1	6	1	1	1	1	1	1	tr|A0A1S3ZVN0|A0A1S3ZVN0_TOBAC			NA	NA	NA	NA	NA	NA	NA	21.6921	21.6257	21.9332	22.0449	21.7498	NA	NA	NA	NA	NA	NA	NA	21.6921	21.6257	21.9332	22.0449	21.7498	NA	NA	NA	NA
tr|A0A1S3YNC8|A0A1S3YNC8_TOBAC	A0A1S3YNC8	A0A1S3YNC8_TOBAC	LOC107778116	328	5	Nicotiana tabacum OX=4097	4:Protein predicted	PGR5-like protein 1A, chloroplastic	0.9511	0.9948	1	2	0	1	0	1	0	0	tr|A0A1S4CIH3|A0A1S4CIH3_TOBAC			NA	NA	NA	NA	NA	NA	21.1995	20.6863	20.6803	20.8611	20.8131	20.363	NA	NA	NA	NA	NA	NA	21.1995	20.6863	20.6803	20.8611	20.8131	20.363	NA	NA	NA	NA
tr|A0A1S3YR12|A0A1S3YR12_TOBAC	A0A1S3YR12	A0A1S3YR12_TOBAC	LOC107778781	61	16.4	Nicotiana tabacum OX=4097	3:Protein inferred from homology	60S ribosomal protein L29	0.9778	0.9977	1	54	0	13	2	13	13	13	tr|A0A1S4AZ89|A0A1S4AZ89_TOBAC			NA	NA	NA	NA	NA	NA	NA	27.2365	NA	NA	27.3544	27.35	NA	NA	NA	NA	NA	NA	NA	27.2365	NA	NA	27.3544	27.35	NA	NA	NA	NA
tr|A0A1S3YRJ8|A0A1S3YRJ8_TOBAC	A0A1S3YRJ8	A0A1S3YRJ8_TOBAC	LOC107779018	148	13.5	Nicotiana tabacum OX=4097	3:Protein inferred from homology	60S ribosomal protein L27a-3-like	0.999	0.9971	3	10	1	2	1	2	2	2	tr|A0A1S4DCJ5|A0A1S4DCJ5_TOBAC			NA	NA	NA	NA	NA	NA	24.2005	24.7088	24.5894	25.0763	24.9082	25.1907	NA	NA	NA	NA	NA	NA	24.2005	24.2582	24.3869	24.5867	24.2998	24.7952	NA	24.4126	NA	24.4323
tr|A0A1S3YRP9|A0A1S3YRP9_TOBAC	A0A1S3YRP9	A0A1S3YRP9_TOBAC	LOC107778999	249	22.9	Nicotiana tabacum OX=4097	3:Protein inferred from homology	40S ribosomal protein S6	1	0.999	6	4	0	1	1	0	1	1	tr|A0A1S4BZ85|A0A1S4BZ85_TOBAC			NA	NA	NA	NA	NA	NA	26.124	26.3717	25.927	26.6102	26.1808	26.1012	NA	NA	NA	NA	NA	NA	21.904	22.8948	22.6165	23.1473	22.4072	22.1064	NA	NA	NA	NA
tr|A0A1S3YSQ9|A0A1S3YSQ9_TOBAC	A0A1S3YSQ9	A0A1S3YSQ9_TOBAC	LOC107779358	261	25.3	Nicotiana tabacum OX=4097	3:Protein inferred from homology	40S ribosomal protein S3a	0.9999	0.9988	7	19	3	3	3	4	3	3				NA	NA	NA	NA	NA	NA	27.5748	27.8216	27.8769	27.9875	27.867	27.7712	NA	NA	NA	23.6367	NA	NA	25.1891	24.8418	25.0838	24.9069	25.0214	24.9432	NA	NA	NA	NA
tr|A0A1S3YSV5|A0A1S3YSV5_TOBAC	A0A1S3YSV5	A0A1S3YSV5_TOBAC	LOC107779394	295	6.7	Nicotiana tabacum OX=4097	4:Protein predicted	Biotin carboxyl carrier protein of acetyl-CoA carboxylase, chloroplastic-like isoform X1	1	0.9975	2	8	0	1	2	2	2	1	tr|A0A1S3YTL2|A0A1S3YTL2_TOBAC, tr|A0A1S4A8Y8|A0A1S4A8Y8_TOBAC, tr|A0A1S4A952|A0A1S4A952_TOBAC			NA	NA	NA	NA	NA	NA	NA	22.1513	22.202	22.1326	22.6428	22.6417	NA	NA	NA	NA	NA	NA	NA	22.1513	22.202	22.1326	22.6428	22.6417	NA	NA	NA	NA
tr|A0A1S3YTC2|A0A1S3YTC2_TOBAC	A0A1S3YTC2	A0A1S3YTC2_TOBAC	LOC107779488	544	5.5	Nicotiana tabacum OX=4097	3:Protein inferred from homology	proline--tRNA ligase	1	0.999	3	4	0	0	0	2	1	1	tr|A0A1S4BG03|A0A1S4BG03_TOBAC			NA	NA	NA	NA	NA	NA	NA	22.9033	NA	23.4275	NA	NA	NA	NA	NA	NA	NA	NA	NA	22.9033	NA	23.4275	NA	NA	NA	NA	NA	NA
tr|A0A1S3YUW7|A0A1S3YUW7_TOBAC	A0A1S3YUW7	A0A1S3YUW7_TOBAC	LOC107779946	434	2.1	Nicotiana tabacum OX=4097	3:Protein inferred from homology	Aspartyl protease AED3-like	0.9556	0.9953	1	2	0	0	1	0	1	0	tr|A0A1S4AWK3|A0A1S4AWK3_TOBAC			NA	NA	NA	NA	NA	NA	22.6555	22.5923	22.3208	22.5102	22.3996	22.3182	NA	NA	NA	NA	NA	NA	22.6555	22.5923	22.3208	22.5102	22.3996	22.3182	NA	NA	NA	NA
tr|A0A1S3YV19|A0A1S3YV19_TOBAC	A0A1S3YV19	A0A1S3YV19_TOBAC	LOC107780142	401	31.4	Nicotiana tabacum OX=4097	3:Protein inferred from homology	Glyceraldehyde-3-phosphate dehydrogenase	1	0.9986	13	5	1	1	1	1	1	0				NA	NA	NA	NA	NA	NA	30.139	30.2962	30.1179	30.2109	30.0897	30.0607	NA	NA	NA	NA	NA	NA	25.7992	25.6454	25.683	25.8294	25.7715	25.5928	NA	NA	NA	NA
tr|A0A1S3YXG6|A0A1S3YXG6_TOBAC	A0A1S3YXG6	A0A1S3YXG6_TOBAC	LOC107780752	341	3.5	Nicotiana tabacum OX=4097	3:Protein inferred from homology	Malate dehydrogenase	0.9902	0.999	1	3	0	0	1	0	1	1	tr|A0A1S3ZW53|A0A1S3ZW53_TOBAC, tr|A0A1S4A9C7|A0A1S4A9C7_TOBAC, tr|A0A1S4CNK5|A0A1S4CNK5_TOBAC			NA	NA	NA	NA	NA	NA	NA	NA	22.1819	NA	22.4425	22.0125	NA	NA	NA	NA	NA	NA	NA	NA	22.1819	NA	22.4425	22.0125	NA	NA	NA	NA
tr|A0A1S3YY25|A0A1S3YY25_TOBAC	A0A1S3YY25	A0A1S3YY25_TOBAC	LOC107780915	114	7.9	Nicotiana tabacum OX=4097	3:Protein inferred from homology	60S acidic ribosomal protein P2A-like	0.9998	0.9988	2	3	0	1	0	0	1	1				NA	NA	NA	NA	NA	NA	NA	21.3364	NA	20.8497	20.7251	20.8077	NA	21.3364	NA	20.8497	20.7251	20.8077	NA	21.3364	NA	20.8497	20.7251	20.8077	NA	NA	NA	NA
tr|A0A1S3YY52|A0A1S3YY52_TOBAC	A0A1S3YY52	A0A1S3YY52_TOBAC	LOC107781013	492	12.4	Nicotiana tabacum OX=4097	3:Protein inferred from homology	Catalase	0.9992	0.999	6	3	0	0	0	1	1	1	tr|L0SQ48|L0SQ48_TOBAC			NA	NA	NA	NA	NA	NA	26.8284	27.7757	27.1102	27.914	27.2745	27.3513	NA	NA	NA	NA	NA	NA	21.8287	22.0642	22.4921	21.8726	22.0874	21.8784	NA	NA	NA	NA
tr|A0A1S3YZ51|A0A1S3YZ51_TOBAC	A0A1S3YZ51	A0A1S3YZ51_TOBAC	LOC107781436	393	2.5	Nicotiana tabacum OX=4097	4:Protein predicted	ATP phosphoribosyltransferase	0.9731	0.9972	1	5	1	1	1	1	1	0	tr|A0A1S3ZZR4|A0A1S3ZZR4_TOBAC			NA	NA	NA	NA	NA	NA	21.4259	21.2143	21.9679	21.082	21.5248	22.1392	NA	NA	NA	NA	NA	NA	21.4259	21.2143	21.9679	21.082	21.5248	22.1392	NA	NA	NA	NA
tr|A0A1S3Z105|A0A1S3Z105_TOBAC	A0A1S3Z105	A0A1S3Z105_TOBAC	LOC107781811	223	16.8	Nicotiana tabacum OX=4097	3:Protein inferred from homology	ATP synthase subunit b', chloroplastic-like	0.9984	0.9955	4	4	0	1	1	1	1	0	tr|A0A1S3ZWF6|A0A1S3ZWF6_TOBAC			NA	NA	NA	NA	NA	NA	24.9721	25.7774	25.8989	25.9332	25.5072	25.5006	NA	NA	NA	NA	NA	NA	23.3857	22.9083	22.6593	22.7362	22.8826	23.0837	NA	NA	NA	NA
tr|A0A1S3Z1M3|A0A1S3Z1M3_TOBAC	A0A1S3Z1M3	A0A1S3Z1M3_TOBAC	LOC107782040	233	3.5	Nicotiana tabacum OX=4097	3:Protein inferred from homology	Heme-binding protein 2-like	0.9712	0.997	1	4	1	1	1	1	0	0	tr|A0A1S4CPU3|A0A1S4CPU3_TOBAC			NA	NA	NA	NA	NA	NA	22.7992	22.3845	22.89	22.6805	22.5686	22.5623	NA	NA	NA	NA	NA	NA	22.7992	22.3845	22.89	22.6805	22.5686	22.5623	NA	NA	NA	NA
tr|A0A1S3Z4R3|A0A1S3Z4R3_TOBAC	A0A1S3Z4R3	A0A1S3Z4R3_TOBAC	LOC107783010	1046	9.3	Nicotiana tabacum OX=4097	3:Protein inferred from homology	Glycine cleavage system P protein	1	0.999	11	6	1	1	1	1	1	1				NA	NA	NA	NA	NA	NA	27.8335	27.5752	28.181	27.8961	28.2667	28.1859	23.3653	23.5231	23.7941	23.3381	23.926	23.909	23.3653	23.5231	23.7941	23.3381	23.926	23.909	NA	NA	NA	NA
tr|A0A1S3Z555|A0A1S3Z555_TOBAC	A0A1S3Z555	A0A1S3Z555_TOBAC	LOC107783032	237	6.6	Nicotiana tabacum OX=4097	3:Protein inferred from homology	Proteasome subunit alpha type	0.9638	0.9962	1	6	1	1	1	1	1	1	tr|A0A1S3ZES3|A0A1S3ZES3_TOBAC, tr|A0A1S4AN51|A0A1S4AN51_TOBAC, tr|A0A1S4B8G0|A0A1S4B8G0_TOBAC, tr|A0A1S4B9N4|A0A1S4B9N4_TOBAC, tr|A0A1S4BC83|A0A1S4BC83_TOBAC, tr|A0A1S4C1N7|A0A1S4C1N7_TOBAC, tr|A0A1S4C1N9|A0A1S4C1N9_TOBAC, tr|A0A1S4C1Q1|A0A1S4C1Q1_TOBAC, tr|A0A1S4C1W6|A0A1S4C1W6_TOBAC			NA	NA	NA	NA	NA	NA	23.5196	23.2815	23.7239	23.5397	23.7762	23.42	NA	NA	NA	NA	NA	NA	23.5196	23.2815	23.7239	23.5397	23.7762	23.42	NA	NA	NA	NA
tr|A0A1S3Z584|A0A1S3Z584_TOBAC	A0A1S3Z584	A0A1S3Z584_TOBAC	LOC107783106	153	6.5	Nicotiana tabacum OX=4097	4:Protein predicted	Uncharacterized protein LOC107783106	0.9769	0.9976	2	5	0	0	1	2	1	1				NA	NA	NA	NA	NA	NA	22.274	21.6174	22.3404	21.8415	21.7077	21.6593	22.274	21.6174	22.3404	21.8415	21.7077	21.6593	22.274	21.6174	22.3404	21.8415	21.7077	21.6593	NA	NA	NA	NA
tr|A0A1S3Z790|A0A1S3Z790_TOBAC	A0A1S3Z790	A0A1S3Z790_TOBAC	LOC107783830	471	2.5	Nicotiana tabacum OX=4097	3:Protein inferred from homology	Arginine biosynthesis bifunctional protein ArgJ, chloroplastic	0.9731	0.9972	1	5	0	1	1	1	1	1				NA	NA	NA	NA	NA	NA	20.5096	20.3966	20.5863	20.575	20.8459	20.619	20.5096	20.3966	20.5863	20.575	20.8459	20.619	20.5096	20.3966	20.5863	20.575	20.8459	20.619	NA	NA	NA	NA
tr|A0A1S3Z844|A0A1S3Z844_TOBAC	A0A1S3Z844	A0A1S3Z844_TOBAC	LOC107783993	172	27.9	Nicotiana tabacum OX=4097	3:Protein inferred from homology	Peroxisomal (S)-2-hydroxy-acid oxidase-like	1	0.999	5	2	0	1	0	0	1	0				NA	NA	NA	NA	NA	NA	26.2548	26.1349	26.0377	26.0808	26.1231	26.5153	NA	22.0569	NA	21.2467	21.1217	21.65	NA	22.0569	NA	21.2467	21.1217	21.65	NA	NA	NA	NA
tr|A0A1S3Z8Z4|A0A1S3Z8Z4_TOBAC	A0A1S3Z8Z4	A0A1S3Z8Z4_TOBAC	LOC107784332	266	27.1	Nicotiana tabacum OX=4097	3:Protein inferred from homology	fructose-bisphosphate aldolase	1	0.999	6	14	2	3	2	3	2	2				NA	NA	NA	NA	NA	NA	28.8303	29.0174	28.6578	29.1618	28.6642	28.9258	24.9092	24.7604	24.5125	24.7611	24.5134	24.6119	24.9092	25.0015	24.5125	24.8659	24.585	24.6119	NA	25.2786	NA	24.643
tr|A0A1S3ZAB7|A0A1S3ZAB7_TOBAC	A0A1S3ZAB7	A0A1S3ZAB7_TOBAC	LOC107784677	328	5.2	Nicotiana tabacum OX=4097	3:Protein inferred from homology	Guanine nucleotide-binding protein subunit beta-like protein	1	0.9983	2	12	2	2	2	2	2	2	tr|A0A1S4ABX7|A0A1S4ABX7_TOBAC			NA	NA	NA	NA	NA	NA	22.8771	22.8885	22.8938	22.4423	22.5212	22.4738	NA	NA	NA	NA	NA	NA	22.8771	22.8885	22.8938	22.4423	22.5212	22.4738	NA	NA	NA	NA
tr|A0A1S3ZAC9|A0A1S3ZAC9_TOBAC	A0A1S3ZAC9	A0A1S3ZAC9_TOBAC	LOC107784542	447	7	Nicotiana tabacum OX=4097	3:Protein inferred from homology	Tubulin beta chain	1	0.999	3	1	0	0	0	1	0	0	tr|A0A1S4C0B3|A0A1S4C0B3_TOBAC, tr|A0A1S4C858|A0A1S4C858_TOBAC, tr|A0A1S4CEZ1|A0A1S4CEZ1_TOBAC			NA	NA	NA	NA	NA	NA	25.839	26.1419	26.1044	26.5332	26.1704	26.0751	NA	NA	NA	NA	NA	NA	21.7911	21.742	21.8286	21.6367	22.1552	21.9861	NA	NA	NA	NA
tr|A0A1S3ZAS0|A0A1S3ZAS0_TOBAC	A0A1S3ZAS0	A0A1S3ZAS0_TOBAC	LOC107784777	199	7.4	Nicotiana tabacum OX=4097	4:Protein predicted	peptidylprolyl isomerase	0.9778	0.9977	1	4	1	0	1	0	1	1	tr|A0A1S4CJD2|A0A1S4CJD2_TOBAC			NA	NA	NA	NA	NA	NA	21.8859	21.9563	22.1632	21.8476	22.0495	22.4904	NA	NA	NA	NA	NA	NA	21.8859	21.9563	22.1632	21.8476	22.0495	22.4904	NA	NA	NA	NA
tr|A0A1S3ZAU1|A0A1S3ZAU1_TOBAC	A0A1S3ZAU1	A0A1S3ZAU1_TOBAC	LOC107784861	165	27.3	Nicotiana tabacum OX=4097	4:Protein predicted	Glycine-rich RNA-binding protein-like	1	0.999	4	5	0	2	0	2	0	1				NA	NA	NA	NA	NA	NA	26.8607	27.0602	25.9809	27.1943	25.8691	25.6137	20.9618	22.4789	21.3026	22.298	22.0977	21.4713	20.9618	22.4789	21.3026	22.298	22.0977	21.4713	NA	21.6966	NA	21.5139
tr|A0A1S3ZAZ9|A0A1S3ZAZ9_TOBAC	A0A1S3ZAZ9	A0A1S3ZAZ9_TOBAC	LOC107784947	283	9.9	Nicotiana tabacum OX=4097	3:Protein inferred from homology	Histone H1-like	0.9995	0.9959	3	4	0	1	1	1	1	0				NA	NA	NA	NA	NA	NA	25.2874	24.8767	25.6767	24.399	24.8982	24.8006	20.7275	20.5667	21.228	20.3516	20.7775	20.7674	20.7275	20.5667	21.228	20.3516	20.7775	20.7674	NA	NA	NA	NA
tr|A0A1S3ZBE2|A0A1S3ZBE2_TOBAC	A0A1S3ZBE2	A0A1S3ZBE2_TOBAC	LOC107785006	159	16.4	Nicotiana tabacum OX=4097	3:Protein inferred from homology	40S ribosomal protein S11	0.9999	0.9988	3	3	1	0	0	1	1	0				NA	NA	NA	NA	NA	NA	25.7209	25.279	25.4146	25.3498	25.3684	25.6011	NA	NA	NA	NA	NA	NA	22.1471	21.6704	22.416	21.6647	21.6643	22.1419	NA	NA	NA	NA
tr|A0A1S3ZCU3|A0A1S3ZCU3_TOBAC	A0A1S3ZCU3	A0A1S3ZCU3_TOBAC	LOC107785466	261	25.3	Nicotiana tabacum OX=4097	3:Protein inferred from homology	40S ribosomal protein S3a	0.9999	0.9978	7	1	0	0	0	1	0	0				NA	NA	NA	NA	NA	NA	27.5748	27.8473	27.8962	28.0167	27.8882	27.7878	NA	22.0235	21.6583	22.3758	21.7902	21.3434	NA	22.0235	21.6583	22.3758	21.7902	21.3434	NA	NA	NA	NA
tr|A0A1S3ZD03|A0A1S3ZD03_TOBAC	A0A1S3ZD03	A0A1S3ZD03_TOBAC	LOC107785477	260	9.6	Nicotiana tabacum OX=4097	3:Protein inferred from homology	60S ribosomal protein L8-like	0.9995	0.9948	3	9	1	1	2	2	2	1	tr|A0A1S4C8T7|A0A1S4C8T7_TOBAC			NA	NA	NA	NA	NA	NA	26.4568	26.3001	26.6679	26.3424	26.6299	26.5273	NA	NA	NA	NA	NA	NA	24.275	24.3634	24.9299	24.2535	25.06	24.548	NA	NA	NA	NA
tr|A0A1S3ZDD8|A0A1S3ZDD8_TOBAC	A0A1S3ZDD8	A0A1S3ZDD8_TOBAC	LOC107785532	205	13	Nicotiana tabacum OX=4097	3:Protein inferred from homology	Histone H1-like isoform X1	1	0.9989	3	11	3	2	1	1	2	2	tr|A5A393|A5A393_TOBAC			NA	NA	NA	NA	NA	NA	23.747	23.2211	22.2764	21.981	22.9483	23.0936	NA	NA	NA	NA	NA	NA	23.747	23.2211	22.2764	21.981	22.9483	23.0936	22.9404	22.3396	NA	NA
tr|A0A1S3ZFC5|A0A1S3ZFC5_TOBAC	A0A1S3ZFC5	A0A1S3ZFC5_TOBAC	LOC107786253	579	9.7	Nicotiana tabacum OX=4097	4:Protein predicted	Peptide-N4-(N-acetyl-beta- glucosaminyl)asparagine amidase A-like	0.9996	0.9989	5	4	1	0	1	0	1	1				NA	NA	NA	NA	NA	NA	24.9544	23.9359	25.2801	25.0483	23.9797	24.2687	22.7583	21.9537	22.8133	21.6929	21.6764	21.99	22.7583	21.9537	22.8133	21.6929	21.6764	21.99	NA	NA	NA	NA
tr|A0A1S3ZGF9|A0A1S3ZGF9_TOBAC	A0A1S3ZGF9	A0A1S3ZGF9_TOBAC	LOC107786463	128	6.2	Nicotiana tabacum OX=4097	3:Protein inferred from homology	V-type proton ATPase subunit D-like	0.9712	0.997	1	3	0	0	0	1	1	1	tr|A0A1S4CNL5|A0A1S4CNL5_TOBAC, tr|A0A1S4CQG1|A0A1S4CQG1_TOBAC			NA	NA	NA	NA	NA	NA	21.1236	21.1005	21.3908	21.0496	21.2165	21.4569	NA	NA	NA	NA	NA	NA	21.1236	21.1005	21.3908	21.0496	21.2165	21.4569	NA	NA	NA	NA
tr|A0A1S3ZKT5|A0A1S3ZKT5_TOBAC	A0A1S3ZKT5	A0A1S3ZKT5_TOBAC	LOC107787770	164	31.1	Nicotiana tabacum OX=4097	3:Protein inferred from homology	60S ribosomal protein L21-1	1	0.9972	7	14	1	3	2	3	3	2	tr|A0A1S4AD35|A0A1S4AD35_TOBAC			NA	NA	NA	NA	NA	NA	26.9265	26.9405	27.1006	27.0242	27.1771	27.0063	NA	NA	NA	NA	NA	NA	24.81	25.3782	25.1953	25.2562	25.5071	24.8597	NA	25.3832	NA	25.139
tr|A0A1S3ZL41|A0A1S3ZL41_TOBAC	A0A1S3ZL41	A0A1S3ZL41_TOBAC	LOC107787868	599	4.8	Nicotiana tabacum OX=4097	3:Protein inferred from homology	D-3-phosphoglycerate dehydrogenase	1	0.9955	3	9	1	1	1	2	2	2	tr|A0A1S4A5W5|A0A1S4A5W5_TOBAC			NA	NA	NA	NA	NA	NA	22.6546	22.6196	21.6521	21.5466	22.8854	22.8687	NA	NA	NA	NA	NA	NA	22.6546	22.6196	21.6521	21.5466	22.8854	22.8687	21.8511	21.8143	NA	NA
tr|A0A1S3ZMD4|A0A1S3ZMD4_TOBAC	A0A1S3ZMD4	A0A1S3ZMD4_TOBAC	LOC107788261	131	6.1	Nicotiana tabacum OX=4097	3:Protein inferred from homology	Acyl carrier protein	0.9611	0.9959	1	7	1	1	1	2	1	1	tr|A0A1S4AIT0|A0A1S4AIT0_TOBAC			NA	NA	NA	NA	NA	NA	24.3913	24.5513	24.2591	24.5096	24.5636	24.233	NA	NA	NA	NA	NA	NA	24.3913	24.5513	24.2591	24.5096	24.5636	24.233	NA	NA	NA	NA
tr|A0A1S3ZP50|A0A1S3ZP50_TOBAC	A0A1S3ZP50	A0A1S3ZP50_TOBAC	LOC107788934	134	8.2	Nicotiana tabacum OX=4097	4:Protein predicted	14 kDa proline-rich protein DC2.15-like	1	0.999	1	8	2	1	2	2	0	1				NA	NA	NA	NA	NA	NA	22.3981	21.6198	22.8005	21.731	21.5392	21.7043	22.3981	21.6198	22.8005	21.731	21.5392	21.7043	22.3981	21.6198	22.8005	21.731	21.5392	21.7043	NA	NA	NA	NA
tr|A0A1S3ZPB2|A0A1S3ZPB2_TOBAC	A0A1S3ZPB2	A0A1S3ZPB2_TOBAC	LOC107788880	160	29.4	Nicotiana tabacum OX=4097	3:Protein inferred from homology	Eukaryotic translation initiation factor 5A	0.9999	0.999	5	6	1	1	1	1	1	1				NA	NA	NA	NA	NA	NA	27.1375	27.1935	27.3101	27.3809	27.1218	27.5377	21.6786	23.0043	22.1383	22.7067	21.9447	22.0282	21.6786	23.0043	22.1383	22.7067	21.9447	22.0282	NA	NA	NA	NA
tr|A0A1S3ZRB0|A0A1S3ZRB0_TOBAC	A0A1S3ZRB0	A0A1S3ZRB0_TOBAC	LOC107789526	852	1.3	Nicotiana tabacum OX=4097	4:Protein predicted	Pentatricopeptide repeat-containing protein At1g19290	0.9816	0.9981	1	6	1	1	1	1	1	1	tr|A0A1S4AYW6|A0A1S4AYW6_TOBAC			NA	NA	NA	NA	NA	NA	21.7721	22.2385	21.9885	21.3988	21.8692	21.6111	NA	NA	NA	NA	NA	NA	21.7721	22.2385	21.9885	21.3988	21.8692	21.6111	NA	NA	NA	NA
tr|A0A1S3ZTD0|A0A1S3ZTD0_TOBAC	A0A1S3ZTD0	A0A1S3ZTD0_TOBAC	LOC107790279	114	10.5	Nicotiana tabacum OX=4097	3:Protein inferred from homology	Non-specific lipid-transfer protein	0.9902	0.999	2	8	1	1	2	1	2	1				NA	NA	NA	NA	NA	NA	22.9078	22.9097	23.237	23.6586	23.7805	22.9682	22.9078	22.9097	23.237	23.6586	23.7805	22.9682	22.9078	22.9097	23.237	23.6586	23.7805	22.9682	NA	NA	23.382	NA
tr|A0A1S3ZW63|A0A1S3ZW63_TOBAC	A0A1S3ZW63	A0A1S3ZW63_TOBAC	LOC107791167	509	9.2	Nicotiana tabacum OX=4097	4:Protein predicted	Protein plastid transcriptionally active 16, chloroplastic-like	1	0.999	6	5	0	1	1	1	1	1				NA	NA	NA	NA	NA	NA	24.3284	24.5228	26.084	24.6977	25.7655	25.0978	NA	NA	21.7238	NA	21.6587	21.3754	NA	NA	21.7238	NA	21.6587	21.3754	NA	NA	NA	NA
tr|A0A1S3ZWA5|A0A1S3ZWA5_TOBAC	A0A1S3ZWA5	A0A1S3ZWA5_TOBAC	LOC107791201	151	7.9	Nicotiana tabacum OX=4097	3:Protein inferred from homology	40S ribosomal protein S15-like	1	0.9984	1	4	0	1	0	1	2	0	tr|A0A1S4A0S2|A0A1S4A0S2_TOBAC, tr|A0A1S4DK43|A0A1S4DK43_TOBAC			NA	NA	NA	NA	NA	NA	23.057	23.0259	23.1192	22.9377	22.8471	22.8491	NA	NA	NA	NA	NA	NA	23.057	23.0259	23.1192	22.9377	22.8471	22.8491	22.6471	22.6596	22.7565	22.4546
tr|A0A1S3ZX82|A0A1S3ZX82_TOBAC	A0A1S3ZX82	A0A1S3ZX82_TOBAC	LOC107791370	523	3.2	Nicotiana tabacum OX=4097	3:Protein inferred from homology	methylmalonate-semialdehyde dehydrogenase (CoA acylating)	0.9902	0.999	1	5	0	1	1	1	1	1	tr|A0A1S4AMN3|A0A1S4AMN3_TOBAC			NA	NA	NA	NA	NA	NA	20.9837	20.7042	20.9803	20.6478	20.476	20.7545	NA	NA	NA	NA	NA	NA	20.9837	20.7042	20.9803	20.6478	20.476	20.7545	NA	NA	NA	NA
tr|A0A1S3ZXI6|A0A1S3ZXI6_TOBAC	A0A1S3ZXI6	A0A1S3ZXI6_TOBAC	LOC107791538	133	18	Nicotiana tabacum OX=4097	3:Protein inferred from homology	40S ribosomal protein S24	1	0.999	2	4	0	1	0	2	1	0	tr|A0A1S4ATE6|A0A1S4ATE6_TOBAC			NA	NA	NA	NA	NA	NA	22.4384	22.5833	22.0815	23.1051	22.428	22.7423	NA	NA	NA	NA	NA	NA	22.4384	22.5833	22.0815	23.1051	22.428	22.7423	NA	22.4246	NA	23.2638
tr|A0A1S3ZZI4|A0A1S3ZZI4_TOBAC	A0A1S3ZZI4	A0A1S3ZZI4_TOBAC	LOC107792077	231	11.8	Nicotiana tabacum OX=4097	3:Protein inferred from homology	Glutaredoxin-dependent peroxiredoxin	0.9997	0.999	2	3	0	1	0	0	1	1	tr|A0A1S4D678|A0A1S4D678_TOBAC			NA	NA	NA	NA	NA	NA	21.48	22.6153	20.9867	23.3894	22.1544	21.7397	NA	NA	NA	NA	NA	NA	21.48	21.4195	20.9867	22.2386	21.4142	21.7397	NA	NA	NA	NA
tr|A0A1S4A1C0|A0A1S4A1C0_TOBAC	A0A1S4A1C0	A0A1S4A1C0_TOBAC	LOC107792671	581	3.3	Nicotiana tabacum OX=4097	4:Protein predicted	Asparagine synthetase [glutamine-hydrolyzing]	1	0.999	2	10	0	2	2	2	2	2				NA	NA	NA	NA	NA	NA	NA	20.287	23.5242	19.6982	NA	22.6844	NA	NA	NA	NA	NA	NA	NA	20.287	23.5242	19.6982	NA	22.6844	NA	NA	NA	NA
tr|A0A1S4A2R3|A0A1S4A2R3_TOBAC	A0A1S4A2R3	A0A1S4A2R3_TOBAC	LOC107793146	115	7	Nicotiana tabacum OX=4097	4:Protein predicted	Uncharacterized protein LOC107793146	0.9893	0.9989	1	6	1	1	1	1	1	1				NA	NA	NA	NA	NA	NA	22.7364	22.296	22.2466	22.1741	22.3526	22.2772	22.7364	22.296	22.2466	22.1741	22.3526	22.2772	22.7364	22.296	22.2466	22.1741	22.3526	22.2772	NA	NA	NA	NA
tr|A0A1S4A482|A0A1S4A482_TOBAC	A0A1S4A482	A0A1S4A482_TOBAC	LOC107793525	159	29.6	Nicotiana tabacum OX=4097	3:Protein inferred from homology	Eukaryotic translation initiation factor 5A	0.9999	0.999	5	3	0	1	0	1	1	0				NA	NA	NA	NA	NA	NA	26.8746	26.8912	27.1348	27.0892	26.8069	27.2502	NA	22.1768	20.8353	22.1004	20.9163	20.743	NA	22.1768	20.8353	22.1004	20.9163	20.743	NA	NA	NA	NA
tr|A0A1S4A9L3|A0A1S4A9L3_TOBAC	A0A1S4A9L3	A0A1S4A9L3_TOBAC	LOC107795245	309	2.9	Nicotiana tabacum OX=4097	4:Protein predicted	Uncharacterized protein At1g32220, chloroplastic-like isoform X1	0.9893	0.9989	2	6	0	1	1	1	2	1	tr|A0A1S4A9M0|A0A1S4A9M0_TOBAC, tr|A0A1S4C8U4|A0A1S4C8U4_TOBAC, tr|A0A1S4C9C0|A0A1S4C9C0_TOBAC			NA	NA	NA	NA	NA	NA	21.7374	21.1724	21.6537	21.1983	21.4407	21.3028	NA	NA	NA	NA	NA	NA	21.7374	21.1724	21.6537	21.1983	21.4407	21.3028	NA	NA	NA	NA
tr|A0A1S4AJS7|A0A1S4AJS7_TOBAC	A0A1S4AJS7	A0A1S4AJS7_TOBAC	LOC107798218	606	1.5	Nicotiana tabacum OX=4097	4:Protein predicted	Uncharacterized protein LOC107798218	0.9797	0.9979	1	2	1	1	0	0	0	0				NA	NA	NA	NA	NA	NA	21.5356	22.0234	21.4899	22.1132	NA	22.0851	21.5356	22.0234	21.4899	22.1132	NA	22.0851	21.5356	22.0234	21.4899	22.1132	NA	22.0851	NA	NA	NA	NA
tr|A0A1S4AKG1|A0A1S4AKG1_TOBAC	A0A1S4AKG1	A0A1S4AKG1_TOBAC	LOC107798632	481	5.2	Nicotiana tabacum OX=4097	4:Protein predicted	UDP-sulfoquinovose synthase, chloroplastic-like	0.9998	0.999	2	8	1	2	1	1	2	1				NA	NA	NA	NA	NA	NA	NA	21.8801	22.3413	22.0807	22.5948	22.1461	NA	19.2396	NA	19.31	19.5012	NA	NA	21.8801	22.3413	22.0807	22.5948	22.1461	NA	21.7411	NA	21.8884
tr|A0A1S4AKW7|A0A1S4AKW7_TOBAC	A0A1S4AKW7	A0A1S4AKW7_TOBAC	LOC107798744	111	8.1	Nicotiana tabacum OX=4097	3:Protein inferred from homology	60S acidic ribosomal protein P2A-like	0.9996	0.9989	2	7	0	2	1	1	1	2				NA	NA	NA	NA	NA	NA	NA	21.6402	NA	21.3501	21.942	21.8724	NA	NA	NA	NA	NA	NA	NA	21.6402	NA	21.3501	21.942	21.8724	NA	NA	NA	NA
tr|A0A1S4ALM6|A0A1S4ALM6_TOBAC	A0A1S4ALM6	A0A1S4ALM6_TOBAC	LOC107799007	263	4.2	Nicotiana tabacum OX=4097	4:Protein predicted	Biotin carboxyl carrier protein of acetyl-CoA carboxylase	0.9902	0.999	2	7	0	1	2	1	2	1	tr|A0A1S4AWJ7|A0A1S4AWJ7_TOBAC, tr|A0A1S4BHS2|A0A1S4BHS2_TOBAC			NA	NA	NA	NA	NA	NA	21.5631	21.9019	22.1197	22.5256	21.8541	21.8185	NA	NA	NA	NA	NA	NA	21.5631	21.9019	22.1197	22.5256	21.8541	21.8185	NA	NA	22.602	NA
tr|A0A1S4ARQ0|A0A1S4ARQ0_TOBAC	A0A1S4ARQ0	A0A1S4ARQ0_TOBAC	LOC107800556	192	15.6	Nicotiana tabacum OX=4097	3:Protein inferred from homology	50S ribosomal protein L24, chloroplastic-like	0.9999	0.9957	3	7	1	1	1	1	1	2				NA	NA	NA	NA	NA	NA	23.3268	24.2536	23.518	23.8806	23.5601	23.7117	NA	NA	NA	NA	NA	NA	22.262	23.4005	22.5554	22.9749	22.6157	22.5324	NA	NA	NA	NA
tr|A0A1S4ARQ1|A0A1S4ARQ1_TOBAC	A0A1S4ARQ1	A0A1S4ARQ1_TOBAC	LOC107800572	398	14.8	Nicotiana tabacum OX=4097	4:Protein predicted	Calcium sensing receptor, chloroplastic-like	1	0.999	5	12	2	2	2	2	2	2				NA	NA	NA	NA	NA	NA	23.8678	24.3718	23.5893	24.6325	23.9723	23.7406	22.5048	23.4565	22.2302	23.7313	23.1333	22.2045	22.5048	23.4565	22.2302	23.7313	23.1333	22.2045	NA	22.5851	NA	22.8496
tr|A0A1S4ATV0|A0A1S4ATV0_TOBAC	A0A1S4ATV0	A0A1S4ATV0_TOBAC	LOC107801239	128	8.2	Nicotiana tabacum OX=4097	3:Protein inferred from homology	Ribonucloprotein	0.9556	0.9953	1	4	0	1	1	1	0	1	tr|A0A1S4CQG3|A0A1S4CQG3_TOBAC, tr|A0A1S4CQH6|A0A1S4CQH6_TOBAC, tr|A0A1S4CQV7|A0A1S4CQV7_TOBAC, tr|A0A1S4CQW7|A0A1S4CQW7_TOBAC, tr|A0A1S4DG91|A0A1S4DG91_TOBAC			NA	NA	NA	NA	NA	NA	NA	24.6625	NA	24.504	NA	NA	NA	NA	NA	NA	NA	NA	NA	24.6625	NA	24.504	NA	NA	NA	NA	NA	NA
tr|A0A1S4AUN0|A0A1S4AUN0_TOBAC	A0A1S4AUN0	A0A1S4AUN0_TOBAC	LOC107801550	160	29.4	Nicotiana tabacum OX=4097	3:Protein inferred from homology	Eukaryotic translation initiation factor 5A	0.9999	0.999	5	5	0	1	1	1	1	1				NA	NA	NA	NA	NA	NA	27.1043	27.1534	27.2897	27.3579	27.1076	27.5251	NA	22.0027	21.12	21.9579	21.3182	21.2991	NA	22.0027	21.12	21.9579	21.3182	21.2991	NA	NA	NA	NA
tr|A0A1S4AVP7|A0A1S4AVP7_TOBAC	A0A1S4AVP7	A0A1S4AVP7_TOBAC	LOC107801799	105	7.6	Nicotiana tabacum OX=4097	3:Protein inferred from homology	60S ribosomal protein L44	0.9902	0.999	1	7	2	1	0	2	1	1				NA	NA	NA	NA	NA	NA	25.163	25.0009	23.8407	24.1209	25.0026	23.7559	25.163	25.0009	23.8407	24.1209	25.0026	23.7559	25.163	25.0009	23.8407	24.1209	25.0026	23.7559	NA	NA	NA	NA
tr|A0A1S4AW82|A0A1S4AW82_TOBAC	A0A1S4AW82	A0A1S4AW82_TOBAC	LOC107802027	479	22.6	Nicotiana tabacum OX=4097	3:Protein inferred from homology	Ribulose bisphosphate carboxylase/oxygenase activase, chloroplastic	1	0.999	11	8	1	2	1	2	1	1	tr|A0A1S4AWG6|A0A1S4AWG6_TOBAC			NA	NA	NA	NA	NA	NA	28.5503	28.7441	28.3269	28.7528	28.5534	28.2749	NA	NA	NA	NA	NA	NA	23.8175	22.6453	23.2477	24.6172	24.3729	20.6508	NA	NA	NA	24.6034
tr|A0A1S4AWC1|A0A1S4AWC1_TOBAC	A0A1S4AWC1	A0A1S4AWC1_TOBAC	LOC107801918	275	2.5	Nicotiana tabacum OX=4097	3:Protein inferred from homology	Succinate dehydrogenase [ubiquinone] iron-sulfur subunit, mitochondrial	0.9731	0.9972	1	5	0	1	1	1	1	1	tr|A0A1S4AYE8|A0A1S4AYE8_TOBAC			NA	NA	NA	NA	NA	NA	20.4358	20.4873	20.4094	20.0018	20.6236	20.562	NA	NA	NA	NA	NA	NA	20.4358	20.4873	20.4094	20.0018	20.6236	20.562	NA	NA	NA	NA
tr|A0A1S4AZ17|A0A1S4AZ17_TOBAC	A0A1S4AZ17	A0A1S4AZ17_TOBAC	LOC107802841	206	16.5	Nicotiana tabacum OX=4097	3:Protein inferred from homology	60S ribosomal protein L13	0.9999	0.999	4	3	0	0	1	1	1	0				NA	NA	NA	NA	NA	NA	25.5116	25.4894	26.0463	25.7032	26.2312	26.2879	21.9684	21.3812	22.0642	21.6083	22.2478	21.9185	21.9684	21.3812	22.0642	21.6083	22.2478	21.9185	NA	NA	NA	NA
tr|A0A1S4B0B4|A0A1S4B0B4_TOBAC	A0A1S4B0B4	A0A1S4B0B4_TOBAC	LOC107803237	971	31.6	Nicotiana tabacum OX=4097	3:Protein inferred from homology	valine--tRNA ligase	1	0.9986	33	13	4	5	0	4	0	0				NA	NA	NA	NA	NA	NA	34.0569	34.0819	26.6341	33.9721	20.8647	20.1853	NA	NA	NA	NA	NA	NA	29.1224	28.8565	NA	28.7524	NA	NA	NA	NA	NA	NA
tr|A0A1S4B0W1|A0A1S4B0W1_TOBAC	A0A1S4B0W1	A0A1S4B0W1_TOBAC	LOC107803306	858	2	Nicotiana tabacum OX=4097	4:Protein predicted	Squamous cell carcinoma antigen recognized by T-cells 3-like	0.9826	0.9982	1	1	0	0	0	1	0	0				NA	NA	NA	NA	NA	NA	NA	18.5608	19.0565	19.022	NA	NA	NA	18.5608	19.0565	19.022	NA	NA	NA	18.5608	19.0565	19.022	NA	NA	NA	NA	NA	NA
tr|A0A1S4B8Z8|A0A1S4B8Z8_TOBAC	A0A1S4B8Z8	A0A1S4B8Z8_TOBAC	LOC107805709	206	20.9	Nicotiana tabacum OX=4097	3:Protein inferred from homology	60S ribosomal protein L13	0.9999	0.999	5	2	1	0	0	0	0	1				NA	NA	NA	NA	NA	NA	26.4435	26.4151	26.7652	26.4982	26.9312	27.0223	22.1066	21.5952	NA	NA	22.5603	22.49	22.1066	21.5952	NA	NA	22.5603	22.49	NA	NA	NA	NA
tr|A0A1S4B9L9|A0A1S4B9L9_TOBAC	A0A1S4B9L9	A0A1S4B9L9_TOBAC	LOC107806021	133	28.6	Nicotiana tabacum OX=4097	3:Protein inferred from homology	60S ribosomal protein L14-2-like	1	0.9969	4	7	1	1	2	1	1	1				NA	NA	NA	NA	NA	NA	26.3251	26.1608	26.1381	26.3041	26.5691	26.3925	22.7127	21.9862	23.2015	23.3654	23.1407	22.5699	22.7127	21.9862	23.2015	23.3654	23.1407	22.5699	NA	NA	22.4933	22.477
tr|A0A1S4BAE7|A0A1S4BAE7_TOBAC	A0A1S4BAE7	A0A1S4BAE7_TOBAC	LOC107806279	161	5	Nicotiana tabacum OX=4097	4:Protein predicted	Uncharacterized protein LOC107806279	0.9547	0.9952	1	6	1	1	1	1	1	1	tr|A0A1S4CZ98|A0A1S4CZ98_TOBAC			NA	NA	NA	NA	NA	NA	22.255	22.2932	22.5413	22.206	22.0294	22.5425	NA	NA	NA	NA	NA	NA	22.255	22.2932	22.5413	22.206	22.0294	22.5425	NA	NA	NA	NA
tr|A0A1S4BB89|A0A1S4BB89_TOBAC	A0A1S4BB89	A0A1S4BB89_TOBAC	LOC107806492	520	1.9	Nicotiana tabacum OX=4097	3:Protein inferred from homology	Glucose-1-phosphate adenylyltransferase	0.9902	0.999	1	6	1	1	1	1	1	1	tr|A0A1S4C9G4|A0A1S4C9G4_TOBAC			NA	NA	NA	NA	NA	NA	22.3297	22.5708	22.1393	22.1423	22.6161	22.796	NA	NA	NA	NA	NA	NA	22.3297	22.5708	22.1393	22.1423	22.6161	22.796	NA	NA	NA	NA
tr|A0A1S4BBJ2|A0A1S4BBJ2_TOBAC	A0A1S4BBJ2	A0A1S4BBJ2_TOBAC	LOC107806593	470	5.5	Nicotiana tabacum OX=4097	4:Protein predicted	Uncharacterized protein LOC107806593	1	0.9988	3	8	2	3	0	3	0	0				NA	NA	NA	NA	NA	NA	21.8605	22.673	NA	22.2805	NA	NA	21.8605	22.673	NA	22.2805	NA	NA	21.8605	22.673	NA	22.2805	NA	NA	NA	21.7965	NA	21.3869
tr|A0A1S4BCB4|A0A1S4BCB4_TOBAC	A0A1S4BCB4	A0A1S4BCB4_TOBAC	LOC107806837	226	16.8	Nicotiana tabacum OX=4097	3:Protein inferred from homology	Glutaredoxin-dependent peroxiredoxin	0.9998	0.999	3	12	1	3	1	3	3	1				NA	NA	NA	NA	NA	NA	22.4377	23.4512	22.7681	23.7245	22.8298	22.6215	NA	22.6579	NA	NA	NA	NA	22.4377	23.4512	22.7681	23.7245	22.8298	22.6215	NA	22.8565	NA	23.2231
tr|A0A1S4BCE5|A0A1S4BCE5_TOBAC	A0A1S4BCE5	A0A1S4BCE5_TOBAC	LOC107806827	985	1.1	Nicotiana tabacum OX=4097	4:Protein predicted	Uncharacterized protein LOC107806827 isoform X2	0.9883	0.9988	2	3	0	1	0	1	1	0	tr|A0A1S4BCL4|A0A1S4BCL4_TOBAC, tr|A0A1S4BCM4|A0A1S4BCM4_TOBAC			NA	NA	NA	NA	NA	NA	NA	NA	NA	NA	22.7426	NA	NA	NA	NA	NA	NA	NA	NA	NA	NA	NA	22.7426	NA	NA	NA	NA	NA
tr|A0A1S4BD66|A0A1S4BD66_TOBAC	A0A1S4BD66	A0A1S4BD66_TOBAC	LOC107807065	396	22.5	Nicotiana tabacum OX=4097	3:Protein inferred from homology	Fructose-bisphosphate aldolase	1	0.999	9	9	1	2	1	2	1	2				NA	NA	NA	NA	NA	NA	29.4162	29.5122	29.3908	29.6485	29.3553	29.4496	24.1539	24.9601	24.6399	24.92	24.4618	24.5428	24.1539	24.9601	24.6399	24.92	24.4618	24.5428	NA	NA	NA	NA
tr|A0A1S4BFQ9|A0A1S4BFQ9_TOBAC	A0A1S4BFQ9	A0A1S4BFQ9_TOBAC	LOC107807744	464	2.6	Nicotiana tabacum OX=4097	3:Protein inferred from homology	3-ketoacyl-CoA thiolase 2, peroxisomal-like	0.975	0.9974	1	6	1	1	1	1	1	1	tr|A0A1S4D1D4|A0A1S4D1D4_TOBAC			NA	NA	NA	NA	NA	NA	21.5267	21.4126	21.3444	21.0376	21.4691	21.3499	NA	NA	NA	NA	NA	NA	21.5267	21.4126	21.3444	21.0376	21.4691	21.3499	NA	NA	NA	NA
tr|A0A1S4BFY1|A0A1S4BFY1_TOBAC	A0A1S4BFY1	A0A1S4BFY1_TOBAC	LOC107807853	180	9.4	Nicotiana tabacum OX=4097	3:Protein inferred from homology	Histone H1-like	0.9998	0.999	2	6	1	1	1	1	1	1				NA	NA	NA	NA	NA	NA	23.5137	23.3332	22.6496	22.2678	23.1943	23.2175	22.3422	21.9755	22.6496	22.2678	22.4408	22.4741	22.3422	21.9755	22.6496	22.2678	22.4408	22.4741	NA	NA	NA	NA
tr|A0A1S4BLU8|A0A1S4BLU8_TOBAC	A0A1S4BLU8	A0A1S4BLU8_TOBAC	LOC107809711	249	8	Nicotiana tabacum OX=4097	3:Protein inferred from homology	20 kDa chaperonin, chloroplastic-like	0.9997	0.999	2	4	0	0	1	1	1	1				NA	NA	NA	NA	NA	NA	23.8583	23.4935	21.9139	21.6294	24.2184	21.8205	NA	NA	21.9139	21.6294	21.8961	21.8205	NA	NA	21.9139	21.6294	21.8961	21.8205	NA	NA	NA	NA
tr|A0A1S4BLV1|A0A1S4BLV1_TOBAC	A0A1S4BLV1	A0A1S4BLV1_TOBAC	LOC107809674	235	6.8	Nicotiana tabacum OX=4097	4:Protein predicted	ATP-dependent Clp protease ATP-binding subunit CLPT1, chloroplastic-like	0.9998	0.9973	4	10	0	2	1	2	3	2				NA	NA	NA	NA	NA	NA	22.6233	23.1422	22.6359	22.355	23.6383	23.7579	NA	NA	NA	NA	NA	NA	22.6233	23.1422	22.6359	22.355	23.6383	23.7579	NA	22.254	NA	NA
tr|A0A1S4BM69|A0A1S4BM69_TOBAC	A0A1S4BM69	A0A1S4BM69_TOBAC	LOC107809779	143	54.5	Nicotiana tabacum OX=4097	3:Protein inferred from homology	60S ribosomal protein L28-1-like	1	0.999	8	7	1	1	1	2	1	1				NA	NA	NA	NA	NA	NA	27.2651	26.9678	27.1196	27.2738	27.061	27.5259	23.5458	23.2104	23.3434	22.5872	23.2033	22.8177	23.5458	23.2104	23.3434	22.5872	23.2033	22.8177	NA	NA	NA	NA
tr|A0A1S4BNY0|A0A1S4BNY0_TOBAC	A0A1S4BNY0	A0A1S4BNY0_TOBAC	LOC107810310	245	5.3	Nicotiana tabacum OX=4097	3:Protein inferred from homology	Chlorophyll a-b binding protein, chloroplastic	0.9902	0.999	1	9	1	2	1	2	2	1	tr|A0A1S4C6X0|A0A1S4C6X0_TOBAC, tr|A0A1S4CEK4|A0A1S4CEK4_TOBAC, tr|A0A1S4DDG4|A0A1S4DDG4_TOBAC			NA	NA	NA	NA	NA	NA	22.3636	23.8778	22.8848	24.1495	23.3312	23.2071	NA	NA	NA	NA	NA	NA	22.3636	23.8778	22.8848	24.1495	23.3312	23.2071	NA	NA	NA	NA
tr|A0A1S4BSU3|A0A1S4BSU3_TOBAC	A0A1S4BSU3	A0A1S4BSU3_TOBAC	LOC107811461	127	26.8	Nicotiana tabacum OX=4097	3:Protein inferred from homology	60S ribosomal protein L22-2-like	0.9999	0.999	3	12	2	2	2	2	2	2				NA	NA	NA	NA	NA	NA	24.2953	24.07	23.767	23.9338	23.6851	23.8769	NA	NA	NA	NA	NA	NA	22.8609	22.2133	22.26	22.5307	22.8011	22.7069	NA	NA	NA	NA
tr|A0A1S4BTZ5|A0A1S4BTZ5_TOBAC	A0A1S4BTZ5	A0A1S4BTZ5_TOBAC	LOC107811809	128	10.2	Nicotiana tabacum OX=4097	3:Protein inferred from homology	Non-specific lipid-transfer protein 1-like	0.9902	0.999	1	5	0	1	1	1	1	1				NA	NA	NA	NA	NA	NA	21.8355	21.278	21.5564	20.9617	21.2458	21.2647	21.8355	21.278	21.5564	20.9617	21.2458	21.2647	21.8355	21.278	21.5564	20.9617	21.2458	21.2647	NA	NA	NA	NA
tr|A0A1S4BU79|A0A1S4BU79_TOBAC	A0A1S4BU79	A0A1S4BU79_TOBAC	LOC107811954	226	39.8	Nicotiana tabacum OX=4097	3:Protein inferred from homology	Elongation factor 1-beta-like	1	0.999	9	6	1	1	1	1	1	1				NA	NA	NA	NA	NA	NA	26.2792	26.3786	26.375	26.2222	26.2716	26.0774	21.8552	22.1223	22.4444	22.253	22.4348	22.5545	21.8552	22.1223	22.4444	22.253	22.4348	22.5545	NA	NA	NA	NA
tr|A0A1S4BUF1|A0A1S4BUF1_TOBAC	A0A1S4BUF1	A0A1S4BUF1_TOBAC	LOC107811966	386	18.4	Nicotiana tabacum OX=4097	3:Protein inferred from homology	ADP/ATP translocase	1	0.999	8	4	0	1	1	1	1	0				NA	NA	NA	NA	NA	NA	26.6863	26.6641	26.4283	26.5823	26.5762	26.278	21.3672	21.4857	NA	NA	NA	NA	21.3672	21.4857	NA	NA	NA	NA	NA	NA	NA	NA
tr|A0A1S4BUQ4|A0A1S4BUQ4_TOBAC	A0A1S4BUQ4	A0A1S4BUQ4_TOBAC	LOC107812087	180	6.7	Nicotiana tabacum OX=4097	3:Protein inferred from homology	Monothiol glutaredoxin-S10-like isoform X1	0.9902	0.999	1	5	0	0	1	1	2	1				NA	NA	NA	NA	NA	NA	21.8054	22.11	22.3389	22.4431	22.4458	22.5218	21.8054	22.11	22.3389	22.4431	22.4458	22.5218	21.8054	22.11	22.3389	22.4431	22.4458	22.5218	NA	NA	NA	NA
tr|A0A1S4BWC8|A0A1S4BWC8_TOBAC	A0A1S4BWC8	A0A1S4BWC8_TOBAC	LOC107812523	417	11	Nicotiana tabacum OX=4097	3:Protein inferred from homology	26S protease regulatory subunit 8 homolog A-like	1	0.999	4	7	0	2	0	2	3	0	tr|A0A1S4C9L8|A0A1S4C9L8_TOBAC, tr|A0A1S4DNV3|A0A1S4DNV3_TOBAC, tr|L7UU40|L7UU40_TOBAC			NA	NA	NA	NA	NA	NA	23.6835	23.7054	23.5942	23.7976	23.5238	23.5714	NA	NA	NA	NA	NA	NA	20.1084	20.2082	19.2806	19.7058	19.9901	19.8555	NA	NA	NA	NA
tr|A0A1S4BWP8|A0A1S4BWP8_TOBAC	A0A1S4BWP8	A0A1S4BWP8_TOBAC	LOC107812562	383	6.3	Nicotiana tabacum OX=4097	4:Protein predicted	26S proteasome non-ATPase regulatory subunit 2 homolog A-like	1	0.9955	2	3	0	1	1	1	0	0	tr|A0A1S4CMV5|A0A1S4CMV5_TOBAC			NA	NA	NA	NA	NA	NA	20.3633	19.9227	20.6769	19.7268	20.3498	19.6637	NA	NA	NA	NA	NA	NA	20.3633	19.9227	20.6769	19.7268	20.3498	19.6637	NA	NA	NA	NA
tr|A0A1S4BZV9|A0A1S4BZV9_TOBAC	A0A1S4BZV9	A0A1S4BZV9_TOBAC	LOC107813669	110	27.3	Nicotiana tabacum OX=4097	3:Protein inferred from homology	60S ribosomal protein L36	0.9999	0.999	3	6	1	1	1	1	1	1				NA	NA	NA	NA	NA	NA	26.5506	26.5531	26.449	26.2834	26.5416	26.8404	NA	NA	NA	NA	NA	NA	23.2635	23.1457	22.7894	22.4148	23.1012	23.2915	NA	NA	NA	NA
tr|A0A1S4C7C1|A0A1S4C7C1_TOBAC	A0A1S4C7C1	A0A1S4C7C1_TOBAC	LOC107815905	744	22.8	Nicotiana tabacum OX=4097	3:Protein inferred from homology	transketolase	0.9999	0.999	17	7	1	2	1	1	1	1				NA	NA	NA	NA	NA	NA	29.3101	29.2759	29.0956	29.1627	29.5317	29.2654	24.4767	24.3046	23.8076	23.732	23.813	24.3121	24.4767	24.3046	23.8076	23.732	23.813	24.3121	NA	NA	NA	NA
tr|A0A1S4C953|A0A1S4C953_TOBAC	A0A1S4C953	A0A1S4C953_TOBAC	LOC107816435	219	12	Nicotiana tabacum OX=4097	4:Protein predicted	Glycine-rich protein 2-like	0.9902	0.999	1	6	1	1	1	1	1	1	tr|A0A1S4DS18|A0A1S4DS18_TOBAC			NA	NA	NA	NA	NA	NA	22.7712	22.8049	22.6828	22.8188	22.7624	22.7477	NA	NA	NA	NA	NA	NA	22.7712	22.8049	22.6828	22.8188	22.7624	22.7477	NA	NA	NA	NA
tr|A0A1S4C9M3|A0A1S4C9M3_TOBAC	A0A1S4C9M3	A0A1S4C9M3_TOBAC	LOC107816710	284	3.9	Nicotiana tabacum OX=4097	4:Protein predicted	ATP-dependent RNA helicase A-like isoform X2	0.9902	0.999	1	5	1	1	1	1	1	0	tr|A0A1S4CA01|A0A1S4CA01_TOBAC			NA	NA	NA	NA	NA	NA	22.653	22.3055	22.0762	22.0944	22.4389	22.5774	NA	NA	NA	NA	NA	NA	22.653	22.3055	22.0762	22.0944	22.4389	22.5774	NA	NA	NA	NA
tr|A0A1S4CEU0|A0A1S4CEU0_TOBAC	A0A1S4CEU0	A0A1S4CEU0_TOBAC	LOC107818213	405	22.5	Nicotiana tabacum OX=4097	3:Protein inferred from homology	60S ribosomal protein L4-like	0.9999	0.999	9	6	1	1	1	1	1	1				NA	NA	NA	NA	NA	NA	26.7533	26.9998	26.6553	26.956	26.7787	27.3242	NA	NA	NA	NA	NA	NA	23.3821	23.0671	22.878	23.0384	23.0607	23.3207	NA	NA	NA	NA
tr|A0A1S4CHM7|A0A1S4CHM7_TOBAC	A0A1S4CHM7	A0A1S4CHM7_TOBAC	LOC107818947	148	12.2	Nicotiana tabacum OX=4097	4:Protein predicted	Glycine-rich RNA-binding protein-like	0.9989	0.9957	3	6	1	1	1	1	1	1				NA	NA	NA	NA	NA	NA	23.8812	24.7471	23.9363	24.8675	23.9029	24.2929	22.2272	22.8821	22.8508	22.1489	21.9901	21.8101	22.2272	22.8821	22.8508	22.1489	21.9901	21.8101	NA	NA	NA	NA
tr|A0A1S4CKF3|A0A1S4CKF3_TOBAC	A0A1S4CKF3	A0A1S4CKF3_TOBAC	LOC107819989	158	11.4	Nicotiana tabacum OX=4097	3:Protein inferred from homology	30S ribosomal protein S17, chloroplastic	0.9994	0.9967	2	3	0	0	0	1	1	1				NA	NA	NA	NA	NA	NA	24.2197	24.2166	23.7631	24.326	23.6586	24.2484	21.1849	22.6317	21.5493	23.2096	22.4279	22.6593	21.1849	22.6317	21.5493	23.2096	22.4279	22.6593	NA	NA	NA	NA
tr|A0A1S4CR57|A0A1S4CR57_TOBAC	A0A1S4CR57	A0A1S4CR57_TOBAC	LOC107821815	628	3.2	Nicotiana tabacum OX=4097	4:Protein predicted	Beta-glucosidase BoGH3B-like	0.9998	0.999	1	6	1	1	1	1	1	1	tr|O82151|O82151_TOBAC			NA	NA	NA	NA	NA	NA	21.5046	22.4008	21.6853	22.291	21.6912	21.6351	NA	NA	NA	NA	NA	NA	21.5046	22.4008	21.6853	22.291	21.6912	21.6351	NA	NA	NA	NA
tr|A0A1S4CSG9|A0A1S4CSG9_TOBAC	A0A1S4CSG9	A0A1S4CSG9_TOBAC	LOC107822214	150	24	Nicotiana tabacum OX=4097	4:Protein predicted	Elongation factor TuB, chloroplastic-like	0.9987	0.9962	4	6	1	1	1	1	1	1				NA	NA	NA	NA	NA	NA	27.2831	27.2203	26.4884	27.1011	26.5861	26.6073	23.3764	23.845	23.0397	23.8715	22.7154	23.1108	23.3764	23.845	23.0397	23.8715	22.7154	23.1108	NA	NA	NA	NA
tr|A0A1S4CUE0|A0A1S4CUE0_TOBAC	A0A1S4CUE0	A0A1S4CUE0_TOBAC	LOC107822572	191	10.5	Nicotiana tabacum OX=4097	4:Protein predicted	Ferredoxin-dependent glutamate synthase, chloroplastic-like	1	0.999	2	15	1	3	2	3	4	2				NA	NA	NA	NA	NA	NA	21.8108	23.6133	22.406	23.8375	23.8356	23.2773	21.8108	23.6133	22.406	23.8375	23.8356	23.2773	21.8108	23.6133	22.406	23.8375	23.8356	23.2773	NA	22.9782	NA	23.4341
tr|A0A1S4CYE4|A0A1S4CYE4_TOBAC	A0A1S4CYE4	A0A1S4CYE4_TOBAC	LOC107823973	240	34.6	Nicotiana tabacum OX=4097	3:Protein inferred from homology	60S ribosomal protein L7-4	1	0.9977	8	7	1	1	1	1	1	2				NA	NA	NA	NA	NA	NA	26.4205	26.699	26.6811	26.5961	26.527	26.8511	NA	21.4683	20.4086	21.047	20.8953	21.2148	23.4185	21.4683	23.5229	23.8972	20.8953	23.6238	NA	NA	23.1573	23.6445
tr|A0A1S4D1U0|A0A1S4D1U0_TOBAC	A0A1S4D1U0	A0A1S4D1U0_TOBAC	LOC107825032	178	24.2	Nicotiana tabacum OX=4097	3:Protein inferred from homology	60S ribosomal protein L18a	1	0.999	5	10	1	1	2	2	2	2				NA	NA	NA	NA	NA	NA	25.8637	26.5992	25.6336	26.2384	26.1794	26.4617	24.0416	NA	NA	NA	NA	NA	24.0416	NA	NA	NA	NA	NA	NA	NA	NA	NA
tr|A0A1S4D5C4|A0A1S4D5C4_TOBAC	A0A1S4D5C4	A0A1S4D5C4_TOBAC	LOC107826102	242	34.7	Nicotiana tabacum OX=4097	3:Protein inferred from homology	60S ribosomal protein L7-2-like	1	0.999	8	6	1	1	1	1	1	1				NA	NA	NA	NA	NA	NA	26.4996	26.9354	26.7581	26.6286	26.7216	26.927	22.4909	22.6684	23.0396	22.5379	22.7409	23.0004	22.4909	22.6684	23.0396	22.5379	22.7409	23.0004	NA	NA	NA	NA
tr|A0A1S4D7A4|A0A1S4D7A4_TOBAC	A0A1S4D7A4	A0A1S4D7A4_TOBAC	LOC107826800	589	36.2	Nicotiana tabacum OX=4097	3:Protein inferred from homology	RuBisCO large subunit-binding protein subunit alpha	1	0.999	20	3	1	1	0	1	0	0				NA	NA	NA	NA	NA	NA	29.5148	29.4487	27.5908	29.1207	27.6564	27.5245	NA	NA	20.4073	22.319	20.7125	20.6584	NA	NA	20.4073	22.319	20.7125	20.6584	NA	NA	NA	NA
tr|A0A1S4DCC6|A0A1S4DCC6_TOBAC	A0A1S4DCC6	A0A1S4DCC6_TOBAC	LOC107828289	258	10.1	Nicotiana tabacum OX=4097	3:Protein inferred from homology	Hydroxyacylglutathione hydrolase cytoplasmic	0.9988	0.9967	3	6	1	1	1	1	1	1				NA	NA	NA	NA	NA	NA	24.4233	24.4125	24.5281	24.389	24.8669	24.4625	22.4833	22.6641	22.092	22.7532	22.9534	22.9203	22.4833	22.6641	22.092	22.7532	22.9534	22.9203	NA	NA	NA	NA
tr|A0A1S4DFI4|A0A1S4DFI4_TOBAC	A0A1S4DFI4	A0A1S4DFI4_TOBAC	LOC107829071	152	7.9	Nicotiana tabacum OX=4097	3:Protein inferred from homology	40S ribosomal protein S15-like	1	0.999	1	18	2	3	3	4	3	3				NA	NA	NA	NA	NA	NA	25.3351	25.3166	25.4616	25.6706	25.2442	25.1681	25.3351	25.3166	25.4616	25.6706	25.2442	25.1681	25.3351	25.3166	25.4616	25.6706	25.2442	25.1681	25.0512	25.0317	25.0772	25.4166
tr|A0A1S4DGY7|A0A1S4DGY7_TOBAC	A0A1S4DGY7	A0A1S4DGY7_TOBAC	LOC107829591	187	18.7	Nicotiana tabacum OX=4097	3:Protein inferred from homology	60S ribosomal protein L18-2-like	0.9983	0.999	4	5	1	0	1	1	1	1				NA	NA	NA	NA	NA	NA	26.6868	26.739	26.7632	26.8304	27.0096	26.8528	NA	NA	NA	NA	NA	NA	21.6451	21.9357	21.6939	21.7985	21.6225	21.6447	NA	NA	NA	NA
tr|A0A1S4DHV5|A0A1S4DHV5_TOBAC	A0A1S4DHV5	A0A1S4DHV5_TOBAC	LOC107829900	91	13.2	Nicotiana tabacum OX=4097	3:Protein inferred from homology	60S ribosomal protein L27a-2-like	0.9902	0.999	1	6	1	1	1	1	1	1				NA	NA	NA	NA	NA	NA	23.522	23.5056	23.4835	23.6458	23.3166	23.4823	23.522	23.5056	23.4835	23.6458	23.3166	23.4823	23.522	23.5056	23.4835	23.6458	23.3166	23.4823	NA	NA	NA	NA
tr|A0A1S4DPF6|A0A1S4DPF6_TOBAC	A0A1S4DPF6	A0A1S4DPF6_TOBAC	LOC107831741	252	3.6	Nicotiana tabacum OX=4097	4:Protein predicted	Pistil-specific extensin-like protein	0.9902	0.999	1	5	0	1	1	1	1	1				NA	NA	NA	NA	NA	NA	NA	20.7936	20.3441	20.7075	20.661	21.0447	NA	20.7936	20.3441	20.7075	20.661	21.0447	NA	20.7936	20.3441	20.7075	20.661	21.0447	NA	NA	NA	NA
tr|A0A1S4DPW9|A0A1S4DPW9_TOBAC	A0A1S4DPW9	A0A1S4DPW9_TOBAC	LOC107832173	124	27.4	Nicotiana tabacum OX=4097	3:Protein inferred from homology	60S ribosomal protein L22-3-like	0.9999	0.999	3	6	1	1	1	1	1	1				NA	NA	NA	NA	NA	NA	24.2675	24.18	23.7547	24.1382	23.2847	23.791	NA	NA	NA	NA	NA	NA	22.7846	22.5773	22.2248	23.0188	21.9459	22.506	NA	NA	NA	NA
tr|A0A1S4DRS8|A0A1S4DRS8_TOBAC	A0A1S4DRS8	A0A1S4DRS8_TOBAC	LOC107832772	140	18.6	Nicotiana tabacum OX=4097	3:Protein inferred from homology	60S ribosomal protein L23-like	0.9951	0.9966	3	17	3	2	3	4	2	3				NA	NA	NA	NA	NA	NA	23.6338	23.9275	22.9612	23.6765	23.6237	23.3994	NA	NA	NA	NA	NA	NA	23.6338	23.9275	22.9612	23.6765	23.6237	23.3994	23.7397	NA	NA	NA
tr|D2K7Z2|D2K7Z2_TOBAC	D2K7Z2	D2K7Z2_TOBAC	PsaN	168	6	Nicotiana tabacum OX=4097	2:Experimental evidence at transcript level	Photosystem I reaction center subunit	0.9854	0.9985	1	7	1	1	1	2	1	1				NA	NA	NA	NA	NA	NA	25.8743	25.8258	26.3786	26.0907	26.1873	26.2015	25.8743	25.8258	26.3786	26.0907	26.1873	26.2015	25.8743	25.8258	26.3786	26.0907	26.1873	26.2015	NA	NA	NA	NA
tr|I7GVS5|I7GVS5_TOBAC	I7GVS5	I7GVS5_TOBAC	NtHsp70	649	17.3	Nicotiana tabacum OX=4097	2:Experimental evidence at transcript level	Heat shock cognate 70 kDa protein 2-like	0.9209	0.9989	11	6	1	1	1	1	1	1				NA	NA	NA	NA	NA	NA	27.0088	27.2438	26.9457	27.3083	27.167	27.1284	NA	NA	NA	NA	NA	NA	23.2144	22.7462	22.7857	22.9234	22.4405	22.7554	NA	NA	NA	NA
tr|L0SS91|L0SS91_TOBAC	L0SS91	L0SS91_TOBAC	cat1	492	22.8	Nicotiana tabacum OX=4097	2:Experimental evidence at transcript level	Catalase	1	0.999	11	11	2	1	2	2	2	2				NA	NA	NA	NA	NA	NA	28.4231	28.8364	28.3601	28.9309	28.4379	28.5881	25.0489	24.8808	25.1659	25.4009	25.28	25.4629	25.0489	24.8808	25.1659	25.4009	25.28	25.4629	NA	NA	NA	NA
tr|Q0PWS5|Q0PWS5_TOBAC	Q0PWS5	Q0PWS5_TOBAC	Lhcb5	285	13.7	Nicotiana tabacum OX=4097	2:Experimental evidence at transcript level	Chlorophyll a-b binding protein, chloroplastic	1	0.999	4	8	1	1	2	1	1	2				NA	NA	NA	NA	NA	NA	26.9135	26.5281	26.9765	26.7262	27.2377	26.7815	24.1108	24.2774	24.4508	24.3049	24.4551	24.2324	24.1108	24.2774	24.4508	24.3049	24.4551	24.2324	NA	NA	NA	NA
[truncated: 20 more columns]

## Sheet: Fig 3b, 3d
	Fig. 3b Unprocessed Blots
			anti–YFP					anti–MKIP1
			anti–BE3					anti–ValRS2					anti–EMB3120
	Fig. 3d Unprocessed Blots
				anti–HA					anti–MKIP1

## Sheet: Fig 4a, 4b
	Fig. 4a Unprocessed Blots							Fig. 4b Unprocessed Blots					Elution of standard protein mix

## Sheet: Fig 4c
MS/MS analysis of fractions 5 and 6 from size-exclusion chromatography of NtMatK C+ leaves presented in Fig. 4c
Merged output of FragPipe analyses conducted on both fractions together or each fraction separately. Proteins were filtered for at least two peptides identified ("N.Sequences_Total"). The number of proteotypic peptides is usually low since N. tabacum is allotetraploid.
Protein components of the MatK complex are specified in the "Comment" column, following the nomenclature of Supplementary Table 1.
NA, no value.
Protein.Group	Genes	Comment	N.Sequences_Total	N.Proteotypic.Sequences_Total	N.Sequences_Fraction5	N.Proteotypic.Sequences_Fraction5	N.Sequences_Fraction6	N.Proteotypic.Sequences_Fraction6
A0A1S3ZFZ9	LOC107786423	NtEMB3120b	9	1	8	1	8	0
A0A140G1P3	matK	NtMatK	5	5	5	5	3	3
A0A1U7Y1B8	LOC104239960	NtMKIP1a	14	0	13	0	10	0
A0A1S4A7L4	LOC107794628	NtMKIP1b-2	2	2	2	2	1	1
A0A1S4BH73	LOC107808232	NtValRS2b	23	1	23	1	15	0
A0A1S4BZK6	LOC107813570		62	15	57	13	59	13
A0A1S4AL63	LOC107798947		59	8	57	8	57	8
A0A1S4BC38	LOC107806692		57	14	57	14	30	8
A0A1S3Z1F3	LOC107781744		56	13	54	11	56	13
A0A1S4B904	LOC107805808		52	52	52	52	43	43
A0A1S4DSL7	LOC107832769		52	3	43	3	49	3
A0A1S4BNP6	LOC107810219		51	3	45	3	50	3
A0A1S4CN68	LOC107820883		51	51	51	51	42	42
A0A1S4DJI1	LOC107830500		51	27	51	27	32	13
A0A1S4AV08	LOC107801659		49	5	40	5	49	5
A0A1S4CB32	LOC107817083		49	3	37	2	48	3
A0A1S3ZA22	LOC107784592		48	41	48	41	42	36
A0A1S3ZQA2	LOC107789424		47	0	39	0	46	0
A0A140G1S3	rbcL		44	26	26	17	44	26
A0A140G1Q2	rpoC2		43	43	43	43	21	21
A0A1S3Y478	LOC107771989		43	2	43	2	26	2
A0A1S4BFR1	LOC107807810		42	15	38	13	40	15
A0A1S4A1Q4	LOC107792808		41	2	36	1	40	2
A0A1S4CC76	LOC107817432		40	2	34	2	37	2
A0A1S4AZH1	LOC107802992		38	19	26	11	37	19
A0A1S4A693	LOC107794170		37	3	35	3	36	3
A0A1S4ATB8	LOC107801158		36	0	27	0	36	0
A0A1S4BEA5	LOC107807412		36	5	35	5	23	4
A0A1S3ZQ73	LOC107789406		34	6	27	5	34	6
A0A1S4BRE2	LOC107811104		33	12	23	9	33	12
A0A1S4D973	LOC107827382		33	28	32	27	21	16
Q40460			33	0	22	0	32	0
A0A1S3XLC3	LOC107766371		32	5	32	5	8	1
A0A1S4BEY2	LOC107807598		31	26	30	25	28	24
A0A1S4D398	LOC107825450		31	1	29	1	27	1
A0A1S4CVZ3	LOC107823197		30	4	28	4	29	4
A0A1S3X2D8	LOC107760598		29	1	30	1	16	0
A0A1S3Y7I8	LOC107773234		29	7	23	5	29	7
A0A1S4AP80	LOC107799868		29	0	24	0	29	0
A0A140G1Q4	rpoB		28	28	27	27	14	14
A0A1S4A473	LOC107793546		28	1	25	1	28	1
A0A1S4BZH8	LOC107813429		28	1	26	1	26	1
A0A1S4D3M5	LOC107825671		28	10	29	10	16	7
A0A1S4DJX6	LOC107830511		28	18	28	18	22	12
A0A1S3YC29	LOC107774522		27	9	26	9	23	8
A0A1S3ZYP6	LOC107791852		27	2	27	2	24	2
A0A1S4ADF0	LOC107796397		27	5	27	5	12	1
A0A1S3Y5Z1	LOC107772606		26	2	24	2	24	2
A0A1S4CMV5	LOC107820776		26	1	26	1	8	0
A0A1S3XKM0	LOC107766022		25	2	18	2	25	2
A0A1S3XRK1	LOC107767987		25	3	24	3	23	2
A0A1S3XU44	LOC107768773		25	7	19	6	24	7
A0A1S3ZDE0	LOC107785602		25	1	20	1	24	1
A0A1S3ZRG6	LOC107789614		25	2	24	2	19	1
A0A1S4B1W5	LOC107803552		25	16	24	15	16	11
A0A140G1S2	atpB		24	22	24	22	23	21
A0A1S4AH78	LOC107797654		24	8	22	8	23	7
A0A1S4CNI5	LOC107820951		24	1	20	1	22	1
A0A1S4DDB0	LOC107828595		24	5	21	5	19	2
A0A1S3ZAZ0	LOC107784902		23	9	22	9	19	9
A0A1S3ZEH0	LOC107785928		23	1	21	1	20	0
A0A1S4B0G9	LOC107803199		23	2	18	1	21	2
A0A1S4B5I7	LOC107804694		23	5	22	5	21	5
A0A1S4CIG0	LOC107819392		23	3	21	3	21	3
A0A1S4CL02	LOC107820186		23	3	23	3	14	2
A0A1S4CW91	LOC107823266		23	1	21	1	21	1
A0A1S3X1S5	LOC107760338		22	1	21	1	21	1
A0A1S3XDU6	LOC107763956		22	8	22	8	19	6
A0A1S3YLA5	LOC107777241		22	3	20	3	22	3
A0A1S4AXG2	LOC107802356		22	4	18	4	21	3
A0A1S4B4A9	LOC107804319		22	1	20	1	19	1
A0A1S4B787	LOC107805179		22	10	18	8	20	8
A0A1S4CCI1	LOC107817588		22	15	21	14	22	15
A0A1S4CV40	LOC107822911		22	3	20	2	17	2
A0A1S4D758	LOC107826689		22	1	21	1	22	1
A0A0S0N610	TUB1		21	3	20	3	20	3
A0A140G1P7	atpA		21	19	18	16	21	19
A0A1S3XY51	LOC107770118		21	1	14	1	21	1
A0A1S3Y0T4	LOC107770769		21	6	18	5	19	6
A0A1S3ZII3	LOC107787150		21	3	21	3	16	1
A0A1S3ZP30	LOC107788918		21	4	19	3	22	4
A0A1S4AJS7	LOC107798218		21	10	21	10	16	7
A0A1S4BID9	LOC107808631		21	1	20	1	21	1
A0A1S4BVP1	LOC107812355		21	0	19	0	20	0
A0A1S4C3K0	LOC107814807		21	3	15	2	22	4
B2LT58	LOC107765173		21	2	18	2	21	2
Q9ZS34	CHLP		21	0	19	0	19	0
A0A1S3YLV1	LOC107777688		20	9	19	9	20	9
A0A1S3YTA0	LOC107779491		20	3	19	3	16	3
A0A1S4APB5	LOC107799742		20	0	17	0	18	0
A0A1S4BGN0	LOC107808053		20	6	17	5	20	6
A0A1S4BHP4	LOC107808390		20	1	20	1	4	0
A0A1S4CLZ9	LOC107820323		20	5	19	5	20	5
Q9M6E6	PABP		20	4	19	4	18	4
A0A1S3XEV7	LOC107764312		19	0	17	0	19	0
A0A1S3XLN6	LOC107766461		19	5	19	5	11	2
A0A1S3YJ56	LOC107776855		19	4	18	4	17	4
A0A1S3Z4R3	LOC107783010		19	3	15	2	18	3
A0A1S4ABU0	LOC107795941		19	9	17	7	14	6
A0A1S4AIS8	LOC107798147		19	2	15	2	19	2
A0A1S4BWC8	LOC107812523		19	0	19	0	8	0
A0A1S4D2P7	LOC107825374		19	2	17	2	18	2
A0A1S4D558	LOC107826110		19	19	17	17	18	18
Q9XG77	PAA1		19	0	18	0	19	0
A0A1S3XGK4	LOC107764955		18	0	13	0	18	0
A0A1S3XSR0	LOC107768370		18	2	17	2	16	2
A0A1S3Y346	LOC107771644		18	0	18	0	14	0
A0A1S3YWN7	LOC107780681		18	2	15	2	15	1
A0A1S3Z2K7	LOC107782261		18	2	18	2	10	0
A0A1S4A7X9	LOC107794731		18	3	16	3	17	3
A0A1S3X434	LOC107761040		17	12	16	12	12	8
A0A1S3XW41	LOC107769239		17	0	17	0	15	0
A0A1S3Y2I1	LOC107771489		17	0	15	0	16	0
A0A1S3ZAL2	LOC107784825		17	4	15	4	17	4
A0A1S3ZUY8	LOC107790702		17	0	17	0	8	0
A0A1S4A8N1	LOC107794892		17	0	16	0	15	0
A0A1S4AFG1	LOC107797065		17	0	15	0	14	0
A0A1S4AFU6	LOC107797147		17	0	16	0	14	0
A0A1S4AJ51	LOC107798186		17	5	15	5	16	5
A0A1S4AJZ8	LOC107798450		17	0	15	0	12	0
A0A1S4AQT6	LOC107800295		17	0	14	0	17	0
A0A1S4B410	LOC107804248		17	1	16	1	14	0
A0A1S4BI71	LOC107808555		17	2	16	2	14	2
A0A1S4BIM7	LOC107808673		17	17	14	14	17	17
A0A1S4BXC5	LOC107812843		17	8	17	8	15	7
A0A1S4BYQ0	LOC107813294		17	1	17	1	16	1
A0A1S4D2U5	LOC107825411		17	3	17	3	16	3
A0A140G1Q3	rpoC1		16	16	16	16	11	11
A0A1S3XI60	LOC107765406		16	0	16	0	9	0
A0A1S3XM16	LOC107766442		16	0	16	0	9	0
A0A1S3XUT7	LOC107769050		16	2	15	2	15	2
A0A1S3YXY3	LOC107780879		16	6	15	6	16	6
A0A1S3ZJX2	LOC107787584		16	11	15	12	10	7
A0A1S3ZQJ0	LOC107789350		16	1	16	1	12	0
A0A1S4A3B3	LOC107793287		16	1	13	1	16	1
A0A1S4AET6	LOC107796873		16	4	15	3	16	4
A0A1S4AGF8	LOC107797157		16	5	12	4	16	5
A0A1S4AZJ7	LOC107803026		16	2	16	2	5	0
A0A1S4B2Y7	LOC107803875		16	0	14	0	13	0
A0A1S4BJ58	LOC107808875		16	9	16	9	15	9
A0A1S4CMM1	LOC107820682		16	1	14	1	15	1
A0A1S4D3A0	LOC107825407		16	3	8	2	16	3
A0A1S4D3A6	LOC107825540		16	6	15	6	16	6
A0A1S4D4H1	LOC107825868		16	3	16	3	7	1
P93768	21D7		16	0	16	0	12	0
Q40554	TIF3A1		16	0	16	0	8	0
Q84QE5	LOC107771723		16	8	10	5	16	8
A0A140G1V5	rps3		15	15	15	15	13	13
A0A1S3X1V4	LOC107760436		15	6	15	6	8	4
A0A1S3X2D3	LOC107760595		15	3	10	0	15	3
A0A1S3X7C1	LOC107761991		15	0	14	0	15	0
A0A1S3XKA7	LOC107766184		15	7	12	6	15	7
A0A1S3XRJ7	LOC107767906		15	15	15	15	11	11
A0A1S3YDE5	LOC107774878		15	2	16	2	5	0
A0A1S3YIU8	LOC107776568		15	15	13	13	15	15
A0A1S3YUH0	LOC107779688		15	1	15	1	8	0
A0A1S3Z2H2	LOC107782228		15	2	15	2	8	0
A0A1S3Z9Y8	LOC107784627		15	15	15	15	13	13
A0A1S4AC02	LOC107795948		15	0	12	1	15	0
A0A1S4BA51	LOC107806139		15	4	15	4	12	3
A0A1S4BCP0	LOC107806900		15	8	15	8	13	7
A0A1S4CR24	LOC107821642		15	3	14	3	12	2
A0A1S4DPZ2	LOC107832196		15	2	15	2	15	2
A0A1S4DRG2	LOC107832668		15	2	15	2	6	0
Q9FEV9	map65-1a		15	2	14	2	10	1
A0A1S3WZE3	LOC107759478		14	3	14	3	3	0
A0A1S3X314	LOC107760783		14	1	14	1	4	0
A0A1S3X7T0	LOC107762239		14	1	12	1	13	1
A0A1S3XBH0	LOC107763283		14	11	13	11	13	11
A0A1S3XIX6	LOC107765651		14	4	14	4	11	2
A0A1S3XP71	LOC107767301		14	4	10	2	14	4
A0A1S3XSG1	LOC107768227		14	3	14	3	8	1
A0A1S3YS72	LOC107779199		14	0	14	0	10	0
A0A1S3YVA3	LOC107780073		14	0	9	0	14	0
A0A1S3Z2C6	LOC107782183		14	2	13	2	13	1
A0A1S3Z2N3	LOC107782283		14	2	13	2	9	2
A0A1S3ZF51	LOC107786139		14	4	14	4	9	3
A0A1S4A840	LOC107794793		14	4	14	4	6	3
A0A1S4BU79	LOC107811954		14	2	13	2	13	2
A0A1S4BWG5	LOC107812601		14	2	13	2	12	2
A0A1S4C1G1	LOC107814160		14	1	13	1	12	0
A0A1S4CE74	LOC107818022		14	2	14	2	7	0
A0A1S4DB19	LOC107827925		14	14	14	14	11	11
A0A077DBL2	LOC107831277		13	3	13	3	9	2
A0A1S3XDX4	LOC107764037		13	2	11	2	12	2
A0A1S3XE25	LOC107764101		13	0	12	0	10	0
A0A1S3XUE1	LOC107768851		13	1	13	1	7	0
A0A1S3Y536	LOC107772379		13	0	13	0	7	0
A0A1S3YBU5	LOC107774582		13	0	13	0	13	0
A0A1S3YF61	LOC107775567		13	1	12	1	11	1
A0A1S3YH83	LOC107776143		13	1	13	1	8	0
A0A1S3Z1N7	LOC107782028		13	1	12	1	13	1
A0A1S3ZAR8	LOC107784804		13	13	13	13	12	12
A0A1S3ZDI1	LOC107785488		13	1	13	1	13	1
A0A1S3ZWP0	LOC107791257		13	0	13	0	1	0
A0A1S3ZY45	LOC107791752		13	1	10	1	11	0
A0A1S4A5R2	LOC107793976		13	3	13	3	11	3
A0A1S4BGG6	LOC107807997		13	1	12	1	9	0
A0A1S4CB19	LOC107816919		13	2	14	2	11	2
A0A1S4CF02	LOC107818291		13	1	12	1	10	1
A0A1S4CWK7	LOC107823402		13	1	11	1	12	1
A0A1S4D6G2	LOC107826543		13	0	9	0	12	0
A0A1S4DD77	LOC107828567		13	5	13	5	8	3
A0A1S4DL10	LOC107830915		13	2	13	2	11	1
O82802	SIR1		13	0	12	0	11	0
Q40565	RCA		13	1	11	1	12	0
Q8RX97	FER1		13	0	11	0	8	0
A0A140G1S4	accD		12	12	11	11	12	12
A0A1S3X1Z1	LOC107760322		12	5	12	5	5	3
A0A1S3X8Q5	LOC107762422		12	4	12	4	11	4
A0A1S3XBC3	LOC107763128		12	4	11	4	10	3
A0A1S3XBR3	LOC107763390		12	0	12	0	6	0
A0A1S3XCJ6	LOC107763574		12	1	12	1	10	1
A0A1S3XHG5	LOC107765227		12	5	9	4	11	5
A0A1S3XKL8	LOC107766223		12	12	12	12	1	1
A0A1S3XQA4	LOC107767589		12	1	13	2	5	0
A0A1S3XV30	LOC107769135		12	1	11	1	11	1
A0A1S3YF68	LOC107775454		12	6	10	4	13	6
A0A1S3YUW3	LOC107779937		12	0	13	0	10	0
A0A1S3Z3R3	LOC107782621		12	5	11	5	12	5
A0A1S3ZCU2	LOC107785370		12	2	12	2	5	1
A0A1S3ZGF1	LOC107786562		12	1	12	1	10	0
A0A1S3ZH59	LOC107786712		12	1	12	1	9	1
A0A1S3ZPU0	LOC107789072		12	2	12	2	9	1
A0A1S4A0E0	LOC107792409		12	4	11	3	11	4
A0A1S4AB83	LOC107795696		12	1	12	1	8	1
A0A1S4AZE5	LOC107802875		12	12	12	12	6	6
A0A1S4B826	LOC107805482		12	0	12	0	6	0
A0A1S4BXD1	LOC107812783		12	1	7	1	11	1
A0A1S4CDG9	LOC107817826		12	3	12	3	11	3
A0A1S4CIN9	LOC107819488		12	2	11	2	11	1
A0A1S4DI23	LOC107830076		12	12	8	8	11	11
I7GVS5	NtHsp70		12	5	10	5	12	5
O80360	RPL3		12	0	10	0	11	0
Q6QND3	Pdx1-B		12	2	11	2	12	2
W8R6T6	LOC107793898		12	1	11	1	11	1
A0A097BTV9	LOC107818091		11	0	9	0	12	0
A0A140G1R6	rps4		11	11	10	10	11	11
A0A140G1X6	rps15		11	11	9	9	8	8
A0A140G1Y4	rpl2		11	6	11	6	10	6
A0A1S3Y081	LOC107770809		11	11	10	10	11	11
A0A1S3YFI6	LOC107775546		11	2	11	2	4	0
A0A1S3YRR0	LOC107779056		11	4	10	4	9	4
A0A1S3YXI7	LOC107780767		11	4	11	4	6	1
A0A1S3YZ51	LOC107781436		11	0	10	0	9	0
A0A1S3Z555	LOC107783032		11	1	11	1	9	1
A0A1S3Z5U6	LOC107783393		11	0	9	0	11	0
A0A1S3ZAB7	LOC107784677		11	2	10	2	5	0
A0A1S3ZL41	LOC107787868		11	0	11	0	10	0
A0A1S4A4Z1	LOC107793762		11	0	11	0	9	0
A0A1S4AFB0	LOC107796993		11	1	10	1	8	1
A0A1S4APJ0	LOC107799768		11	3	11	3	11	3
A0A1S4ATW2	LOC107801230		11	1	10	1	10	1
A0A1S4AZS0	LOC107803087		11	0	10	0	10	0
A0A1S4B5E4	LOC107804663		11	4	12	4	8	2
A0A1S4BKN4	LOC107809361		11	2	11	2	8	0
A0A1S4BMY1	LOC107810021		11	2	11	2	6	2
A0A1S4C2U7	LOC107814558		11	1	11	1	2	0
A0A1S4CA30	LOC107816765		11	2	11	2	8	2
A0A1S4CC28	LOC107817385		11	1	10	1	10	1
A0A1S4CGU9	LOC107818821		11	1	11	1	6	1
A0A1S4CIH1	LOC107819413		11	1	11	1	3	0
A0A1S4CQX6	LOC107821741		11	4	11	4	11	4
A0A1S4CT18	LOC107822157		11	2	11	2	7	0
A0A1S4D3T4	LOC107825698		11	0	10	0	7	0
A0A1S4DKS1	LOC107830830		11	3	9	2	10	3
A0A1S4DNN5	LOC107831767		11	3	NA	NA	11	3
ADD000			11	11	11	11	11	11
P93395			11	0	10	0	11	0
A0A140G1X5	ndhH		10	10	10	10	7	7
A0A1S3WZJ6	LOC107759522		10	0	10	0	8	0
A0A1S3X147	LOC107760033		10	0	10	0	6	0
A0A1S3X2X2	LOC107760677		10	3	7	2	9	3
A0A1S3X5A3	LOC107761463		10	0	8	0	10	0
A0A1S3XEH9	LOC107764229		10	0	10	0	8	0
A0A1S3XFZ4	LOC107764742		10	2	10	2	10	2
A0A1S3XPL9	LOC107767397		10	0	11	0	5	0
A0A1S3XVM3	LOC107769079		10	1	9	1	7	0
A0A1S3XZ36	LOC107770417		10	4	10	4	4	2
A0A1S3Y729	LOC107772805		10	0	10	0	7	0
A0A1S3YAN6	LOC107774293		10	1	9	1	10	1
A0A1S3YBF1	LOC107774356		10	4	10	4	7	2
A0A1S3YQL8	LOC107778512		10	1	10	1	7	0
A0A1S3YQV4	LOC107778578		10	5	10	5	7	4
A0A1S3Z2C0	LOC107782252		10	5	9	5	10	5
A0A1S3Z7K9	LOC107783944		10	0	8	0	10	0
A0A1S3Z8Y2	LOC107784103		10	0	8	0	10	0
A0A1S3Z8Z5	LOC107784121		10	2	10	2	9	2
A0A1S3ZC38	LOC107785082		10	0	9	0	9	0
A0A1S3ZDH5	LOC107785483		10	1	9	1	5	0
A0A1S3ZTF8	LOC107790197		10	3	10	3	10	3
A0A1S3ZY67	LOC107791770		10	2	8	2	10	2
A0A1S4A952	LOC107795053		10	4	9	4	5	1
A0A1S4AYN5	LOC107802737		10	2	10	2	4	2
A0A1S4B0G2	LOC107803255		10	3	10	3	7	2
A0A1S4B8G0	LOC107805624		10	1	9	1	9	1
A0A1S4B8H0	LOC107805666		10	10	9	9	4	4
A0A1S4B900	LOC107805800		10	1	8	0	10	1
A0A1S4B978	LOC107805884		10	0	10	0	9	0
A0A1S4BAS1	LOC107806301		10	0	10	0	5	0
A0A1S4BMJ4	LOC107809888		10	7	9	6	9	7
A0A1S4BPE0	LOC107810461		10	2	10	2	9	1
A0A1S4CVZ2	LOC107823283		10	4	10	4	7	3
A0A1S4D2B7	LOC107825096		10	1	10	1	10	1
A0A1S4D743	LOC107826747		10	4	10	4	4	2
A0A1S4DJ40	LOC107830377		9	4	9	4	7	2
A0A140G1Q1	rps2		9	9	9	9	8	8
A0A1S3XHC5	LOC107765194		9	0	10	0	1	0
A0A1S3XHP3	LOC107765360		9	0	6	0	9	0
A0A1S3YBM6	LOC107774407		9	1	9	1	8	1
A0A1S3YN49	LOC107778020		9	2	8	2	8	2
A0A1S3YPR6	LOC107778362		9	5	9	5	8	4
A0A1S3YPU3	LOC107778483		9	3	9	3	5	1
A0A1S3Z0C4	LOC107781598		9	0	9	0	NA	NA
A0A1S3ZBD7	LOC107784999		9	1	9	1	9	1
A0A1S3ZJS9	LOC107787533		9	3	9	3	7	1
A0A1S3ZKH8	LOC107787720		9	0	9	0	9	0
A0A1S3ZNY8	LOC107789009		9	0	9	0	6	0
A0A1S3ZP05	LOC107789018		9	3	9	3	9	3
A0A1S3ZP89	LOC107788887		9	1	9	1	8	1
A0A1S3ZS79	LOC107789864		9	0	9	0	2	0
A0A1S3ZU87	LOC107790475		9	0	8	0	7	0
A0A1S3ZU94	LOC107790523		9	0	9	0	7	0
A0A1S3ZWY7	LOC107791333		9	1	7	1	8	1
A0A1S4A0F1	LOC107792416		9	0	5	0	7	0
A0A1S4A4D2	LOC107793652		9	0	8	0	9	0
A0A1S4A5A8	LOC107793846		9	2	9	2	2	1
A0A1S4A6I2	LOC107794282		9	1	9	1	4	1
A0A1S4AB88	LOC107795700		9	2	7	1	9	2
A0A1S4AI83	LOC107797958		9	1	9	1	8	1
A0A1S4AZZ9	LOC107803137		9	1	8	1	5	1
A0A1S4B348	LOC107803985		9	1	8	1	4	0
A0A1S4B7N3	LOC107805431		9	1	8	1	9	1
A0A1S4B8B9	LOC107805570		9	0	9	0	6	0
A0A1S4B8J4	LOC107805650		9	0	8	0	7	0
A0A1S4BG29	LOC107807888		9	4	9	4	5	2
A0A1S4BIX4	LOC107808769		9	1	10	2	8	1
A0A1S4BKW8	LOC107809424		9	5	9	5	9	5
A0A1S4BL24	LOC107809466		9	4	9	4	5	2
A0A1S4BPW2	LOC107810647		9	1	8	0	6	1
A0A1S4BR42	LOC107810941		9	2	7	1	8	2
A0A1S4BW10	LOC107812432		9	2	9	2	5	2
A0A1S4BYT9	LOC107813330		9	0	8	0	8	0
A0A1S4C882	LOC107816146		9	0	8	0	8	0
A0A1S4C8U4	LOC107816360		9	2	9	2	7	2
A0A1S4CZ83	LOC107824207		9	2	7	1	9	2
A0A1S4D2I0	LOC107825308		9	0	9	0	4	0
A0A1S4D5C4	LOC107826102		9	1	9	1	8	1
A0A1S4DBQ6	LOC107828122		9	0	8	0	7	0
E1U7Y3	HD2b		9	1	8	1	7	0
E9N733	GluTRBP2		9	1	9	1	10	1
P49319	CAT-1		9	0	9	0	9	0
A0A077D9P0	LOC107769059		8	0	8	0	3	0
A0A077DCK9	LOC107821152		8	0	6	0	7	0
A0A140G1V2	rps8		8	8	7	7	7	7
A0A140G1V3	rpl14		8	8	8	8	6	6
A0A1S3X7A0	LOC107761978		8	1	8	1	5	1
A0A1S3X9G5	LOC107762714		8	1	8	1	7	1
A0A1S3XB30	LOC107763095		8	0	8	0	6	0
A0A1S3XDQ1	LOC107763964		8	2	8	2	1	0
A0A1S3XE16	LOC107764090		8	0	8	0	3	0
A0A1S3XNA5	LOC107766924		8	3	7	3	8	3
A0A1S3XXF1	LOC107769805		8	4	6	3	8	4
A0A1S3Y1V1	LOC107771278		8	2	8	2	6	1
A0A1S3YCA3	LOC107774746		8	0	7	0	7	0
A0A1S3YCI5	LOC107774811		8	0	7	0	8	0
A0A1S3YDP0	LOC107775153		8	0	6	0	8	0
A0A1S3YF92	LOC107775472		8	1	8	1	7	1
A0A1S3YJL2	LOC107776743		8	0	8	0	7	0
A0A1S3YPT0	LOC107778281		8	0	8	0	2	0
A0A1S3YQU6	LOC107778794		8	2	7	2	7	2
A0A1S3YTU2	LOC107779673		8	2	8	2	1	0
A0A1S3ZLD2	LOC107787989		8	0	7	0	8	0
A0A1S3ZRL4	LOC107789676		8	0	8	0	6	0
A0A1S3ZUD9	LOC107790598		8	1	8	1	6	1
A0A1S4A3W1	LOC107793469		8	5	8	5	5	2
A0A1S4AFK0	LOC107797059		8	0	7	0	7	0
A0A1S4ARC3	LOC107800392		8	1	8	1	4	0
A0A1S4AZM4	LOC107803058		8	0	7	0	8	0
A0A1S4BCB4	LOC107806837		8	2	7	1	8	2
A0A1S4BDE4	LOC107807139		8	8	8	8	8	8
A0A1S4BFK7	LOC107807745		8	1	8	1	3	0
A0A1S4BG73	LOC107807925		8	5	8	4	8	4
A0A1S4BKF0	LOC107809240		8	1	8	1	6	1
A0A1S4CFX9	LOC107818563		8	6	8	6	4	4
A0A1S4CGM2	LOC107818796		8	1	8	1	7	0
A0A1S4CLB7	LOC107820046		8	2	8	2	6	2
A0A1S4CS07	LOC107821936		8	2	8	2	6	2
A0A1S4CSN1	LOC107822051		8	1	8	1	6	1
A0A1S4CX44	LOC107823550		8	0	8	0	6	0
A0A1S4CXP9	LOC107823739		8	1	8	1	6	0
A0A1S4CZR9	LOC107824248		8	1	8	1	6	0
A0A1S4D592	LOC107826149		8	4	7	4	8	4
A0A1S4DEH2	LOC107828870		8	2	9	2	8	2
A0A1S4DIM0	LOC107830251		8	8	8	8	8	8
A0A1S4DJD1	LOC107830375		8	6	7	5	8	6
P30956	RPL28		8	0	6	0	5	0
Q285L8	cyc07		8	0	8	0	6	0
Q42965	NIT4A		8	0	8	0	4	0
Q5ZQU1	LOC107761937		8	2	5	1	8	2
Q9FEV8	map65-1b		8	1	8	1	2	0
A0A140G1U9	rpoA		7	7	7	7	7	7
A0A140G1V6	rpl22		7	7	7	7	2	2
A0A140G1W2	rps7		7	7	7	7	7	7
A0A1S3WYF7	LOC107759286		7	2	7	2	4	0
A0A1S3X2R7	LOC107760700		7	7	7	7	5	5
A0A1S3X8D8	LOC107762325		7	1	7	1	1	0
A0A1S3XCY5	LOC107763810		7	0	5	0	7	0
A0A1S3XDC8	LOC107763949		7	7	7	7	6	6
A0A1S3XPE4	LOC107767339		7	0	7	0	7	0
A0A1S3XT26	LOC107768486		7	1	6	0	4	1
A0A1S3XTZ4	LOC107768709		7	0	7	0	5	0
A0A1S3XUD0	LOC107768838		7	2	7	2	7	2
A0A1S3XVB2	LOC107768964		7	0	7	0	3	0
A0A1S3XX03	LOC107769683		7	2	7	2	7	2
A0A1S3Y249	LOC107771371		7	0	7	0	NA	NA
A0A1S3Y3H5	LOC107771619		7	0	7	0	4	0
A0A1S3Y4V1	LOC107772203		7	3	7	3	3	1
A0A1S3YDN4	LOC107774957		7	1	7	1	7	1
A0A1S3YIH5	LOC107776662		7	7	7	7	NA	NA
A0A1S3YMX1	LOC107777950		7	1	7	1	7	1
A0A1S3YR78	LOC107778911		7	2	7	2	7	2
A0A1S3YRP6	LOC107779077		7	1	7	1	6	1
A0A1S3YU32	LOC107779569		7	0	7	0	4	0
A0A1S3YWV9	LOC107780748		7	3	7	3	7	3
A0A1S3YX67	LOC107780640		7	0	7	0	5	0
A0A1S3YZB0	LOC107781475		7	0	7	0	7	0
A0A1S3YZR3	LOC107781489		7	2	7	2	5	1
A0A1S3Z7W3	LOC107783974		7	2	7	1	7	2
A0A1S3ZAB0	LOC107784525		7	7	7	7	4	4
A0A1S3ZDF1	LOC107785604		7	0	7	0	4	0
A0A1S3ZKJ8	LOC107787791		7	2	7	2	6	2
A0A1S3ZLB1	LOC107787937		7	3	7	3	2	0
A0A1S3ZPL9	LOC107788963		7	1	8	1	6	1
A0A1S3ZRI6	LOC107789600		7	2	7	2	6	1
A0A1S4A1C0	LOC107792671		7	0	7	0	6	0
A0A1S4A9R1	LOC107795284		7	0	8	0	4	0
A0A1S4AFX3	LOC107797218		7	0	7	0	7	0
A0A1S4AGR7	LOC107797235		7	0	7	0	5	0
A0A1S4AGW0	LOC107797501		7	2	7	2	7	2
A0A1S4AI27	LOC107797933		7	6	7	6	NA	NA
A0A1S4AU23	LOC107801293		7	1	7	1	5	0
A0A1S4B036	LOC107803063		7	0	7	0	6	0
A0A1S4B702	LOC107805165		7	1	7	1	3	0
A0A1S4B9F2	LOC107805882		7	2	7	2	5	2
A0A1S4BB89	LOC107806492		7	0	7	0	7	0
A0A1S4BHF0	LOC107808313		7	1	5	1	6	0
A0A1S4BLU8	LOC107809711		7	7	7	7	4	4
A0A1S4BS16	LOC107811300		7	1	7	1	5	1
A0A1S4BTN3	LOC107811763		7	0	6	0	6	0
A0A1S4BU96	LOC107811968		7	0	7	0	7	0
A0A1S4BXT5	LOC107812924		7	0	7	0	5	0
A0A1S4C255	LOC107814336		7	1	7	1	6	1
A0A1S4C696	LOC107815549		7	3	7	3	7	3
A0A1S4CQ52	LOC107821463		7	0	7	0	7	0
A0A1S4D782	LOC107826713		7	3	6	2	7	3
A0A1S4DN49	LOC107831576		7	0	7	0	4	0
Q02764	RPL24		7	0	7	0	7	0
Q76N23	H3		7	0	7	0	3	0
A0A075EYQ1	chMDH		6	0	5	0	6	0
A0A0C4Y311	LOC107774020		6	1	5	1	6	1
A0A0M4JJI5	atp1		6	3	6	3	5	2
A0A140G1V0	rps11		6	6	5	5	6	6
A0A140G1V4	rpl16		6	6	6	6	4	4
A0A1S3X4E7	LOC107760947		6	0	6	0	6	0
A0A1S3XAN1	LOC107763058		6	0	6	0	5	0
A0A1S3XC81	LOC107763533		6	1	6	1	3	0
A0A1S3XDG5	LOC107763882		6	3	6	3	6	3
A0A1S3XDV8	LOC107764022		6	1	5	0	4	1
A0A1S3XDX6	LOC107764046		6	0	6	0	6	0
A0A1S3XHL0	LOC107765328		6	1	6	1	4	1
A0A1S3XIR2	LOC107765648		6	1	6	1	5	1
A0A1S3XJ11	LOC107765781		6	6	6	6	5	5
A0A1S3XUB0	LOC107768884		6	0	6	0	6	0
A0A1S3XUH8	LOC107768941		6	1	6	1	4	0
A0A1S3XVA1	LOC107769132		6	6	6	6	1	1
A0A1S3XXI4	LOC107769690		6	0	6	0	5	0
A0A1S3XYY2	LOC107770355		6	2	6	2	3	1
A0A1S3Y052	LOC107770544		6	0	4	0	5	0
A0A1S3Y751	LOC107773132		6	0	5	0	6	0
A0A1S3Y7B8	LOC107773227		6	0	6	0	4	0
A0A1S3YB66	LOC107774439		6	0	6	0	6	0
A0A1S3YGZ0	LOC107775921		6	1	6	1	5	1
A0A1S3YJ63	LOC107776850		6	1	6	1	5	1
A0A1S3YKN0	LOC107777306		6	0	5	0	6	0
A0A1S3YMF9	LOC107777830		6	3	6	3	4	2
A0A1S3YMT8	LOC107777917		6	0	6	0	6	0
A0A1S3YP68	LOC107778194		6	0	6	0	5	0
A0A1S3YV94	LOC107779956		6	2	6	2	3	0
A0A1S3YX75	LOC107780648		6	1	6	1	3	0
A0A1S3YYD6	LOC107781199		6	4	6	4	5	3
A0A1S3Z749	LOC107783713		6	2	6	2	NA	NA
A0A1S3Z9Z2	LOC107784565		6	3	5	3	4	1
A0A1S3ZAJ9	LOC107784609		6	0	6	0	4	0
A0A1S3ZAZ9	LOC107784947		6	2	6	2	5	2
A0A1S3ZN26	LOC107788593		6	0	6	0	3	0
A0A1S3ZNT3	LOC107788827		6	1	6	1	6	1
A0A1S3ZRI7	LOC107789793		6	1	6	1	5	0
A0A1S3ZUL4	LOC107790582		6	2	6	2	4	2
A0A1S4A813	LOC107794768		6	3	6	3	6	3
A0A1S4AF99	LOC107797026		6	6	6	6	6	6
A0A1S4AJR8	LOC107798395		6	0	6	0	2	0
A0A1S4ALW6	LOC107799104		6	5	6	5	6	5
A0A1S4AT44	LOC107801093		6	2	6	2	3	1
A0A1S4B4J0	LOC107804458		6	1	5	1	6	1
A0A1S4BES8	LOC107807539		6	1	5	1	5	1
A0A1S4BI08	LOC107808498		6	2	5	2	4	1
A0A1S4BMH5	LOC107809867		6	0	5	0	6	0
A0A1S4BS40	LOC107811239		6	0	6	0	6	0
A0A1S4BVE0	LOC107812256		6	2	5	2	6	2
A0A1S4BZ10	LOC107813385		6	1	6	1	NA	NA
A0A1S4C3M1	LOC107814777		6	2	6	2	NA	NA
A0A1S4C6D1	LOC107815685		6	4	6	4	6	4
A0A1S4C8L1	LOC107816127		6	2	6	2	4	0
A0A1S4C953	LOC107816435		6	4	6	4	5	3
A0A1S4CEU0	LOC107818213		6	0	6	0	4	0
A0A1S4CH21	LOC107818733		6	0	6	0	5	0
A0A1S4CKK0	LOC107820063		6	2	6	2	3	0
A0A1S4CUD0	LOC107822561		6	6	4	4	6	6
A0A1S4D0W4	LOC107824739		6	6	6	6	3	3
A0A1S4D422	LOC107825767		6	5	6	5	5	4
A0A1S4DBQ8	LOC107828126		6	4	6	4	4	2
A0A1S4DF55	LOC107829149		6	3	6	3	4	2
A0A1S4DGM0	LOC107829473		6	4	5	3	6	4
A0A1S4DME6	LOC107831326		6	1	6	1	1	0
A0A1S4DMF4	LOC107831351		6	2	6	2	5	2
A0A1S4DS03	LOC107832827		6	2	6	2	4	1
H9CCH7	KAR		6	2	6	2	5	2
L0SQ20	cat1		6	3	6	3	6	3
O80363	RPL17		6	0	6	0	4	0
Q07761	RPL23A		6	0	6	0	3	0
Q95DV5	ftsZ		6	1	6	1	6	1
Q9M437	ftsZ		6	0	5	0	6	0
T2BRU8	CP6		6	3	6	3	5	2
A0A076L1Z7	LOC107807219		5	0	5	0	5	0
A0A140G1R1	rps14		5	5	4	4	4	4
A0A140G1S1	atpE		5	3	5	3	5	3
A0A140G1T9	rps18		5	5	5	5	4	4
A0A140G1V7	rps19		5	5	5	5	5	5
A0A1S3WY05	LOC107759129		5	1	5	1	2	0
A0A1S3WYR8	LOC107759369		5	1	5	1	5	1
A0A1S3X040	LOC107759759		5	2	5	2	4	1
A0A1S3X0Y5	LOC107760150		5	3	5	3	5	3
A0A1S3X1Q2	LOC107760389		5	0	5	0	4	0
A0A1S3X1V1	LOC107760362		5	0	5	0	3	0
A0A1S3X328	LOC107760718		5	0	5	0	5	0
A0A1S3X4Q5	LOC107761275		5	1	6	1	1	0
A0A1S3XAW1	LOC107763118		5	0	5	0	3	0
A0A1S3XBV7	LOC107763424		5	0	5	0	3	0
A0A1S3XCQ9	LOC107763560		5	0	5	0	4	0
A0A1S3XHC9	LOC107765258		5	1	5	1	5	1
A0A1S3XJN1	LOC107765950		5	1	4	1	3	0
A0A1S3XK32	LOC107766082		5	0	3	0	3	0
A0A1S3XQ62	LOC107767559		5	1	5	1	5	1
A0A1S3XQG1	LOC107767418		5	0	4	0	5	0
A0A1S3XTE9	LOC107768621		5	2	4	1	3	1
A0A1S3XWM1	LOC107769616		5	1	5	1	1	0
A0A1S3XYU6	LOC107770246		5	2	5	2	2	1
A0A1S3XZ22	LOC107770396		5	0	5	0	4	0
A0A1S3Y035	LOC107770767		5	0	5	0	5	0
A0A1S3Y2M2	LOC107771517		5	0	5	0	3	0
A0A1S3Y6U1	LOC107772699		5	0	1	0	5	0
A0A1S3Y7A1	LOC107773204		5	0	5	0	5	0
A0A1S3Y9D0	LOC107773874		5	5	5	5	5	5
A0A1S3YB08	LOC107774426		5	5	5	5	5	5
A0A1S3YBD8	LOC107774413		5	0	5	0	4	0
A0A1S3YC23	LOC107774588		5	3	5	3	3	1
A0A1S3YDQ2	LOC107775098		5	0	6	0	6	0
A0A1S3YFI2	LOC107775544		5	0	5	0	4	0
A0A1S3YJ09	LOC107776809		5	0	5	0	4	0
A0A1S3YK19	LOC107776946		5	0	4	0	5	0
A0A1S3YPJ3	LOC107778416		5	0	5	0	5	0
A0A1S3YRG8	LOC107778993		5	0	5	0	5	0
A0A1S3YTB9	LOC107779482		5	3	5	3	2	1
A0A1S3YTV3	LOC107779484		5	1	NA	NA	5	1
A0A1S3YUN5	LOC107779866		5	0	5	0	4	0
A0A1S3Z0H7	LOC107781654		5	0	6	0	6	0
A0A1S3Z2R2	LOC107782113		5	1	5	1	1	0
A0A1S3Z2X4	LOC107782359		5	1	5	1	2	0
A0A1S3ZAP6	LOC107784855		5	3	5	3	NA	NA
A0A1S3ZAU1	LOC107784861		5	2	5	2	4	1
A0A1S3ZIP8	LOC107787316		5	1	5	1	4	1
A0A1S3ZPC7	LOC107788863		5	0	4	0	5	0
A0A1S3ZPV7	LOC107789133		5	2	5	2	3	2
A0A1S3ZQ64	LOC107789396		5	0	5	0	3	0
A0A1S3ZU04	LOC107790385		5	0	4	0	5	0
A0A1S3ZUI8	LOC107790625		5	1	4	1	5	1
A0A1S3ZUS3	LOC107790641		5	0	5	0	5	0
A0A1S3ZVR8	LOC107790966		5	0	5	0	5	0
A0A1S4A2S2	LOC107793115		5	0	4	0	5	0
A0A1S4A6L1	LOC107794315		5	2	5	2	3	1
A0A1S4A875	LOC107794822		5	0	5	0	2	0
A0A1S4AA04	LOC107795359		5	0	5	0	4	0
A0A1S4ARQ0	LOC107800556		5	0	5	0	5	0
A0A1S4AS81	LOC107800735		5	0	5	0	3	0
A0A1S4ASD9	LOC107800905		5	0	4	0	5	0
A0A1S4ASL9	LOC107800825		5	1	5	1	2	1
A0A1S4ATX1	LOC107801244		5	2	5	2	5	2
A0A1S4AVZ0	LOC107801880		5	5	5	5	5	5
A0A1S4AYZ7	LOC107802823		5	0	5	0	3	0
A0A1S4B1A9	LOC107803486		5	0	5	0	3	0
A0A1S4B793	LOC107805253		5	1	5	1	3	1
A0A1S4B7R4	LOC107805441		5	2	5	2	5	2
A0A1S4BD09	LOC107807051		5	2	NA	NA	5	2
A0A1S4BDA7	LOC107807034		5	2	4	1	4	1
A0A1S4BDR4	LOC107807238		5	3	6	3	6	3
A0A1S4BE89	LOC107807364		5	1	5	1	5	1
A0A1S4BF29	LOC107807560		5	1	5	1	5	1
A0A1S4BIE1	LOC107808620		5	0	5	0	5	0
A0A1S4BVL7	LOC107812357		5	5	5	5	2	2
A0A1S4BVY0	LOC107812441		5	5	3	3	5	5
A0A1S4BZY8	LOC107813596		5	0	5	0	5	0
A0A1S4C631	LOC107815564		5	5	5	5	5	5
A0A1S4C6B2	LOC107815406		5	1	5	1	5	1
A0A1S4CF99	LOC107818361		5	1	3	1	4	0
A0A1S4CQ10	LOC107821230		5	1	5	1	5	1
A0A1S4CQQ9	LOC107821406		5	1	5	1	3	1
A0A1S4CRJ1	LOC107821754		5	0	5	0	NA	NA
A0A1S4CSQ8	LOC107822283		5	0	1	0	5	0
A0A1S4CYI8	LOC107823975		5	3	4	2	5	3
A0A1S4CZT8	LOC107824406		5	2	5	2	3	2
A0A1S4DBY6	LOC107828167		5	1	5	1	3	1
E2F3S8	GTBP1		5	1	5	1	5	1
O49996			5	0	5	0	4	0
P24929	RPL12		5	0	5	0	5	0
P30155	RPL27		5	0	5	0	4	0
P68158	TUFA		5	0	4	0	4	0
Q8H1T3	FER2		5	1	5	1	4	1
Q8H6P9	ANK1		5	0	5	0	5	0
A0A140G1P4	rps16		4	4	4	4	4	4
A0A140G1R8	ndhJ		4	4	3	3	3	3
A0A140G1X3	ndhI		4	4	4	4	4	4
A0A140G1Y3	rpl23		4	4	4	4	3	3
A0A1S3WZ56	LOC107759475		4	0	4	0	3	0
A0A1S3X3U0	LOC107760891		4	0	2	0	4	0
A0A1S3X430	LOC107760861		4	0	4	0	4	0
A0A1S3X5E2	LOC107761497		4	0	4	0	3	0
A0A1S3X5G4	LOC107761455		4	0	4	0	2	0
A0A1S3X7U7	LOC107762066		4	1	4	1	3	1
A0A1S3X828	LOC107762220		4	0	3	0	4	0
A0A1S3X9U6	LOC107762804		4	3	3	3	4	3
A0A1S3X9U8	LOC107762828		4	0	3	0	4	0
A0A1S3XAU6	LOC107763130		4	0	5	0	2	0
A0A1S3XAX8	LOC107763157		4	0	4	0	3	0
A0A1S3XBD0	LOC107763284		4	0	4	0	4	0
A0A1S3XCH4	LOC107763648		4	0	4	0	2	0
A0A1S3XD62	LOC107763885		4	0	4	0	4	0
A0A1S3XHP5	LOC107765117		4	4	4	4	4	4
A0A1S3XJE6	LOC107765647		4	0	4	0	3	0
A0A1S3XKS8	LOC107766295		4	0	3	0	3	0
A0A1S3XL06	LOC107766358		4	0	4	0	3	0
A0A1S3XL21	LOC107766361		4	0	4	0	3	0
A0A1S3XLL1	LOC107766450		4	1	5	1	4	1
A0A1S3XN28	LOC107766974		4	0	4	0	3	0
A0A1S3XQI4	LOC107767586		4	0	4	0	2	0
A0A1S3XRM3	LOC107767928		4	1	4	1	4	1
A0A1S3XRS7	LOC107767990		4	1	4	1	2	0
A0A1S3XTA9	LOC107768494		4	0	4	0	4	0
A0A1S3XTC0	LOC107768587		4	1	4	1	3	1
A0A1S3XU79	LOC107768641		4	0	3	0	2	0
A0A1S3XUR0	LOC107769022		4	0	4	0	NA	NA
A0A1S3XYQ3	LOC107770297		4	2	4	2	2	1
A0A1S3Y1E2	LOC107771216		4	0	2	0	4	0
A0A1S3Y2K8	LOC107771508		4	1	4	1	NA	NA
A0A1S3Y6C2	LOC107772764		4	1	4	1	4	1
A0A1S3Y890	LOC107773282		4	1	4	1	4	1
A0A1S3Y949	LOC107773605		4	0	4	0	4	0
A0A1S3Y9H8	LOC107773820		4	0	4	0	2	0
A0A1S3YCA9	LOC107774570		4	0	4	0	2	0
A0A1S3YDI8	LOC107775039		4	1	4	1	1	0
A0A1S3YF58	LOC107775642		4	0	4	0	2	0
A0A1S3YGA8	LOC107775813		4	0	2	0	4	0
A0A1S3YHZ1	LOC107776485		4	0	4	0	4	0
A0A1S3YJQ5	LOC107776903		4	2	4	2	1	0
A0A1S3YLL7	LOC107777604		4	0	4	0	1	0
A0A1S3YP56	LOC107778023		4	0	4	0	3	0
A0A1S3YPM6	LOC107778441		4	0	4	0	3	0
A0A1S3YPZ5	LOC107778332		4	1	4	1	4	1
A0A1S3YQ93	LOC107778609		4	1	4	1	3	1
A0A1S3YQI2	LOC107778620		4	0	3	0	5	1
A0A1S3YRJ8	LOC107779018		4	0	4	0	2	0
A0A1S3YRQ1	LOC107779001		4	0	4	0	3	0
A0A1S3YTZ2	LOC107779760		4	0	3	0	2	0
A0A1S3YXG7	LOC107780492		4	0	4	0	2	0
A0A1S3Z233	LOC107781915		4	1	4	1	3	0
A0A1S3Z2Y1	LOC107782412		4	1	4	1	4	1
A0A1S3Z4S7	LOC107782957		4	1	4	1	4	1
A0A1S3Z550	LOC107783074		4	0	4	0	2	0
A0A1S3Z5D8	LOC107783107		4	0	4	0	2	0
A0A1S3Z7C2	LOC107783627		4	1	4	1	2	0
A0A1S3ZAM9	LOC107784747		4	0	4	0	4	0
A0A1S3ZDG9	LOC107785621		4	0	3	0	3	0
A0A1S3ZDU3	LOC107785788		4	4	4	4	4	4
A0A1S3ZHN4	LOC107786955		4	3	4	3	1	1
A0A1S3ZN66	LOC107788624		4	0	4	0	4	0
A0A1S3ZP32	LOC107788808		4	3	4	3	2	2
A0A1S3ZR50	LOC107789519		4	0	3	0	4	0
A0A1S3ZXI6	LOC107791538		4	0	4	0	4	0
A0A1S3ZXX3	LOC107791620		4	1	4	1	3	1
A0A1S4A1B1	LOC107792707		4	0	4	0	4	0
A0A1S4A1J2	LOC107792824		4	0	4	0	3	0
A0A1S4A333	LOC107793244		4	2	2	1	4	2
A0A1S4A577	LOC107793802		4	4	4	4	3	3
A0A1S4A5R3	LOC107794053		4	0	3	0	4	0
A0A1S4A614	LOC107794095		4	0	4	0	4	0
A0A1S4A6L2	LOC107794288		4	0	4	0	3	0
A0A1S4A7A5	LOC107794533		4	0	4	0	3	0
A0A1S4A7M5	LOC107794637		4	2	4	2	2	1
A0A1S4A807	LOC107794709		4	2	4	2	3	2
A0A1S4A824	LOC107794723		4	0	4	0	4	0
A0A1S4AC55	LOC107795928		4	4	4	4	2	2
A0A1S4AHU7	LOC107797860		4	4	4	4	4	4
A0A1S4AK52	LOC107798585		4	2	4	2	3	2
A0A1S4ALM3	LOC107799069		4	0	4	0	3	0
A0A1S4ALX4	LOC107799086		4	1	4	1	1	0
A0A1S4ANB9	LOC107799508		4	1	3	1	4	1
A0A1S4ANL1	LOC107799637		4	2	4	2	4	2
A0A1S4APE2	LOC107799925		4	3	3	2	4	3
A0A1S4APN6	LOC107799895		4	0	4	0	4	0
A0A1S4AQN2	LOC107800347		4	0	4	0	1	0
A0A1S4AYB3	LOC107802646		4	1	4	1	NA	NA
A0A1S4AYZ1	LOC107802742		4	0	4	0	2	0
A0A1S4AZG7	LOC107802887		4	4	4	4	3	3
A0A1S4B3Y9	LOC107804230		4	1	3	1	4	1
A0A1S4B987	LOC107805831		4	0	4	0	3	0
A0A1S4BD32	LOC107806965		4	1	4	1	3	1
A0A1S4BGS1	LOC107808080		4	1	5	1	3	1
A0A1S4BL67	LOC107809449		4	0	1	0	4	0
A0A1S4BNB3	LOC107810111		4	1	4	1	2	1
A0A1S4BPF8	LOC107810498		4	1	1	0	3	1
A0A1S4BSR5	LOC107811499		4	4	4	4	3	3
A0A1S4BWU8	LOC107812735		4	0	3	0	4	0
A0A1S4BXI3	LOC107812930		4	1	4	1	3	0
A0A1S4C2D8	LOC107814357		4	3	4	3	4	3
A0A1S4C3U3	LOC107814855		4	1	4	1	4	1
A0A1S4C743	LOC107815838		4	4	4	4	4	4
A0A1S4CKF3	LOC107819989		4	1	4	1	4	1
A0A1S4CN47	LOC107820666		4	0	4	0	2	0
A0A1S4CPU2	LOC107821343		4	4	4	4	3	3
A0A1S4CQ81	LOC107821492		4	1	3	0	4	1
A0A1S4CXU6	LOC107823755		4	2	4	2	4	2
A0A1S4CXW3	LOC107823804		4	2	1	1	4	2
A0A1S4D0M6	LOC107824703		4	1	4	1	2	0
A0A1S4DJU1	LOC107830555		4	2	4	2	3	1
A0A1S4DKZ0	LOC107830885		4	2	4	2	2	1
A0A1S4DQB3	LOC107832317		4	1	4	1	1	0
O80362	RPL10		4	0	4	0	4	0
P27141			4	0	4	0	4	0
P36182	HSP82		4	0	3	0	4	0
P94026	RBCMT		4	0	4	0	3	0
Q07760	RPL23		4	0	4	0	3	0
Q9XGH7			4	0	4	0	3	0
A0A1S4AQM5	LOC107800404		3	2	3	2	1	0
A0A140G1R4	ycf3		3	3	3	3	3	3
A0A140G1R9	ndhK		3	3	3	3	3	3
A0A140G1U0	rpl20		3	3	3	3	3	3
A0A140G1U2	clpP		3	3	3	3	2	2
A0A140G1X0	psaC		3	3	3	3	3	3
A0A140G1Y5	rps12		3	3	3	3	3	3
A0A1S3WYU9	LOC107759396		3	0	3	0	2	0
A0A1S3WZB9	LOC107759530		3	3	3	3	3	3
A0A1S3X034	LOC107759825		3	1	3	1	1	0
A0A1S3X0M8	LOC107759958		3	0	3	0	2	0
A0A1S3X0Z9	LOC107759865		3	1	3	1	1	1
A0A1S3X1A8	LOC107760205		3	0	3	0	2	0
A0A1S3X1F6	LOC107760017		3	0	3	0	3	0
A0A1S3X1V7	LOC107760293		3	0	3	0	3	0
A0A1S3X3M1	LOC107760951		3	3	2	2	3	3
A0A1S3X4I1	LOC107761075		3	0	3	0	3	0
A0A1S3X6B4	LOC107761715		3	1	3	1	1	0
A0A1S3X711	LOC107761746		3	3	2	2	3	3
A0A1S3X839	LOC107762102		3	1	3	1	1	0
A0A1S3X8X4	LOC107762404		3	0	NA	NA	3	0
A0A1S3X9F6	LOC107762705		3	0	3	0	2	0
A0A1S3XB52	LOC107763186		3	0	3	0	NA	NA
A0A1S3XCV7	LOC107763754		3	0	3	0	2	0
A0A1S3XDY2	LOC107764049		3	0	3	0	3	0
A0A1S3XDY9	LOC107764062		3	3	3	3	2	2
A0A1S3XJK0	LOC107765692		3	0	3	0	3	0
A0A1S3XM03	LOC107766654		3	0	3	0	3	0
A0A1S3XMM0	LOC107766615		3	0	3	0	2	0
A0A1S3XN09	LOC107766724		3	3	3	3	3	3
A0A1S3XRL1	LOC107767994		3	0	3	0	NA	NA
A0A1S3XS81	LOC107767943		3	3	1	1	3	3
A0A1S3XT48	LOC107768438		3	0	2	0	2	0
A0A1S3XV77	LOC107768938		3	0	3	0	1	0
A0A1S3XW99	LOC107769508		3	0	3	0	3	0
A0A1S3XXF3	LOC107769884		3	0	3	0	1	0
A0A1S3XXQ5	LOC107769978		3	2	3	2	3	2
A0A1S3XYB6	LOC107770176		3	0	3	0	1	0
A0A1S3Y0G0	LOC107770784		3	0	3	0	3	0
A0A1S3Y1X0	LOC107771299		3	1	3	1	2	1
A0A1S3Y2X5	LOC107771582		3	2	2	1	2	2
A0A1S3Y516	LOC107772361		3	0	3	0	2	0
A0A1S3Y5V8	LOC107772468		3	1	3	1	2	0
A0A1S3Y892	LOC107773422		3	0	3	0	2	0
A0A1S3Y8G0	LOC107773519		3	1	3	1	2	1
A0A1S3Y9G3	LOC107773970		3	3	3	3	1	1
A0A1S3YA39	LOC107774124		3	0	3	0	3	0
A0A1S3YB15	LOC107774399		3	0	3	0	3	0
A0A1S3YB24	LOC107774326		3	0	3	0	1	0
A0A1S3YD27	LOC107774892		3	1	3	1	3	1
A0A1S3YDT5	LOC107775212		3	1	3	1	2	0
A0A1S3YEA4	LOC107775157		3	3	3	3	1	1
A0A1S3YEW3	LOC107775512		3	1	3	1	1	0
A0A1S3YG40	LOC107775895		3	0	3	0	3	0
A0A1S3YGC9	LOC107775735		3	3	2	2	3	3
A0A1S3YGY8	LOC107776184		3	1	3	1	1	1
A0A1S3YIY3	LOC107776802		3	1	3	1	3	1
A0A1S3YJN0	LOC107776760		3	1	3	1	1	1
A0A1S3YKD6	LOC107777055		3	0	3	0	3	0
A0A1S3YN46	LOC107777739		3	3	2	2	2	2
A0A1S3YNJ1	LOC107777920		3	1	2	1	3	1
A0A1S3YNS1	LOC107778230		3	2	3	2	2	1
A0A1S3YP28	LOC107778088		3	3	2	2	3	3
A0A1S3YPB5	LOC107778161		3	0	4	0	2	0
A0A1S3YPY0	LOC107778513		3	0	2	0	3	0
A0A1S3YRK4	LOC107779020		3	0	3	0	2	0
A0A1S3YRP9	LOC107778999		3	0	3	0	1	0
A0A1S3YSD3	LOC107779204		3	3	2	2	2	2
A0A1S3YSU6	LOC107779386		3	1	2	1	3	1
A0A1S3YSV5	LOC107779394		3	3	3	3	1	1
A0A1S3YV19	LOC107780142		3	0	2	0	3	0
A0A1S3YVF2	LOC107780127		3	0	3	0	3	0
A0A1S3YWX6	LOC107780627		3	3	3	3	2	2
A0A1S3YXH7	LOC107780824		3	0	3	0	1	0
A0A1S3YXM6	LOC107780559		3	3	3	3	2	2
A0A1S3YZV1	LOC107781216		3	0	3	0	3	0
A0A1S3Z059	LOC107781720		3	0	3	0	2	0
A0A1S3Z155	LOC107781651		3	0	3	0	NA	NA
A0A1S3Z2W4	LOC107782346		3	0	3	0	2	0
A0A1S3Z455	LOC107782810		3	0	3	0	3	0
A0A1S3Z4W1	LOC107782996		3	0	3	0	2	0
A0A1S3Z526	LOC107782892		3	0	3	0	2	0
A0A1S3Z5S0	LOC107783362		3	3	2	2	3	3
A0A1S3Z7X1	LOC107783939		3	3	3	3	2	2
A0A1S3Z8A1	LOC107784071		3	1	3	1	3	1
A0A1S3Z8Z4	LOC107784332		3	1	2	1	3	1
A0A1S3ZAC6	LOC107784716		3	1	3	1	NA	NA
A0A1S3ZAW7	LOC107784887		3	0	1	0	3	0
A0A1S3ZCS6	LOC107785278		3	0	3	0	2	0
A0A1S3ZD63	LOC107785531		3	0	3	0	NA	NA
A0A1S3ZFM5	LOC107786144		3	0	3	0	1	0
A0A1S3ZI45	LOC107787111		3	0	3	0	1	0
A0A1S3ZJA6	LOC107787429		3	0	1	0	3	0
A0A1S3ZPJ7	LOC107789189		3	0	3	0	3	0
A0A1S3ZPN7	LOC107789070		3	0	1	0	3	0
A0A1S3ZQN5	LOC107789409		3	3	3	3	1	1
A0A1S3ZRV5	LOC107789772		3	1	2	0	3	1
A0A1S3ZRY0	LOC107789704		3	0	3	0	3	0
A0A1S3ZSR1	LOC107789974		3	1	3	1	2	0
A0A1S3ZYH7	LOC107791787		3	3	3	3	2	2
A0A1S3ZZ60	LOC107792010		3	1	3	1	2	1
A0A1S4A1E8	LOC107792669		3	0	3	0	3	0
A0A1S4A1U3	LOC107792812		3	0	3	0	3	0
A0A1S4A2J0	LOC107793129		3	3	3	3	2	2
A0A1S4A3N8	LOC107793365		3	3	NA	NA	3	3
A0A1S4A3P1	LOC107793424		3	0	3	0	3	0
A0A1S4A4G8	LOC107793691		3	3	3	3	3	3
A0A1S4A4K2	LOC107793657		3	1	2	0	1	1
A0A1S4A7G6	LOC107794592		3	0	3	0	2	0
A0A1S4A939	LOC107795042		3	2	3	2	1	0
A0A1S4AB17	LOC107795642		3	3	2	2	3	3
A0A1S4AB24	LOC107795594		3	3	1	1	3	3
A0A1S4ACR2	LOC107796223		3	2	3	2	3	2
A0A1S4ADG0	LOC107796443		3	2	3	2	1	0
A0A1S4AEC1	LOC107796734		3	1	3	1	3	1
A0A1S4AEJ3	LOC107796792		3	1	3	1	3	1
A0A1S4AF36	LOC107796773		3	1	3	1	2	0
A0A1S4AHQ7	LOC107797818		3	0	3	0	3	0
A0A1S4AJ36	LOC107798205		3	3	3	3	3	3
A0A1S4AJC6	LOC107798338		3	0	3	0	1	0
A0A1S4AJR9	LOC107798208		3	1	3	1	NA	NA
A0A1S4AKP5	LOC107798500		3	0	3	0	1	0
A0A1S4AL76	LOC107798905		3	0	2	0	3	0
A0A1S4ALM6	LOC107799007		3	0	3	0	3	0
A0A1S4AN51	LOC107799456		3	3	3	3	2	2
A0A1S4AQ51	LOC107800059		3	0	3	0	3	0
A0A1S4ARB5	LOC107800470		3	0	3	0	3	0
A0A1S4ARV7	LOC107800555		3	0	3	0	NA	NA
A0A1S4AVY1	LOC107801855		3	2	1	0	3	2
A0A1S4AW82	LOC107802027		3	3	3	3	3	3
A0A1S4AXH8	LOC107802375		3	3	3	3	2	2
A0A1S4AXU3	LOC107802356		3	0	2	0	3	0
A0A1S4AZW4	LOC107803123		3	2	3	2	NA	NA
A0A1S4B0A2	LOC107803132		3	3	NA	NA	3	3
A0A1S4B0A8	LOC107803150		3	0	2	0	3	0
A0A1S4B2J2	LOC107803873		3	0	3	0	3	0
A0A1S4B380	LOC107804080		3	0	3	0	2	0
A0A1S4B4I3	LOC107804453		3	1	3	1	3	1
A0A1S4B576	LOC107804602		3	1	3	1	2	0
A0A1S4B907	LOC107805765		3	0	3	0	2	0
A0A1S4BA83	LOC107806111		3	3	2	2	2	2
A0A1S4BBD8	LOC107806552		3	0	3	0	2	0
A0A1S4BC83	LOC107806762		3	3	3	3	1	1
A0A1S4BCT3	LOC107806979		3	1	3	1	2	1
A0A1S4BGC9	LOC107807958		3	1	3	1	2	1
A0A1S4BIX3	LOC107808783		3	0	2	0	2	0
A0A1S4BK01	LOC107809098		3	0	2	0	3	0
A0A1S4BMB4	LOC107809819		3	3	3	3	3	3
A0A1S4BP24	LOC107810367		3	2	3	2	2	2
A0A1S4BQQ6	LOC107810895		3	1	3	1	1	0
A0A1S4BRV1	LOC107811223		3	1	3	1	2	0
A0A1S4BTZ5	LOC107811809		3	1	3	1	3	1
A0A1S4BTZ9	LOC107811880		3	0	3	0	NA	NA
A0A1S4C086	LOC107813684		3	0	2	0	3	0
A0A1S4C190	LOC107814099		3	1	3	1	2	1
A0A1S4C246	LOC107814338		3	3	3	3	1	1
A0A1S4C4P8	LOC107815106		3	1	3	1	2	0
A0A1S4C9M3	LOC107816710		3	1	3	1	2	1
A0A1S4CB83	LOC107816977		3	1	3	1	2	1
A0A1S4CC61	LOC107817411		3	3	3	3	3	3
A0A1S4CCW1	LOC107817484		3	1	3	1	1	0
A0A1S4CDQ9	LOC107817970		3	3	3	3	2	2
A0A1S4CEQ7	LOC107818187		3	0	3	0	2	0
A0A1S4CGP4	LOC107818818		3	0	3	0	NA	NA
A0A1S4CHD5	LOC107819052		3	0	3	0	2	0
A0A1S4CHS5	LOC107818980		3	0	3	0	3	0
A0A1S4CJI7	LOC107819564		3	2	3	2	2	2
A0A1S4CJQ9	LOC107819554		3	3	3	3	3	3
A0A1S4CJS8	LOC107819572		3	0	3	0	2	0
A0A1S4CSL9	LOC107822109		3	3	3	3	1	1
A0A1S4CZA2	LOC107824244		3	1	3	1	2	1
A0A1S4D555	LOC107826042		3	3	3	3	3	3
A0A1S4D7A4	LOC107826800		3	3	3	3	3	3
A0A1S4D8V0	LOC107827255		3	1	3	1	2	1
A0A1S4D9B3	LOC107827387		3	0	3	0	2	0
A0A1S4DBP8	LOC107828114		3	0	3	0	3	0
A0A1S4DCB8	LOC107828218		3	3	3	3	2	2
A0A1S4DF13	LOC107829118		3	2	3	2	3	2
A0A1S4DFI4	LOC107829071		3	2	3	2	3	2
A0A1S4DJU8	LOC107830554		3	0	3	0	3	0
A0A1S4DL70	LOC107830854		3	3	3	3	2	2
A0A1S4DMC3	LOC107831120		3	1	3	1	3	1
A0A1S4DQ97	LOC107832297		3	2	3	2	3	2
A0A1S4DRZ0	LOC107832824		3	1	3	1	3	1
O23792	cnd41		3	1	3	1	2	1
O24163	PPXI		3	0	3	0	3	0
O82702	VATG1		3	0	3	0	3	0
P08509	NIA2		3	0	3	0	2	0
P29790	ATPC		3	0	2	0	3	0
Q03461			3	0	3	0	3	0
Q04127	PSBP3		3	0	3	0	3	0
Q40459	PSBO		3	0	3	0	3	0
Q42946	CPX		3	0	3	0	2	0
Q42967	DCUP		3	0	3	0	2	0
Q43578	LCY1		3	0	3	0	1	0
Q75ZD6	2003-03-14		3	1	3	1	1	1
Q8LSZ2	POR2		3	3	3	3	2	2
Q9MBD6	Ntdin		3	1	3	1	3	1
A0A075EYQ4	Fni3		2	0	2	0	1	0
A0A075F933	CYS3		2	0	2	0	2	0
A0A076FNH2	LOC107832641		2	0	3	0	2	0
A0A076L2E2	LOC107815372		2	0	2	0	2	0
A0A0K2GN10	GAPC1		2	2	2	2	2	2
A0A1S3WXN6	LOC107759085		2	0	2	0	1	0
A0A1S3WYM6	LOC107759349		2	1	2	1	1	0
A0A1S3WZ66	LOC107759486		2	0	2	0	2	0
A0A1S3WZM1	LOC107759529		2	0	1	0	1	0
A0A1S3WZX1	LOC107759618		2	2	1	1	2	2
A0A1S3X0W6	LOC107760060		2	2	2	2	2	2
A0A1S3X119	LOC107760109		2	0	2	0	1	0
A0A1S3X1G0	LOC107760155		2	0	2	0	NA	NA
A0A1S3X1H5	LOC107760258		2	0	1	0	2	0
A0A1S3X1W2	LOC107760369		2	0	2	0	NA	NA
A0A1S3X312	LOC107760530		2	0	3	0	2	0
A0A1S3X320	LOC107760648		2	1	2	1	2	1
A0A1S3X4I9	LOC107760985		2	0	2	0	2	0
A0A1S3X5I4	LOC107761529		2	0	1	0	2	0
A0A1S3X5Y9	LOC107761416		2	1	2	1	NA	NA
A0A1S3X5Z5	LOC107761555		2	0	2	0	2	0
A0A1S3X6T0	LOC107761917		2	1	2	1	2	1
A0A1S3X6W9	LOC107761890		2	1	2	1	2	1
A0A1S3X7K3	LOC107762171		2	0	3	0	NA	NA
A0A1S3X8B2	LOC107762302		2	0	2	0	NA	NA
A0A1S3X9B6	LOC107762517		2	0	4	0	NA	NA
A0A1S3X9Y9	LOC107762844		2	0	2	0	1	0
A0A1S3XC53	LOC107763504		2	0	2	0	1	0
A0A1S3XCJ5	LOC107763687		2	0	2	0	1	0
A0A1S3XD32	LOC107763849		2	1	2	1	NA	NA
A0A1S3XEC4	LOC107764147		2	0	3	0	3	0
A0A1S3XFU2	LOC107764677		2	0	3	0	1	0
A0A1S3XH54	LOC107765191		2	0	2	0	1	0
A0A1S3XJX0	LOC107765783		2	2	2	2	NA	NA
A0A1S3XK67	LOC107766102		2	0	2	0	1	0
A0A1S3XM34	LOC107766463		2	0	2	0	1	0
A0A1S3XM95	LOC107766765		2	0	2	0	NA	NA
A0A1S3XME8	LOC107766767		2	1	2	1	2	1
A0A1S3XMX2	LOC107766898		2	0	2	0	1	0
A0A1S3XNW2	LOC107767246		2	2	2	2	NA	NA
A0A1S3XQ32	LOC107767517		2	0	2	0	2	0
A0A1S3XQ99	LOC107767529		2	1	2	1	1	0
A0A1S3XQT1	LOC107767671		2	2	2	2	2	2
A0A1S3XR14	LOC107767811		2	2	2	2	NA	NA
A0A1S3XS39	LOC107768173		2	0	2	0	1	0
A0A1S3XS72	LOC107768213		2	0	2	0	1	0
A0A1S3XS80	LOC107768212		2	0	2	0	2	0
A0A1S3XTF7	LOC107768559		2	1	2	1	1	0
A0A1S3XTT0	LOC107768723		2	0	2	0	2	0
A0A1S3XW31	LOC107769230		2	0	2	0	2	0
A0A1S3XX83	LOC107769806		2	0	2	0	2	0
A0A1S3XXN7	LOC107769957		2	2	1	1	2	2
A0A1S3XYU0	LOC107770285		2	0	2	0	2	0
A0A1S3XZX4	LOC107770551		2	0	2	0	2	0
A0A1S3Y017	LOC107770517		2	0	2	0	NA	NA
A0A1S3Y0W8	LOC107770810		2	0	2	0	1	0
A0A1S3Y0Y1	LOC107771057		2	1	2	1	2	1
A0A1S3Y124	LOC107770879		2	2	2	2	NA	NA
A0A1S3Y184	LOC107771044		2	0	2	0	NA	NA
A0A1S3Y200	LOC107771409		2	2	2	2	2	2
A0A1S3Y3N1	LOC107771821		2	0	2	0	NA	NA
A0A1S3Y3V5	LOC107771890		2	0	2	0	NA	NA
A0A1S3Y3Y9	LOC107771927		2	0	NA	NA	2	0
A0A1S3Y7T8	LOC107773322		2	0	2	0	2	0
A0A1S3Y814	LOC107773431		2	1	2	1	NA	NA
A0A1S3Y8E2	LOC107773500		2	0	2	0	2	0
A0A1S3Y8Q8	LOC107773558		2	2	2	2	2	2
A0A1S3Y9V3	LOC107773845		2	1	2	1	2	1
A0A1S3YA89	LOC107774005		2	2	2	2	2	2
A0A1S3YAF7	LOC107774054		2	0	2	0	2	0
A0A1S3YAQ2	LOC107774308		2	0	2	0	2	0
A0A1S3YAU3	LOC107774170		2	0	2	0	1	0
A0A1S3YAY2	LOC107774406		2	0	2	0	NA	NA
A0A1S3YCQ7	LOC107774787		2	2	1	1	2	2
A0A1S3YD61	LOC107775003		2	1	2	1	1	0
A0A1S3YE92	LOC107775149		2	0	2	0	NA	NA
A0A1S3YEC7	LOC107775390		2	0	2	0	2	0
A0A1S3YF45	LOC107775552		2	0	1	0	2	0
A0A1S3YFB4	LOC107775498		2	0	2	0	NA	NA
A0A1S3YFP1	LOC107775757		2	0	2	0	1	0
A0A1S3YFW6	LOC107775886		2	2	2	2	2	2
A0A1S3YH85	LOC107776091		2	2	2	2	1	1
A0A1S3YJI3	LOC107776799		2	2	2	2	1	1
A0A1S3YJI5	LOC107776842		2	1	1	1	1	1
A0A1S3YL55	LOC107777296		2	0	2	0	2	0
A0A1S3YNH7	LOC107777903		2	0	2	0	2	0
A0A1S3YNW0	LOC107778109		2	0	2	0	2	0
A0A1S3YQ11	LOC107778473		2	0	2	0	1	0
A0A1S3YRB7	LOC107778796		2	2	2	2	NA	NA
A0A1S3YTC2	LOC107779488		2	0	2	0	2	0
A0A1S3YV22	LOC107779834		2	0	2	0	1	0
A0A1S3YVG5	LOC107780032		2	0	2	0	2	0
A0A1S3YW70	LOC107780535		2	0	2	0	1	0
A0A1S3YXC2	LOC107780874		2	0	2	0	2	0
A0A1S3YYH9	LOC107781116		2	0	2	0	2	0
A0A1S3YYI0	LOC107781030		2	0	1	0	2	0
A0A1S3YYZ0	LOC107781243		2	0	2	0	NA	NA
A0A1S3YZ69	LOC107781033		2	1	2	1	2	1
A0A1S3Z0E7	LOC107781613		2	0	2	0	1	0
A0A1S3Z0M9	LOC107781770		2	0	2	0	1	0
A0A1S3Z0S4	LOC107781812		2	1	2	1	1	0
A0A1S3Z1T5	LOC107782092		2	2	2	2	2	2
A0A1S3Z2F6	LOC107782257		2	0	2	0	2	0
A0A1S3Z389	LOC107782281		2	2	2	2	1	1
A0A1S3Z427	LOC107782773		2	2	2	2	NA	NA
A0A1S3Z4N4	LOC107782923		2	2	2	2	2	2
A0A1S3Z4U1	LOC107782966		2	2	2	2	1	1
A0A1S3Z5M3	LOC107783249		2	2	2	2	2	2
A0A1S3Z5T3	LOC107783297		2	0	1	0	2	0
A0A1S3Z644	LOC107783234		2	0	2	0	NA	NA
A0A1S3Z6K2	LOC107783517		2	1	1	0	2	1
A0A1S3Z7J6	LOC107783854		2	0	2	0	2	0
A0A1S3Z8F4	LOC107784193		2	0	NA	NA	2	0
A0A1S3Z901	LOC107784131		2	1	2	1	2	1
A0A1S3Z9K1	LOC107784297		2	1	2	1	NA	NA
A0A1S3Z9S5	LOC107784536		2	1	2	1	1	0
A0A1S3ZAR1	LOC107784773		2	1	1	0	2	1
A0A1S3ZBD5	LOC107785026		2	2	2	2	1	1
A0A1S3ZGC1	LOC107786373		2	0	2	0	1	0
A0A1S3ZHU9	LOC107786895		2	0	2	0	2	0
A0A1S3ZJ22	LOC107787309		2	2	2	2	2	2
A0A1S3ZJC9	LOC107787377		2	0	2	0	1	0
A0A1S3ZKM9	LOC107787974		2	0	2	0	2	0
A0A1S3ZKS2	LOC107787854		2	0	2	0	NA	NA
A0A1S3ZL31	LOC107787859		2	2	2	2	2	2
A0A1S3ZMD4	LOC107788261		2	0	1	0	1	0
A0A1S3ZML9	LOC107788457		2	2	2	2	1	1
A0A1S3ZPG1	LOC107789161		2	0	2	0	1	0
A0A1S3ZQ83	LOC107789149		2	2	2	2	1	1
A0A1S3ZQH1	LOC107789345		2	0	NA	NA	2	0
A0A1S3ZSI0	LOC107789959		2	2	2	2	1	1
A0A1S3ZSJ9	LOC107790011		2	2	2	2	1	1
A0A1S3ZTD0	LOC107790279		2	1	2	1	2	1
A0A1S3ZUQ1	LOC107790687		2	0	2	0	NA	NA
A0A1S3ZVC8	LOC107790834		2	2	2	2	2	2
A0A1S3ZW29	LOC107791054		2	0	2	0	2	0
A0A1S3ZWA5	LOC107791201		2	1	2	1	1	0
A0A1S3ZWK1	LOC107791217		2	2	2	2	NA	NA
A0A1S3ZX27	LOC107791326		2	0	2	0	1	0
A0A1S3ZXC5	LOC107791526		2	1	2	1	2	1
A0A1S3ZY26	LOC107791617		2	0	3	0	NA	NA
A0A1S3ZZI4	LOC107792077		2	1	1	0	2	1
A0A1S4A0M8	LOC107792487		2	2	2	2	1	1
A0A1S4A196	LOC107792692		2	0	2	0	1	0
A0A1S4A1R0	LOC107792837		2	0	2	0	2	0
A0A1S4A2H0	LOC107793113		2	2	3	3	3	3
A0A1S4A2Q1	LOC107793183		2	2	2	2	2	2
A0A1S4A367	LOC107793271		2	2	2	2	2	2
A0A1S4A3T4	LOC107793454		2	0	2	0	2	0
A0A1S4A4P8	LOC107793692		2	2	2	2	2	2
A0A1S4A548	LOC107793862		2	1	2	1	2	1
A0A1S4A5C8	LOC107793872		2	2	2	2	NA	NA
A0A1S4A5K9	LOC107793921		2	0	2	0	2	0
A0A1S4A5Y4	LOC107794067		2	0	2	0	1	0
A0A1S4A5Y5	LOC107794109		2	2	2	2	NA	NA
A0A1S4A7H3	LOC107794547		2	0	2	0	NA	NA
A0A1S4A817	LOC107794717		2	2	2	2	2	2
A0A1S4A849	LOC107794750		2	2	2	2	NA	NA
A0A1S4A876	LOC107794823		2	0	3	0	NA	NA
A0A1S4A8N9	LOC107794970		2	2	2	2	2	2
A0A1S4A911	LOC107795075		2	0	2	0	2	0
A0A1S4A9F9	LOC107795150		2	0	2	0	1	0
A0A1S4A9J6	LOC107795179		2	0	2	0	2	0
A0A1S4AAW5	LOC107795650		2	2	2	2	2	2
A0A1S4ACQ8	LOC107796220		2	2	2	2	2	2
A0A1S4ACT7	LOC107796193		2	1	2	1	2	1
A0A1S4AD33	LOC107796219		2	1	2	1	2	1
A0A1S4AE99	LOC107796678		2	2	1	1	2	2
A0A1S4AFH4	LOC107796905		2	0	2	0	2	0
A0A1S4AHG8	LOC107797700		2	2	2	2	2	2
A0A1S4AJY9	LOC107798520		2	1	2	1	1	1
A0A1S4AKW3	LOC107798764		2	2	2	2	1	1
A0A1S4AL19	LOC107798629		2	2	2	2	2	2
A0A1S4AM34	LOC107799111		2	0	2	0	2	0
A0A1S4AME8	LOC107799243		2	2	2	2	2	2
A0A1S4ANL4	LOC107799452		2	1	2	1	2	1
A0A1S4ANT6	LOC107799726		2	2	2	2	2	2
A0A1S4ANZ6	LOC107799618		2	0	2	0	1	0
A0A1S4AQV9	LOC107800480		2	1	2	1	1	0
A0A1S4AT56	LOC107801022		2	2	2	2	1	1
A0A1S4AVL7	LOC107801881		2	0	2	0	2	0
A0A1S4AVP7	LOC107801799		2	1	2	1	NA	NA
A0A1S4AWH0	LOC107802035		2	2	2	2	2	2
A0A1S4AYA1	LOC107802477		2	2	2	2	2	2
A0A1S4AYP0	LOC107802743		2	0	2	0	2	0
A0A1S4B0W1	LOC107803306		2	1	2	1	2	1
A0A1S4B105	LOC107803419		2	1	2	1	1	1
A0A1S4B1N5	LOC107803515		2	1	2	1	1	0
A0A1S4B5E8	LOC107804690		2	0	2	0	3	0
A0A1S4B8T4	LOC107805643		2	0	2	0	1	0
A0A1S4B9A2	LOC107805886		2	1	1	0	1	1
A0A1S4B9B6	LOC107805901		2	2	2	2	2	2
A0A1S4B9Q2	LOC107805931		2	0	2	0	2	0
A0A1S4BB93	LOC107806544		2	0	2	0	NA	NA
A0A1S4BBJ2	LOC107806593		2	1	2	1	1	1
A0A1S4BC75	LOC107806804		2	0	2	0	2	0
A0A1S4BE24	LOC107807249		2	2	2	2	2	2
A0A1S4BE66	LOC107807379		2	0	2	0	2	0
A0A1S4BFY1	LOC107807853		2	1	2	1	NA	NA
A0A1S4BG02	LOC107807875		2	2	2	2	1	1
A0A1S4BJ77	LOC107808897		2	1	2	1	1	0
A0A1S4BJ93	LOC107808872		2	1	2	1	NA	NA
A0A1S4BJK2	LOC107809027		2	0	2	0	1	0
A0A1S4BJV8	LOC107809122		2	0	2	0	2	0
A0A1S4BLG0	LOC107809547		2	0	2	0	1	0
A0A1S4BMJ7	LOC107809878		2	0	2	0	1	0
A0A1S4BMQ5	LOC107809945		2	0	2	0	NA	NA
A0A1S4BPZ2	LOC107810668		2	1	2	1	1	1
A0A1S4BQV0	LOC107810939		2	0	2	0	1	0
A0A1S4BUK7	LOC107812016		2	2	2	2	1	1
A0A1S4BUW6	LOC107812158		2	1	2	1	NA	NA
A0A1S4BVY5	LOC107812444		2	2	2	2	2	2
A0A1S4BW60	LOC107812499		2	2	1	1	2	2
A0A1S4BWJ9	LOC107812596		2	0	2	0	2	0
A0A1S4BYV8	LOC107813234		2	2	2	2	1	1
A0A1S4BZV9	LOC107813669		2	0	2	0	1	0
A0A1S4C0B3	LOC107813801		2	0	2	0	2	0
A0A1S4C0W5	LOC107813987		2	2	2	2	2	2
A0A1S4C2S1	LOC107814537		2	2	2	2	2	2
A0A1S4C519	LOC107815238		2	0	2	0	2	0
A0A1S4C5H4	LOC107815129		2	0	2	0	1	0
A0A1S4C992	LOC107816497		2	1	2	1	2	1
A0A1S4CA23	LOC107816598		2	1	2	1	2	1
A0A1S4CA25	LOC107816873		2	0	2	0	2	0
A0A1S4CB69	LOC107817108		2	0	1	0	2	0
A0A1S4CBK7	LOC107817226		2	2	1	1	2	2
A0A1S4CD69	LOC107817576		2	1	2	1	1	0
A0A1S4CI25	LOC107819267		2	2	2	2	2	2
A0A1S4CJ12	LOC107819553		2	1	2	1	2	1
A0A1S4CJQ4	LOC107819549		2	2	2	2	2	2
A0A1S4CQE9	LOC107821283		2	0	2	0	1	0
A0A1S4CSG9	LOC107822214		2	2	2	2	2	2
A0A1S4CSS8	LOC107822167		2	1	2	1	1	1
A0A1S4CT64	LOC107822283		2	1	1	0	2	1
A0A1S4CTK9	LOC107822419		2	2	2	2	1	1
A0A1S4CTN4	LOC107822435		2	2	1	1	2	2
A0A1S4CUE0	LOC107822572		2	2	2	2	2	2
A0A1S4CVJ0	LOC107823062		2	1	2	1	1	0
A0A1S4CWI7	LOC107823272		2	2	2	2	1	1
A0A1S4CWV7	LOC107823491		2	2	2	2	2	2
A0A1S4CYW4	LOC107824113		2	1	2	1	1	0
A0A1S4CZY8	LOC107824444		2	2	2	2	2	2
A0A1S4D040	LOC107824491		2	0	2	0	1	0
A0A1S4D3D8	LOC107825588		2	2	2	2	NA	NA
A0A1S4D7I7	LOC107826880		2	0	2	0	2	0
A0A1S4DD76	LOC107828541		2	1	2	1	1	1
A0A1S4DED9	LOC107828938		2	1	2	1	NA	NA
A0A1S4DJD5	LOC107830466		2	1	2	1	2	1
A0A1S4DKM6	LOC107830807		2	2	2	2	2	2
A0A1S4DL03	LOC107830818		2	2	2	2	1	1
A0A1S4DLY8	LOC107831212		2	1	2	1	2	1
A0A1S4DMP2	LOC107831445		2	1	2	1	1	0
A0A1S4DPI0	LOC107832044		2	1	2	1	2	1
A0A1S4DPW9	LOC107832173		2	0	2	0	1	0
A7WPL0	MC118		2	2	2	2	2	2
O04946	enr-T2		2	0	2	0	2	0
O80361	RPL4		2	0	2	0	2	0
P09342	ALS		2	0	2	0	2	0
P25998	RPL8		2	0	2	0	1	0
P29345	RPS6		2	0	2	0	2	0
P30361	petC1		2	0	2	0	2	0
P32980	ATPD		2	0	2	0	2	0
P93371			2	0	2	0	2	0
P93394	UPP		2	0	2	0	2	0
Q03685	BIP5		2	0	2	0	2	0
Q05214			2	0	1	0	2	0
Q40545			2	0	2	0	2	0
Q42948	DHPS1		2	0	3	0	1	0
Q42952	LTP1		2	0	2	0	1	0
Q6SYB9	SAMS2		2	0	2	0	2	0
Q7DM39	PSBP1		2	0	1	0	2	0
Q9SLS1	NtH1		2	2	2	2	1	1

## Sheet: Fig 6e,6g
	Fig. 6e Unprocessed Blots
	Input WB			anti–YFP		anti-YFP IP WB			anti–YFP
	Input WB			anti–HA		anti-YFP IP WB			anti–HA
	Fig. 6g Unprocessed Blots
	anti-YFP IP WB				anti–YFP		anti-YFP IP WB			anti–HA
													Input				anti–HA

## Sheet: Fig 7
RNA immunoprecipitation coupled with sequence (RIPseq) data presented in Fig. 7.
The start and end nucleotides refer to the position in the Arabidopsis TAIR10 chloroplast genome (accession NC_000932.1). "Plus" and "minus" indicate the strand to which the RNA sequence mapped at the given nucleotide position. Nucelotides after position 129489 (i.e. the second copy of the inverted repeat) were omitted from the reference genome to avoid multi-mapping.
The log2FoldChange is the observed enrichment between the pellet from AtMKIP1-YFP vs. AtBE3-YFP (control).
region	strand	start_nucleotide	end_nucleotide	log2_FoldChange	adjusted_pvalue
1	plus	1	117	1.7422	0.000227845
2	plus	118	6954	-0.169924	0.746932
3	plus	6955	7836	-0.634239	0.137581
4	plus	7837	7893	-1.10753	0.0094033
5	plus	7894	9352	-0.0921112	0.860868
6	plus	9353	9438	-0.701404	0.0981243
7	plus	9439	28040	-0.148709	0.765471
8	plus	28041	28271	-0.658019	0.118371
9	plus	28272	31738	-0.32079	0.479683
10	plus	31739	31972	0.491012	0.354959
11	plus	31973	33415	0.0787982	0.875556
12	plus	33416	33452	-0.960043	0.0152662
13	plus	33453	33952	-0.236038	0.610321
14	plus	33953	33956	0.113018	0.827894
15	plus	33957	46756	-0.106831	0.823942
16	plus	46757	48112	-0.461986	0.296591
17	plus	48113	54883	0.0766221	0.881471
18	plus	54884	56357	-0.299662	0.52216
19	plus	56358	72110	-0.275352	0.557407
20	plus	72111	72119	0.534114	0.244337
21	plus	72120	73641	0.189476	0.712705
22	plus	73642	74379	-0.123476	0.800903
23	plus	74380	74563	-0.490003	0.232322
24	plus	74564	77205	-0.0188528	0.970411
25	plus	77206	77622	-0.40075	0.365575
26	plus	77623	101056	-0.0167866	0.971782
27	plus	101057	101102	0.738489	0.121024
28	plus	101103	101291	0.616273	0.204371
29	plus	101292	101331	0.109044	0.834395
30	plus	101332	101849	0.448667	0.348737
31	plus	101850	101913	-0.0842729	0.873783
32	plus	101914	102392	0.227075	0.63933
33	plus	102393	102401	0.63631	0.193613
34	plus	102402	102740	0.538177	0.252541
35	plus	102741	102747	0.958054	0.0593476
36	plus	102748	102799	0.992522	0.0391777
37	plus	102800	102809	3.07517	1.35693e-11
38	plus	102810	102834	3.25873	1.4852e-12
39	plus	102835	102837	3.06468	8.95121e-11
40	plus	102838	102875	1.85708	0.000111766
41	plus	102876	102890	1.82429	8.61682e-05
42	plus	102891	102916	1.45943	0.00120339
43	plus	102917	102942	1.51297	0.000736859
44	plus	102943	102955	1.50851	0.00126796
45	plus	102956	102974	1.47241	0.0018106
46	plus	102975	102980	1.66276	0.000557983
47	plus	102981	103021	1.90609	0.000110816
48	plus	103022	103048	2.59122	2.57442e-07
49	plus	103049	103068	2.69051	8.53611e-08
50	plus	103069	103079	2.97066	8.85667e-09
51	plus	103080	103084	2.882	2.38814e-08
52	plus	103085	103112	2.40808	1.22987e-06
53	plus	103113	103122	2.42276	5.3946e-08
54	plus	103123	103132	2.37682	1.11406e-07
55	plus	103133	103140	2.36052	5.51708e-07
56	plus	103141	103146	2.29054	5.49212e-07
57	plus	103147	103162	2.38815	5.22522e-07
58	plus	103163	103204	1.6574	0.000152821
59	plus	103205	103221	1.39478	0.000870222
60	plus	103222	103234	1.34334	0.00123766
61	plus	103235	103242	2.62238	1.87581e-10
62	plus	103243	103258	3.23289	1.62615e-15
63	plus	103259	103280	3.61104	1.86283e-18
64	plus	103281	103313	3.64528	1.5026e-17
65	plus	103314	103325	3.40273	3.52932e-15
66	plus	103326	103336	3.40015	5.79694e-15
67	plus	103337	103362	3.45646	3.34305e-15
68	plus	103363	103366	3.52047	2.72181e-13
69	plus	103367	103369	3.52287	2.68179e-13
70	plus	103370	103384	3.58496	1.05924e-13
71	plus	103385	103389	3.80008	1.3345e-16
72	plus	103390	103394	3.64386	1.49829e-14
73	plus	103395	103403	3.33049	1.02335e-12
74	plus	103404	103411	2.47307	7.20823e-07
75	plus	103412	103419	2.64557	3.80072e-07
76	plus	103420	103435	2.2177	1.23345e-05
77	plus	103436	103448	1.99249	1.37193e-05
78	plus	103449	103472	1.79237	0.000102415
79	plus	103473	103476	2.14817	8.65974e-06
80	plus	103477	103485	2.13578	1.04608e-05
81	plus	103486	103516	2.22993	5.43546e-06
82	plus	103517	103519	2.43677	1.77588e-06
83	plus	103520	103529	2.98569	1.61829e-09
84	plus	103530	103546	3.75895	1.75389e-15
85	plus	103547	103558	3.8809	1.10356e-16
86	plus	103559	103566	4	1.66925e-17
87	plus	103567	103571	3.26589	3.23155e-13
88	plus	103572	103582	3.10824	2.39466e-11
89	plus	103583	103585	3.32888	2.8259e-12
90	plus	103586	103600	3.02029	5.58878e-10
91	plus	103601	103604	2.70941	4.75373e-09
92	plus	103605	103632	1.59084	0.000332847
93	plus	103633	103636	1.85551	3.89049e-05
94	plus	103637	103658	0.868035	0.0596216
95	plus	103659	103685	3.63225	1.47858e-18
96	plus	103686	103689	3.74084	2.17771e-19
97	plus	103690	103694	3.77388	1.50849e-19
98	plus	103695	103704	3.72444	5.86142e-19
99	plus	103705	103711	3.65159	1.60853e-14
100	plus	103712	103739	3.85597	2.60586e-15
101	plus	103740	103742	3.57392	8.13194e-14
102	plus	103743	103747	3.50647	4.05036e-13
103	plus	103748	103768	3.7618	9.36534e-14
104	plus	103769	103779	4.03751	3.06925e-14
105	plus	103780	103788	4.02574	3.92639e-14
106	plus	103789	103828	4.1389	4.15786e-19
107	plus	103829	103835	4.18234	1.84874e-19
108	plus	103836	103841	4.217	2.45561e-19
109	plus	103842	103851	4.23993	9.11987e-20
110	plus	103852	103860	4.12874	1.61238e-19
111	plus	103861	103865	4.24105	2.18912e-21
112	plus	103866	103890	3.82132	6.34261e-18
113	plus	103891	103893	3.58768	2.10763e-15
114	plus	103894	103919	3.7297	3.4797e-16
115	plus	103920	103941	3.69182	2.73618e-16
116	plus	103942	103950	3.75988	1.47044e-16
117	plus	103951	103955	3.83626	4.42558e-17
118	plus	103956	103964	3.18008	6.51011e-11
119	plus	103965	103977	3.76761	7.94893e-15
120	plus	103978	103982	3.98636	3.38418e-16
121	plus	103983	103984	3.74289	9.57942e-14
122	plus	103985	103996	3.64624	3.40489e-13
123	plus	103997	104007	3.46732	7.95692e-12
124	plus	104008	104013	3.34836	7.11058e-11
125	plus	104014	104029	3.06824	1.60981e-08
126	plus	104030	104045	2.76194	9.95799e-08
127	plus	104046	104053	2.26953	7.50429e-06
128	plus	104054	104080	2.4139	2.61189e-06
129	plus	104081	104096	2.41076	2.59503e-06
130	plus	104097	104106	3.29786	5.82128e-12
131	plus	104107	104117	3.44879	1.1666e-12
132	plus	104118	104125	4.74801	8.88563e-25
133	plus	104126	104130	4.79144	7.65944e-25
134	plus	104131	104135	4.82263	2.81056e-24
135	plus	104136	104159	4.6204	4.74221e-23
136	plus	104160	104175	4.69108	6.97661e-24
137	plus	104176	104179	4.558	7.50994e-28
138	plus	104180	104189	4.61768	5.15893e-27
139	plus	104190	104193	4.15012	1.31768e-23
140	plus	104194	104202	3.94579	2.95319e-21
141	plus	104203	104220	3.94571	3.00702e-21
142	plus	104221	104240	4.01751	6.52811e-22
143	plus	104241	104247	4.11464	4.96634e-23
144	plus	104248	104274	4.81452	1.9573e-29
145	plus	104275	104298	3.98442	2.53191e-19
146	plus	104299	104317	4.20988	6.15626e-21
147	plus	104318	104335	4.21904	5.02313e-21
148	plus	104336	104346	4.80901	1.15687e-26
149	plus	104347	104355	4.9523	5.3401e-27
150	plus	104356	104370	4.88417	7.48055e-27
151	plus	104371	104383	4.85097	3.59375e-25
152	plus	104384	104385	4.84656	6.43083e-24
153	plus	104386	104394	4.5846	1.42447e-21
154	plus	104395	104406	4.46806	5.17536e-21
155	plus	104407	104418	4.64825	2.06335e-25
156	plus	104419	104426	4.48668	1.1254e-25
157	plus	104427	104453	4.90974	1.11779e-28
158	plus	104454	104457	5.02032	5.64691e-29
159	plus	104458	104477	4.37737	6.61655e-23
160	plus	104478	104479	4.00566	9.11987e-20
161	plus	104480	104513	4.0658	1.21882e-20
162	plus	104514	104515	3.78264	5.45708e-18
163	plus	104516	104522	3.90996	2.02527e-19
164	plus	104523	104535	3.50635	1.10356e-16
165	plus	104536	104539	3.54526	1.66479e-17
166	plus	104540	104973	0.44929	0.348737
167	plus	104974	104980	0.898963	0.0673817
168	plus	104981	105330	0.349723	0.490785
169	plus	105331	105635	0.0817301	0.881471
170	plus	105636	105749	0.452071	0.358592
171	plus	105750	105829	0.395128	0.428131
172	plus	105830	105831	0.0315208	0.954362
173	plus	105832	105841	-0.197363	0.712705
174	plus	105842	106068	0.27009	0.585801
175	plus	106069	106100	-0.105835	0.834395
176	plus	106101	106416	0.645744	0.187005
177	plus	106417	106623	0.244142	0.63933
178	plus	106624	106698	0.00557976	0.989706
179	plus	106699	106742	0.385892	0.468578
180	plus	106743	107646	0.19861	0.706703
181	plus	107647	107701	0.458053	0.357871
182	plus	107702	107945	-0.122446	0.792877
183	plus	107946	108056	0.347676	0.519975
184	plus	108057	129489	0.0206826	0.968985
185	minus	1	350	-0.245994	0.585801
186	minus	351	548	-0.374225	0.423055
187	minus	549	629	-0.348709	0.475742
188	minus	630	770	-0.648163	0.096463
189	minus	771	799	-0.302113	0.560551
190	minus	800	814	-0.406491	0.364479
191	minus	815	1167	-0.214717	0.659193
192	minus	1168	1436	-0.396746	0.347895
193	minus	1437	1440	-0.439797	0.275897
194	minus	1441	1512	-0.372128	0.381382
195	minus	1513	1715	-0.0902997	0.856732
196	minus	1716	1717	4.10125	2.60927e-16
197	minus	1718	1750	3.27146	4.43387e-12
198	minus	1751	1764	3.46111	2.17513e-12
199	minus	1765	1769	3.90046	7.78967e-12
200	minus	1770	1775	4.1224	1.65813e-11
201	minus	1776	1883	3.17544	1.34455e-08
202	minus	1884	1889	4.23325	1.6709e-14
203	minus	1890	1903	4.50855	2.87865e-16
204	minus	1904	1913	4.42347	4.1212e-16
205	minus	1914	1917	4.5821	5.63871e-16
206	minus	1918	1921	3.92056	2.05512e-10
207	minus	1922	1957	3.88752	4.4174e-10
208	minus	1958	2213	2.08269	5.68832e-05
209	minus	2214	2223	2.36613	7.23172e-06
210	minus	2224	2264	2.26181	2.35395e-05
211	minus	2265	2278	1.41504	0.0388536
212	minus	2279	2292	1.58496	0.00878632
213	minus	2293	2337	1.47947	0.0107629
214	minus	2338	2340	2.05063	0.0300011
215	minus	2341	2403	1.37346	0.00306855
216	minus	2404	2443	1.65388	0.000166084
217	minus	2444	2476	1.8365	0.000673309
218	minus	2477	2484	2.24793	0.000114802
219	minus	2485	2981	1.82922	3.74819e-05
220	minus	2982	2987	3.07682	4.71806e-07
221	minus	2988	3007	3.04041	6.3661e-08
222	minus	3008	3016	3.43664	5.60252e-11
223	minus	3017	3036	3.42321	2.49008e-10
224	minus	3037	3043	3.29768	6.0641e-10
225	minus	3044	3098	2.28798	3.00313e-06
226	minus	3099	3104	2.76081	1.92006e-06
227	minus	3105	3122	2.03953	0.00879115
228	minus	3123	3126	2.75489	5.46107e-06
229	minus	3127	3312	2.97062	8.35447e-09
230	minus	3313	3328	2.51457	8.66418e-06
231	minus	3329	3399	1.22239	0.0133058
232	minus	3400	3505	2.6612	0.00185895
233	minus	3506	3530	3.6477	2.55553e-13
234	minus	3531	3542	3.69268	6.89449e-14
235	minus	3543	3550	3.70834	9.36602e-14
236	minus	3551	3555	4.02841	7.04278e-14
237	minus	3556	3564	3.98423	3.45236e-13
238	minus	3565	3604	2.21945	8.5709e-06
239	minus	3605	3620	4.41408	4.22471e-22
240	minus	3621	3623	4.72866	1.3582e-24
241	minus	3624	3637	4.75489	6.58e-25
242	minus	3638	3653	5.36602	8.34208e-25
243	minus	3654	3655	5.51727	9.36872e-25
244	minus	3656	3659	5.41222	4.21457e-22
245	minus	3660	3663	5.50346	4.96634e-23
246	minus	3664	3677	4.92211	1.16132e-18
247	minus	3678	3725	3.02131	5.46873e-09
248	minus	3726	3738	3.0973	7.86058e-09
249	minus	3739	3753	2.84549	0.0032938
250	minus	3754	3756	3.33151	1.313e-06
251	minus	3757	3772	2.77259	5.67474e-05
252	minus	3773	3776	4.15712	2.41432e-16
253	minus	3777	3779	3.93681	5.6484e-12
254	minus	3780	3796	3.87668	2.97036e-06
255	minus	3797	3824	3.92392	4.19195e-06
256	minus	3825	3827	4.52509	2.27173e-15
257	minus	3828	3834	4.71122	1.43291e-06
258	minus	3835	3839	4.31389	1.41789e-15
259	minus	3840	3878	3.35153	9.87966e-13
260	minus	3879	3882	4.03413	1.99161e-15
261	minus	3883	3890	3.93288	8.44686e-10
262	minus	3891	3892	3.94486	1.95596e-09
263	minus	3893	3915	3.26946	1.14798e-07
264	minus	3916	3932	3.78136	2.01001e-09
265	minus	3933	4167	1.92466	0.000407049
266	minus	4168	4177	1.43227	0.00316723
267	minus	4178	4220	1.4073	0.00298659
268	minus	4221	4222	1.98489	0.000110155
269	minus	4223	4310	1.27799	0.0199995
270	minus	4311	4312	3.66002	5.06732e-17
271	minus	4313	4344	3.32548	2.61145e-15
272	minus	4345	4348	3.26782	1.82545e-15
273	minus	4349	9967	-0.139942	0.774275
274	minus	9968	10016	-0.719672	0.0998451
275	minus	10017	10018	-0.999999	0.0275959
276	minus	10019	10069	-0.863148	0.0410173
277	minus	10070	10114	0.012279	0.981683
278	minus	10115	10143	-0.933299	0.0305665
279	minus	10144	10156	-0.859137	0.056411
280	minus	10157	10174	-1.18312	0.00760815
281	minus	10175	11240	-0.281168	0.544059
282	minus	11241	11558	0.407454	0.361707
283	minus	11559	11610	1.40235	0.00215924
284	minus	11611	11613	2.91346	4.09496e-07
285	minus	11614	11632	2.59346	6.61689e-07
286	minus	11633	11635	2.70663	7.94607e-07
287	minus	11636	11638	2.62059	1.82075e-07
288	minus	11639	11665	2.15666	8.1112e-07
289	minus	11666	11677	2.18228	1.14193e-07
290	minus	11678	11694	1.66335	2.74873e-05
291	minus	11695	11697	1.85164	4.91906e-06
292	minus	11698	11708	2.02466	2.8586e-06
293	minus	11709	11711	2.18012	5.96395e-06
294	minus	11712	11747	1.92673	4.80518e-05
295	minus	11748	11755	2.43348	4.74133e-07
296	minus	11756	11760	2.33007	2.12483e-06
297	minus	11761	11770	2.34781	1.80038e-06
298	minus	11771	11784	2.53836	2.70206e-07
299	minus	11785	11791	2.57147	3.3552e-07
300	minus	11792	11804	2.15599	3.29888e-06
301	minus	11805	11813	2.49985	1.06921e-08
302	minus	11814	11833	2.40628	1.74535e-08
303	minus	11834	11848	2.45767	6.49927e-09
304	minus	11849	11854	1.42519	0.000195066
305	minus	11855	11877	0.217252	0.595845
306	minus	11878	11900	0.327607	0.408575
307	minus	11901	11912	2.06959	4.65278e-06
308	minus	11913	11923	1.96724	3.45683e-05
309	minus	11924	11934	2.41067	2.72232e-07
310	minus	11935	11979	2.41308	9.19818e-08
311	minus	11980	11993	2.00654	0.000174404
312	minus	11994	12027	1.96272	0.000278076
313	minus	12028	12064	2.15673	2.10568e-05
314	minus	12065	12069	4.29768	6.74184e-18
315	minus	12070	12076	4.19771	1.44264e-18
316	minus	12077	12086	3.90593	1.68472e-15
317	minus	12087	12103	3.68463	6.6938e-14
318	minus	12104	12119	3.9262	9.36602e-14
319	minus	12120	12125	3.81578	5.79694e-15
320	minus	12126	12138	3.11698	9.08413e-09
321	minus	12139	12150	2.12626	0.000324425
322	minus	12151	12156	2.69153	3.47724e-07
323	minus	12157	12170	4.00377	8.36392e-18
324	minus	12171	12176	4.13989	2.76499e-19
325	minus	12177	12196	3.98977	1.64437e-20
326	minus	12197	12202	4.0715	2.9917e-21
327	minus	12203	12209	3.99741	7.1478e-21
328	minus	12210	12211	3.43438	4.52267e-14
329	minus	12212	12237	3.25831	1.27868e-12
330	minus	12238	12243	3.37046	1.07102e-12
331	minus	12244	12248	3.81606	2.00159e-12
332	minus	12249	12250	3.83376	1.1371e-12
333	minus	12251	12258	3.72284	3.79137e-12
334	minus	12259	12261	3.97537	7.94893e-15
335	minus	12262	12264	3.89645	5.72151e-12
336	minus	12265	12329	3.3874	0.00558677
337	minus	12330	12346	2.64385	0.00980197
338	minus	12347	12358	3.54081	2.05512e-10
339	minus	12359	12392	3.04022	8.69174e-08
340	minus	12393	12397	2.75687	4.71145e-07
341	minus	12398	12596	1.11767	0.0194489
342	minus	12597	12601	2.65313	7.36673e-07
343	minus	12602	12628	2.42196	3.30162e-06
344	minus	12629	12630	3.53766	2.09333e-11
345	minus	12631	12652	2.80735	1.26526e-07
346	minus	12653	12654	3.47605	1.42874e-14
347	minus	12655	12657	3.30421	5.39825e-13
348	minus	12658	12665	3.13187	8.77141e-13
349	minus	12666	12668	3.2339	2.68043e-13
350	minus	12669	12672	3.30782	4.43477e-14
351	minus	12673	12679	3.10217	3.46115e-12
352	minus	12680	12686	3.05541	4.77614e-12
353	minus	12687	12704	3.05072	1.65355e-12
354	minus	12705	12724	0.94596	0.0305665
355	minus	12725	12756	0.674425	0.181979
356	minus	12757	12761	1.97982	7.23172e-06
357	minus	12762	12786	2.49033	1.58473e-07
358	minus	12787	12811	1.36895	0.00299121
359	minus	12812	12968	0.111774	0.827222
360	minus	12969	13042	0.467961	0.350712
361	minus	13043	13134	-0.0858839	0.862977
362	minus	13135	13136	-0.267933	0.585801
363	minus	13137	13355	-0.252784	0.603323
364	minus	13356	13584	-0.802838	0.0570901
365	minus	13585	14901	-0.429311	0.343863
366	minus	14902	28610	0.159489	0.75224
367	minus	28611	28996	-0.628934	0.14849
368	minus	28997	37007	-0.206327	0.63933
369	minus	37008	37522	-0.318203	0.485167
370	minus	37523	37727	0.0350735	0.949384
371	minus	37728	37803	-0.545339	0.250309
372	minus	37804	38759	0.0107209	0.981683
373	minus	38760	38760	0.584963	0.350712
374	minus	38761	41796	-0.134373	0.788833
375	minus	41797	41982	-0.393681	0.383832
376	minus	41983	51212	-0.0306767	0.951376
377	minus	51213	51252	1.30386	0.00795964
378	minus	51253	51261	1.26605	0.0257497
379	minus	51262	51363	0.998382	0.0509396
380	minus	51364	51368	2.90471	5.88523e-10
381	minus	51369	51378	2.75663	2.86264e-09
382	minus	51379	51402	2.69588	7.36402e-09
383	minus	51403	51414	2.70665	7.80364e-09
384	minus	51415	51456	0.610628	0.206269
385	minus	51457	51466	0.339937	0.517145
386	minus	51467	51496	0.127648	0.816975
387	minus	51497	51551	1.45066	0.00427749
388	minus	51552	51559	1.64825	0.00110355
389	minus	51560	51580	1.43924	0.00320755
390	minus	51581	51596	1.15564	0.0200931
391	minus	51597	51655	0.85628	0.0947098
392	minus	51656	51662	1.82622	0.000472565
393	minus	51663	51678	1.83337	0.000345162
394	minus	51679	51686	1.84517	0.000203761
395	minus	51687	51735	1.06687	0.0197018
396	minus	51736	51740	1.4038	0.00201571
397	minus	51741	51786	1.32431	0.00488306
398	minus	51787	51792	1.43143	0.00204761
399	minus	51793	51872	1.11767	0.00418054
400	minus	51873	52194	-0.0739999	0.904903
401	minus	52195	52196	-1.58496	0.0152662
402	minus	52197	52964	-0.673632	0.106575
403	minus	52965	53006	-1.11001	0.00979948
404	minus	53007	53130	-0.699852	0.1182
405	minus	53131	53159	-0.876425	0.0549521
406	minus	53160	54635	-0.476801	0.286875
407	minus	54636	56679	-0.28688	0.585801
408	minus	56680	56723	-0.985202	0.043508
409	minus	56724	63048	-0.47393	0.324963
410	minus	63049	63053	-1.1014	0.0104973
411	minus	63054	63094	-0.981852	0.019535
412	minus	63095	63589	-0.115191	0.813854
413	minus	63590	63870	-0.454505	0.340715
414	minus	63871	63960	-0.73375	0.0716526
415	minus	63961	64578	-0.555582	0.206269
416	minus	64579	69653	0.150079	0.760408
417	minus	69654	69656	-1.04008	0.0367512
418	minus	69657	69743	-0.47584	0.307704
419	minus	69744	69746	-1.30812	0.0577184
420	minus	69747	74239	-0.148006	0.765601
421	minus	74240	74401	-0.572832	0.141602
422	minus	74402	81406	-0.252195	0.585801
423	minus	81407	81470	-0.746915	0.0701798
424	minus	81471	81540	-0.162271	0.772016
425	minus	81541	81594	-0.942855	0.0463803
426	minus	81595	83978	0.0815784	0.875556
427	minus	83979	84110	1.61891	0.00365926
428	minus	84111	84116	2.05889	0.000862023
429	minus	84117	84141	1.73697	0.00447049
430	minus	84142	84144	2.69031	7.23116e-05
431	minus	84145	84190	0.963006	0.0561715
432	minus	84191	84195	2.13614	2.60968e-05
433	minus	84196	84230	2.28716	1.94355e-05
434	minus	84231	84235	3.1062	1.43627e-07
435	minus	84236	84371	1.33605	0.00507318
436	minus	84372	84407	1.68608	8.41677e-05
437	minus	84408	84428	1.73306	0.000204643
438	minus	84429	84436	2.13245	7.8722e-06
439	minus	84437	84443	2.91995	2.50918e-09
440	minus	84444	84467	3.16099	2.80156e-09
441	minus	84468	84474	2.75651	3.27038e-08
442	minus	84475	84493	2.62936	9.95799e-08
443	minus	84494	84502	2.89876	3.65455e-09
444	minus	84503	84505	2.97124	5.9987e-09
445	minus	84506	84513	3.13532	2.92138e-10
446	minus	84514	84516	3.32726	1.59416e-10
447	minus	84517	84526	3.48352	6.148e-12
448	minus	84527	84531	3.53713	1.26612e-12
449	minus	84532	84542	3.56041	2.87805e-12
450	minus	84543	84547	3.62512	3.12399e-12
451	minus	84548	84555	3.62263	3.36041e-12
452	minus	84556	84562	3.60433	4.53876e-13
453	minus	84563	84573	3.42076	2.54317e-12
454	minus	84574	84579	3.45094	1.26612e-12
455	minus	84580	84589	3.36257	4.15773e-12
456	minus	84590	84601	3.33937	8.1061e-13
457	minus	84602	84608	3.37295	6.78931e-13
458	minus	84609	84611	3.55673	8.3788e-14
459	minus	84612	84618	3.47573	1.44557e-12
460	minus	84619	84640	3.29278	1.94124e-11
461	minus	84641	84649	3.45943	1.83322e-13
462	minus	84650	84675	3.4138	2.72559e-13
463	minus	84676	84683	3.49803	2.72181e-13
464	minus	84684	84687	3.59747	1.51233e-14
465	minus	84688	84691	3.47207	2.24676e-13
466	minus	84692	84694	3.31786	5.98892e-13
467	minus	84695	84706	3.23156	3.95913e-12
468	minus	84707	84709	3.28051	5.39796e-12
469	minus	84710	84743	2.91073	8.3297e-10
470	minus	84744	84836	3.4021	1.19217e-08
471	minus	84837	84839	4.30743	6.89513e-11
472	minus	84840	84858	4.12928	8.95121e-11
473	minus	84859	84870	4.1479	2.45899e-10
474	minus	84871	84872	4.08746	1.20983e-06
475	minus	84873	84908	3.0163	1.37193e-05
476	minus	84909	84914	5.00397	1.61562e-24
477	minus	84915	84925	5	1.67862e-24
478	minus	84926	84944	4.95309	4.89486e-26
479	minus	84945	84948	4.85355	3.59375e-25
480	minus	84949	84953	4.90115	2.27377e-24
481	minus	84954	84960	4.61868	2.33284e-21
482	minus	84961	84962	4.68289	1.70951e-21
483	minus	84963	84968	3.9583	1.82469e-16
484	minus	84969	84972	2.6885	3.60798e-08
485	minus	84973	84990	2.29278	1.00552e-06
486	minus	84991	84998	2.32855	4.5243e-07
487	minus	84999	85004	2.26568	9.19546e-07
488	minus	85005	85006	2.29921	9.57895e-07
489	minus	85007	85018	1.80736	0.000285445
490	minus	85019	85024	2.31389	7.83067e-06
491	minus	85025	85031	3.02237	6.42505e-05
492	minus	85032	85034	4.16992	4.33291e-07
493	minus	85035	85073	3.92283	5.26196e-07
494	minus	85074	85079	4.47249	5.07259e-08
495	minus	85080	85398	2.26573	4.72001e-06
496	minus	85399	85401	5.24792	8.53611e-08
497	minus	85402	85451	3.61738	1.87084e-08
498	minus	85452	85453	4.08746	2.81066e-08
499	minus	85454	85499	2.34792	0.00140763
500	minus	85500	85519	3.12928	1.80137e-06
501	minus	85520	85534	2.74894	3.30515e-05
502	minus	85535	85541	2.86507	6.9682e-07
503	minus	85542	85589	2.08139	4.90349e-05
504	minus	85590	85596	2.77007	5.43288e-07
505	minus	85597	85605	2.5429	3.30162e-06
506	minus	85606	85618	2.68072	1.04124e-07
507	minus	85619	85653	2.55722	4.5243e-07
508	minus	85654	85655	2.7885	4.21724e-07
509	minus	85656	85674	2.72582	6.19669e-08
510	minus	85675	85677	3.23349	2.80156e-09
511	minus	85678	85703	3.47753	2.48804e-11
512	minus	85704	85708	3.63963	1.49999e-13
513	minus	85709	85725	3.58108	5.07336e-13
514	minus	85726	85732	4.04891	2.69519e-16
515	minus	85733	85754	4.18511	7.52962e-16
516	minus	85755	85764	3.87447	1.52221e-14
517	minus	85765	85770	3.71484	1.82204e-16
518	minus	85771	85776	3.0461	3.31853e-13
519	minus	85777	85789	2.85853	5.03982e-12
520	minus	85790	85805	2.71536	1.60966e-11
521	minus	85806	85811	3.50597	6.49577e-16
522	minus	85812	85845	3.21802	2.72181e-13
523	minus	85846	85849	3.5597	4.99429e-11
524	minus	85850	85862	3.47508	1.99364e-11
525	minus	85863	85866	3.86129	3.34305e-15
526	minus	85867	85881	2.413	1.10377e-08
527	minus	85882	85895	2.4045	1.45399e-08
528	minus	85896	85900	2.39486	1.37256e-08
529	minus	85901	85920	2.22426	3.95745e-06
530	minus	85921	85957	1.37587	0.0169553
531	minus	85958	85964	1.81399	0.00147522
532	minus	85965	86000	1.77444	0.000720897
533	minus	86001	86012	1.70246	0.000756681
534	minus	86013	86054	1.64616	0.000736863
535	minus	86055	86173	1.34104	0.00719333
536	minus	86174	97452	-0.126121	0.789329
537	minus	97453	97462	0.644906	0.170914
538	minus	97463	98182	0.223298	0.605732
539	minus	98183	98185	2.46713	0.000307741
540	minus	98186	98664	0.629018	0.192333
541	minus	98665	98841	1.37464	0.00716989
542	minus	98842	98845	2.44478	3.29595e-05
543	minus	98846	98874	1.9027	0.00136684
544	minus	98875	98881	2.26849	9.05247e-05
545	minus	98882	98950	1.85415	0.000408468
546	minus	98951	98953	2.58496	0.0145857
547	minus	98954	99089	2.1093	5.12198e-05
548	minus	99090	99096	2.36923	0.000553921
549	minus	99097	99569	1.19351	0.0156695
550	minus	99570	109061	0.0393898	0.938952
551	minus	109062	117287	-0.428932	0.334117
552	minus	117288	117621	-0.656007	0.146299
553	minus	117622	120914	-0.210491	0.659706
554	minus	120915	120946	-0.509298	0.28968
555	minus	120947	129489	-0.0387953	0.938952

## Sheet: Fig 8b, 8d, Sup_Fig 13
Proteomics of Arabidopsis thaliana leaves after silencing of AtMKIP1 or AtuL4c presented in Fig. 8b, d and Supplementary Fig. 13.
Columns labelled with "amica_output" were retrieved from amica v3.0.1 (https://bioapps.maxperutzlabs.ac.at/app/amica; Didusch, S., Madern, M., Hartl, M. & Baccarini, M. Amica: an Interactive and User-Friendly Web-Platform for the Analysis of Proteomics Data. BMC Genomics 23, 1–9 (2022)). Headers of columns containing data used for the heatmaps are in green font.
Only proteins with three valid values in each group and that were identified with at least two peptides, one of them being unique (i.e., N.Sequences ≥ 2 and N.Proteotypic.Sequences ≥ 1) are listed. Clusters identified by k-mean clustering are stated in the column "Cluster".
95% confidence intervals of the data presented in the Figures are listed in columns CK, CL, and CM.
Effect sizes are the average log2 fold changes provided in columns X, AD, AJ, AP, AV and BB.
The log2 fold changes presented in colunmns CC, CD, and CE are re-calculated data and are identical to those retrieved from Amica (columns X, AD, and AJ).
NA, no value.									Log2_intensity_amica_output				Log2_intensity_amica_output				Log2_intensity_amica_output				Log2_intensity_amica_output
									Col-0				amiR-uL4c				amiR-mkip1-1				amiR-mkip1-2				amiR_uL4c__vs__Col_0_amica_output						amiR_mkip1_1__vs__Col_0_amica_output						amiR_mkip1_2__vs__Col_0_amica_output						amiR_mkip1_1__vs__amiR_uL4c_amica_output						amiR_mkip1_2__vs__amiR_uL4c
Majority.protein.IDs	Cluster	Gene.names	Name_Heatmap	Plastidial_ribosomal_subunit?	SUBA5_location_consensus	SUBA5_description	N.Sequences	N.Proteotypic.Sequences	Log2_intensity_Col-0_Replicate_1	Log2_intensity_Col-0_Replicate_2	Log2_intensity_Col-0_Replicate_3	Log2_intensity_Col-0_Replicate_4	Log2_intensity_amiR-uL4c_Replicate_1	Log2_intensity_amiR-uL4c_Replicate_2	Log2_intensity_amiR-uL4c_Replicate_3	Log2_intensity_amiR-uL4c_Replicate_4	Log2_intensity_amiR-mkip1-1_Replicate_1	Log2_intensity_amiR-mkip1-1_Replicate_2	Log2_intensity_amiR-mkip1-1_Replicate_3	Log2_intensity_amiR-mkip1-1_Replicate_4	Log2_intensity_amiR-mkip1-2_Replicate_1	Log2_intensity_amiR-mkip1-2_Replicate_2	Log2_intensity_amiR-mkip1-2_Replicate_3	Log2_intensity_amiR-mkip1-2_Replicate_4	logFC_amiR_uL4c__vs__Col_0	adj.P.Val_amiR_uL4c__vs__Col_0	AveExpr_amiR_uL4c__vs__Col_0	t_amiR_uL4c__vs__Col_0	P.Value_amiR_uL4c__vs__Col_0	B_amiR_uL4c__vs__Col_0	logFC_amiR_mkip1_1__vs__Col_0	adj.P.Val_amiR_mkip1_1__vs__Col_0	AveExpr_amiR_mkip1_1__vs__Col_0	t_amiR_mkip1_1__vs__Col_0	P.Value_amiR_mkip1_1__vs__Col_0	B_amiR_mkip1_1__vs__Col_0	logFC_amiR_mkip1_2__vs__Col_0	adj.P.Val_amiR_mkip1_2__vs__Col_0	AveExpr_amiR_mkip1_2__vs__Col_0	t_amiR_mkip1_2__vs__Col_0	P.Value_amiR_mkip1_2__vs__Col_0	B_amiR_mkip1_2__vs__Col_0	logFC_amiR_mkip1_1__vs__amiR_uL4c	adj.P.Val_amiR_mkip1_1__vs__amiR_uL4c	AveExpr_amiR_mkip1_1__vs__amiR_uL4c	t_amiR_mkip1_1__vs__amiR_uL4c	P.Value_amiR_mkip1_1__vs__amiR_uL4c	B_amiR_mkip1_1__vs__amiR_uL4c	logFC_amiR_mkip1_2__vs__amiR_uL4c
AT1G01080.1	NA	no symbol available			plastid	RNA-binding (RRM/RBD/RNP motifs) family protein;	12	12	25.632	25.6431	25.9271	25.7466	25.3376	25.275	24.8904	25.3578	25.7517	25.6757	25.5014	25.5285	25.8504	25.8264	25.9066	25.976	-0.521994	0.00778996	25.4762	-4.36756	0.00188146	-2.01855	-0.122838	0.417723	25.6758	-1.28244	0.232554	-6.31729	0.152645	0.354408	25.8135	1.72587	0.118493	-5.09061	0.399156	0.0558094	25.4148	3.42524	0.00815161	-3.00798	0.674639
AT1G01090.1	NA	PDH-E1 ALPHA			plastid	pyruvate dehydrogenase E1 alpha;pyruvate dehydrogenase E1 alpha subunit	17	17	26.53	26.7517	26.9539	26.8858	27.2625	27.5315	27.341	27.4473	26.7517	27.2625	27.2535	27.509	26.8741	27.1312	27.217	26.8385	0.615188	0.00180988	27.088	5.80306	0.000276634	0.0336058	0.413821	0.118214	26.9873	2.52817	0.0329661	-4.49865	0.234828	0.317463	26.8978	1.87706	0.0932853	-4.8752	-0.201367	0.433422	27.2949	-1.33369	0.216711	-6.19335	-0.38036
AT1G01100.1	NA	RPP1A, RPP1.1			cytosol	60S acidic ribosomal protein family;	3	3	26.0526	26.5898	25.9271	26.5609	26.1984	26.3427	26.5565	26.5075	25.6865	26.6595	26.3795	26.9088	26.3811	26.3307	26.6998	26.0084	0.118675	0.598756	26.3419	0.717845	0.491383	-7.37483	0.125982	0.788316	26.3456	0.472111	0.648375	-7.02954	0.0724161	0.860662	26.3188	0.377167	0.7148	-6.4056	0.00730708	0.989499	26.4049	0.0308398	0.976105	-7.08851	-0.0462592
AT1G01140.1	NA	SnRK3.12, PKS6, CIPK9			cytosol	CBL-interacting protein kinase 9;Encodes a CBL-interacting protein kinase with similarity to SOS2	4	4	22.4273	22.1765	22.3565	22.1734	21.4273	21.3805	21.0625	21.5404	21.7756	21.6886	21.6096	21.9495	22.3484	21.8385	22.2593	22.3831	-0.930752	0.000281196	21.818	-8.20594	2.01059e-05	2.86243	-0.527586	0.00674572	22.0196	-5.27496	0.000556268	-0.265733	-0.0760965	0.776699	22.2454	-0.579085	0.576754	-6.30355	0.403166	0.0547873	21.5542	3.44185	0.00794646	-2.98163	0.854656
AT1G01170.1	NA	no symbol available			mitochondrion	Protein of unknown function (DUF1138);	3	3	24.8044	24.7745	24.6209	24.7441	25.2856	25.2499	25.275	25.141	25.019	24.976	25.1371	25.0772	24.8044	25.2353	24.9628	25.002	0.5019	0.000547696	24.9869	7.2472	5.29826e-05	1.81616	0.31637	0.0176112	24.8942	4.26927	0.00221043	-1.7199	0.265153	0.195039	24.8685	2.60809	0.0283883	-3.75411	-0.185531	0.098878	25.1451	-2.83682	0.0204914	-3.95176	-0.236747
AT1G01220.1	NA	FKGP, AtFKGP			cytosol	L-fucokinase/GDP-L-fucose pyrophosphorylase;Encodes a bifunctional enzyme that has both L-fucokinase and GDP-L-fucose pyrophosphorylase activities. It catalyzes the two steps of the L-fucose salvage pathway for the generation of activated GDP-L-fucose. This pathway seems to be of minor importance for cell wall polysaccharide biosynthesis compared to the de novo GDP-L-fucose biosynthesis pathway i…	9	9	22.0359	22.019	22.1704	21.9985	22.5522	22.6518	22.5777	22.6518	22.5915	22.4349	22.5662	22.4825	22.3184	22.4775	22.3184	22.3156	0.552442	0.000260908	22.3322	8.30848	1.8223e-05	2.96857	0.462808	0.00288201	22.2874	6.25187	0.000166825	1.0077	0.301526	0.0840735	22.2067	3.87826	0.00375041	-1.75945	-0.0896347	0.404137	22.5636	-1.41129	0.193467	-6.09669	-0.250916
AT1G01300.1	NA	no symbol available			extracellular	Eukaryotic aspartyl protease family protein;	5	5	24.1174	23.895	24.0105	24.002	24.0443	24.0609	23.8764	23.8385	23.8858	23.9316	23.7286	23.7695	23.9847	23.6865	23.8576	23.7796	-0.0512373	0.644803	23.9806	-0.633039	0.542733	-7.43531	-0.177382	0.167959	23.9175	-2.19815	0.0562789	-5.02374	-0.179172	0.290707	23.9167	-2.00292	0.0762337	-4.69015	-0.126145	0.351283	23.8919	-1.56236	0.154375	-5.8991	-0.127934
AT1G01320.1	NA	REC1, FLL2			golgi	Tetratricopeptide repeat (TPR)-like superfamily protein;	54	46	25.8858	26.0105	26.0169	26.0254	25.5014	25.3645	25.4298	25.4738	25.9539	25.9225	25.8858	25.8717	26.038	25.895	26.1115	25.7995	-0.542244	0.000269239	25.7135	-8.27179	1.88735e-05	2.93071	-0.0761538	0.480165	25.9466	-1.13217	0.287572	-6.48929	-0.0236473	0.904698	25.9728	-0.264718	0.797197	-6.44432	0.46609	0.00276366	25.6754	7.86542	3.38148e-05	2.7531	0.518597
AT1G01350.1	NA	no symbol available			nucleus	Zinc finger (CCCH-type/C3HC4-type RING finger) family protein;	2	2	21.502	21.7715	21.9134	21.6096	22.1395	21.953	22.2361	21.9882	21.7634	21.7471	21.895	21.8346	21.3538	21.4874	21.5069	21.0088	0.38003	0.0203848	21.8892	3.55028	0.00639137	-3.30824	0.110904	0.487362	21.7546	1.11326	0.295183	-6.50983	-0.359936	0.187737	21.5192	-2.66163	0.0260042	-3.6692	-0.269126	0.0610114	21.9446	-3.33163	0.00941688	-3.15694	-0.739966
AT1G01440.1	NA	no symbol available			nucleus	Protein of unknown function (DUF3133);	3	3	21.1332	21.1395	21.0625	20.953	20.9459	20.714	20.7715	20.9243	20.8876	20.8802	20.8876	21.0088	21.0493	21.1395	20.953	21.0493	-0.233111	0.0452251	20.9555	-2.90861	0.0176712	-4.35984	-0.155995	0.18446	20.9941	-2.10717	0.0651686	-5.16516	-0.0242937	0.887067	21.0599	-0.308872	0.764458	-6.4307	0.0771163	0.554183	20.8775	1.03138	0.330631	-6.53318	0.208818
AT1G01470.1	NA	LEA14, LSR3, AtLEA14, LEA1			cytosol	Late embryogenesis abundant protein;Encodes late-embryogenesis abundant protein whose mRNA levels are induced in response to wounding and light stress. Might be involved in protection against dessication.	5	5	26.0752	25.9293	25.8811	25.7492	26.1469	26.1585	26.2874	26.1965	26.0935	25.902	25.8717	26.2133	25.9111	26.0401	25.8858	25.976	0.288587	0.0210665	26.053	3.52283	0.00666953	-3.35274	0.111401	0.511159	25.9644	1.05622	0.3191	-6.57019	0.0445356	0.809654	25.931	0.504611	0.62597	-6.34594	-0.177185	0.237974	26.1087	-1.98692	0.0798301	-5.29124	-0.244051
AT1G01490.1	NA	AtHMP01			nucleus	Heavy metal transport/detoxification superfamily protein ;	2	2	19.4213	19.5463	19.5163	18.8025	19.2703	19.3876	19.2655	19.678	19.4241	19.7898	19.3328	19.7805	19.194	19.1329	19.1521	19.3424	0.0788136	0.743713	19.361	0.454267	0.660583	-7.53967	0.260219	0.371731	19.4517	1.40749	0.19373	-6.16313	-0.116214	0.71777	19.2635	-0.721762	0.48879	-6.20748	0.181405	0.440513	19.4911	1.31199	0.223625	-6.21976	-0.195028
AT1G01510.1	NA	DOQ, AN			nucleus	NAD(P)-binding Rossmann-fold superfamily protein;Encodes a homolog of human CtBP. Mutant has longer and thicker leaves than wild type. Involved in controlling polar cell expansion in the leaf width direction.	4	4	21.4118	20.9459	21.0756	21.1332	20.9882	21.0359	20.9316	20.7553	20.9672	21.4775	20.8191	21.2361	20.9024	20.6886	20.9316	20.714	-0.213908	0.151917	21.0347	-1.9491	0.0836645	-5.8987	-0.016668	0.955533	21.1333	-0.106086	0.917902	-7.14517	-0.332504	0.160775	20.9754	-2.91247	0.0172646	-3.2701	0.19724	0.412015	21.0264	1.38827	0.200126	-6.12572	-0.118596
AT1G01560.2	NA	MPK11, ATMPK11			cytosol	MAP kinase 11;member of MAP Kinase	2	2	20.1704	20.0951	20.2419	20.4676	19.7567	19.6157	19.2597	19.87	20.1457	19.8496	20.1206	20.0821	20.1206	21.0426	20.0292	20.5915	-0.618219	0.0070439	19.9346	-4.45423	0.00166177	-1.88654	-0.194231	0.240197	20.1466	-1.84187	0.099492	-5.56528	0.20223	0.618336	20.3449	0.955295	0.364413	-6.0109	0.423988	0.0731055	19.8375	3.14284	0.0126346	-3.45911	0.820449
AT1G01610.1	NA	GPAT4, ATGPAT4			golgi	glycerol-3-phosphate acyltransferase 4;Encodes a protein with glycerol-3-phosphate acyltransferase activity. Involved in cutin assembly. Is functional redundant of GPAT8.	16	4	24.3307	24.5225	24.5165	24.4105	23.9672	24.2535	24.2317	24.1015	24.2096	24.3511	24.1719	24.3307	24.3444	24.1174	24.3975	24.1565	-0.306616	0.0197838	24.2918	-3.57407	0.00616006	-3.2697	-0.179264	0.157471	24.3555	-2.2541	0.051412	-4.93592	-0.191119	0.279672	24.3495	-2.06776	0.0686525	-4.59311	0.127352	0.368379	24.2021	1.51224	0.166489	-5.96595	0.115497
AT1G01620.1	NA	TMP-B, PIP1;3, PIP1C			plasma membrane	plasma membrane intrinsic protein 1C;a member of the plasma membrane intrinsic protein subfamily PIP1. localizes to the plasma membrane and exhibits water transport activity in Xenopus oocyte. expressed ubiquitously and protein level decreases slightly during leaf development.	4	3	25.317	26.6865	25.5522	25.1871	24.2535	26.2926	26.3494	26.1604	26.1642	24.8528	26.065	24.5165	26.4862	26.1115	26.6998	26.1174	0.078315	0.913401	25.7248	0.154952	0.880339	-7.63963	-0.286034	0.707146	25.5427	-0.63376	0.542414	-6.93398	0.668036	0.26326	26.0197	2.15532	0.0595573	-4.46044	-0.364349	0.72305	25.5818	-0.660218	0.526483	-6.85328	0.589721
AT1G01630.1	NA	no symbol available			cytosol	Sec14p-like phosphatidylinositol transfer family protein;	6	6	22.7244	22.5869	22.5237	22.4451	22.6074	22.5093	22.6649	22.5823	22.1581	22.6606	22.4751	22.3936	22.5498	22.3565	22.3936	22.3805	0.0209525	0.848886	22.5805	0.269965	0.793383	-7.61264	-0.148198	0.417723	22.4959	-1.28254	0.23252	-6.31717	-0.149935	0.354836	22.4951	-1.72183	0.119247	-5.09626	-0.16915	0.336123	22.5064	-1.61411	0.142705	-5.82884	-0.170888
AT1G01710.1	NA	no symbol available			peroxisome	Acyl-CoA thioesterase family protein;	4	4	21.1395	20.9388	20.8876	20.9742	21.4726	21.2593	21.5545	21.3211	21.4726	21.1332	21.3592	21.1015	21.1395	21.2593	21.1704	21.0821	0.416854	0.00578637	21.1934	4.63716	0.00128324	-1.6112	0.281599	0.0999784	21.1258	2.67929	0.0258038	-4.2541	0.177784	0.264328	21.0739	2.14672	0.0603966	-4.47355	-0.135255	0.459105	21.3342	-1.26233	0.240143	-6.27907	-0.239069
AT1G01790.1	NA	KEA1, ATKEA1			plastid	K+ efflux antiporter 1;K efflux antiporter KEA1	17	15	25.0526	25.1681	25.2535	24.7745	24.4923	24.4551	24.1719	24.3778	25.0443	24.9361	24.5463	24.8142	25.2891	24.9672	25.1908	25.4362	-0.687892	0.00172455	24.7182	-5.85334	0.000260023	0.100257	-0.226965	0.290063	24.9487	-1.65327	0.133559	-5.83528	0.158663	0.524618	25.1415	1.19257	0.263568	-5.76671	0.460927	0.0373432	24.6047	3.85625	0.00425472	-2.33253	0.846555
AT1G01800.1	NA	no symbol available			cytosol	NAD(P)-binding Rossmann-fold superfamily protein;	11	11	25.3444	25.417	25.1174	25.1642	25.5955	25.3712	25.2856	25.3778	25.4645	25.2133	25.3066	25.2891	25.341	25.4234	25.2353	25.3342	0.146772	0.257188	25.3341	1.51574	0.164488	-6.5191	0.0576236	0.72113	25.2896	0.609552	0.557621	-6.94994	0.0727187	0.689748	25.2971	0.79523	0.44697	-6.15071	-0.089148	0.560893	25.363	-1.0187	0.336278	-6.54601	-0.0740529
AT1G01820.1	NA	PEX11C			peroxisome	peroxin 11c;member of the peroxin11 (PEX11) gene family, integral to peroxisome membrane, controls peroxisome proliferation.	3	3	23.0493	23.1111	22.9916	23.0292	23.2036	23.0918	23.1253	23.1174	23.155	23.1627	23.1285	23.2679	23.0918	23.2361	23.2302	23.1269	0.089268	0.276591	23.0899	1.45458	0.180349	-6.5998	0.133222	0.213819	23.1119	1.9622	0.0822036	-5.38634	0.125982	0.351659	23.1083	1.73552	0.116712	-5.07711	0.0439541	0.696188	23.1565	0.721426	0.489887	-6.80888	0.0367139
AT1G01860.2	4	PFC1			NA	NA	8	8	20.9171	21.2764	21.3266	21.0426	22.5141	22.4526	22.5237	22.5404	22.5045	22.4947	22.5427	22.5522	21.7553	22.265	22.1581	21.9134	1.36704	1.19956e-05	21.8242	13.9766	2.49208e-07	7.5617	1.38285	8.14472e-05	21.8321	13.7619	3.08727e-07	7.47982	0.882278	0.0272543	21.5818	6.37452	0.000129814	1.55737	0.0158082	0.889219	22.5156	0.286633	0.781212	-7.04369	-0.48476
AT1G01910.1	NA	GET3a, AtGET3a			cytosol	P-loop containing nucleoside triphosphate hydrolases superfamily protein;	8	8	24.1795	24.1253	24.2317	24.0854	24.1253	24.2021	24.0359	24.019	24.2891	24.4614	24.2244	24.2607	24.2021	24.2679	24.2535	24.1332	-0.059882	0.52606	24.1255	-0.858627	0.413218	-7.25975	0.153412	0.214031	24.2322	1.96042	0.0824371	-5.38902	0.0586865	0.685634	24.1848	0.808885	0.439466	-6.13963	0.213295	0.103521	24.2022	2.78977	0.0220869	-4.02757	0.118569
AT1G01920.1	NA	no symbol available			cytosol	SET domain-containing protein;	3	3	19.1243	17.6785	17.8903	18.8998	18.6698	17.9051	18.3801	17.9357	17.7476	19.5996	17.8945	19.2986	17.4645	17.9944	17.6468	17.4773	-0.175486	0.707528	18.3104	-0.519885	0.615908	-7.5051	0.236865	0.786053	18.5166	0.477048	0.644993	-7.02701	-0.75242	0.230553	18.022	-2.37205	0.0418025	-4.12571	0.412351	0.588601	18.4289	0.959681	0.363543	-6.60407	-0.576934
AT1G01930.1	NA	no symbol available			nucleus	zinc finger protein-related;	3	3	23.1886	22.9334	22.7013	23.155	22.714	22.6518	22.6475	22.6051	22.7244	22.8442	22.7756	22.8014	23.1238	22.9864	22.8404	22.8171	-0.339968	0.035025	22.8246	-3.11016	0.0127851	-4.02788	-0.208162	0.238764	22.8905	-1.84721	0.0986581	-5.55745	-0.0526443	0.841674	22.9682	-0.417873	0.685846	-6.38835	0.131806	0.182668	22.7205	2.24802	0.0526399	-4.89053	0.287323
AT1G01940.1	NA	no symbol available			cytosol	Cyclophilin-like peptidyl-prolyl cis-trans isomerase family protein;	3	3	21.5961	21.2244	21.5915	21.7995	21.8113	22.1426	22.3376	21.8538	21.1015	21.9459	22.1332	22.4651	21.417	22.0821	21.9352	21.2535	0.483456	0.0322066	21.7946	3.17403	0.0115469	-3.92284	0.358598	0.393429	21.7321	1.3447	0.212469	-6.24171	0.119108	0.770843	21.6124	0.594738	0.566687	-6.29396	-0.124858	0.813537	21.9739	-0.463073	0.654862	-6.97158	-0.364348
AT1G01950.1	NA	AtKINUb, ARK2			plastid	armadillo repeat kinesin 2;Encodes a member of the armadillo/beta-catenin repeat kinesin motor family. Mutants have twisted roots due to abnormal cell file rotation; the phenotype is dependent on microtubules.	3	3	21.5309	21.3645	21.5731	21.5961	21.4626	21.5309	21.743	21.7594	21.5213	21.7056	21.7634	21.7594	21.6886	21.4273	21.8689	21.5261	0.107843	0.385126	21.5701	1.16245	0.275468	-6.95475	0.171288	0.213996	21.6018	1.96115	0.0823417	-5.38793	0.111576	0.588962	21.5719	1.01669	0.335883	-5.95174	0.0634447	0.717805	21.6557	0.674652	0.517706	-6.84313	0.0037335
AT1G01960.1	NA	BIG3, EDA10			cytosol	SEC7-like guanine nucleotide exchange family protein;	29	23	24.4234	24.558	24.5404	24.5045	24.3844	24.3307	24.275	24.3511	24.3844	24.3975	24.2891	24.4041	24.5404	24.4234	24.5105	24.391	-0.171254	0.0558652	24.4209	-2.73801	0.0232902	-4.64056	-0.137779	0.201497	24.4377	-2.02187	0.0747294	-5.29598	-0.0402396	0.789888	24.4864	-0.547955	0.597066	-6.32194	0.0334741	0.764733	24.352	0.564127	0.587146	-6.91576	0.131014
AT1G01970.1	NA	no symbol available			plastid	Tetratricopeptide repeat (TPR)-like superfamily protein;	12	12	23.5522	23.632	23.7895	23.7077	24.5754	24.4862	24.3844	24.4614	24.6209	24.4425	24.654	24.391	24.0772	24.3844	24.1488	23.9847	0.806503	6.19678e-05	24.0736	10.6308	2.47208e-06	5.11906	0.856762	0.000359821	24.0987	9.46507	6.78734e-06	4.36417	0.478442	0.0562743	23.9096	4.65497	0.00119778	-0.623666	0.0502584	0.741173	24.502	0.614619	0.554794	-6.88405	-0.328062
AT1G02020.1	NA	no symbol available			mitochondrion	nitroreductase family protein;	4	4	21.743	22.0592	21.8727	21.8727	22.0088	22.0918	21.9916	22.0854	22.2506	21.8191	21.8913	21.68	21.9951	22.0459	21.9388	22.0156	0.157513	0.144338	21.9657	1.98881	0.078516	-5.83838	0.0233699	0.924844	21.8986	0.181616	0.860013	-7.13317	0.111953	0.476449	21.9429	1.32571	0.217639	-5.61266	-0.134144	0.503303	21.9773	-1.15522	0.279235	-6.40157	-0.0455602
AT1G02080.1	NA	NOT1			nucleus	transcription regulators;	42	42	25.3135	25.3778	25.3778	25.4488	25.2643	25.341	25.2961	25.3477	25.2714	25.5075	25.3679	25.5135	25.4008	25.2891	25.4041	25.1795	-0.067232	0.411759	25.3459	-1.10085	0.300029	-7.02236	0.0355632	0.801193	25.3973	0.444355	0.667551	-7.04329	-0.0611404	0.702493	25.3489	-0.765318	0.463702	-6.1744	0.102795	0.404713	25.3637	1.4096	0.193948	-6.09882	0.00609165
AT1G02090.1	NA	FUS5, CSN7, COP15, ATCSN7			nucleus,cytosol	Proteasome component (PCI) domain protein;encodes a phosphoprotein that is a subunit of the COP9 signalosome. Mutants exhibit constitutive photomorphogenic phenotype.	6	6	24.1871	24.4234	24.4234	24.141	24.0854	24.317	24.4551	24.3239	24.2821	24.3844	24.239	24.3031	24.217	24.1565	24.3239	23.9043	0.00161387	0.993157	24.2945	0.0155128	0.987968	-7.65281	0.00842083	0.960384	24.2979	0.093724	0.927435	-7.14653	-0.14332	0.50206	24.2221	-1.25412	0.241432	-5.6969	0.00680696	0.970456	24.2988	0.0789143	0.938915	-7.08558	-0.144934
AT1G02100.1	NA	LCMT1, SBI1			golgi,endoplasmic reticulum	Leucine carboxyl methyltransferase;	2	2	18.3424	18.2566	18.1373	18.3337	18.4804	19.2049	18.6785	19.0415	19.196	18.5938	19.3164	18.6302	18.9391	19.0287	19.3342	19.0102	0.583832	0.0142701	18.5594	3.84422	0.00407406	-2.83586	0.66661	0.0256939	18.6008	3.90137	0.0037978	-2.28652	0.810539	0.00859582	18.6728	7.87835	2.51981e-05	3.1087	0.0827781	0.847339	18.8927	0.38364	0.710602	-7.00811	0.226707
AT1G02120.1	NA	VAD1			endoplasmic reticulum	GRAM domain family protein;Encodes VAD1 (Vascular Associated Death1), a regulator of cell death and defense responses in vascular tissues. VAD1 is a putative membrane associated protein and contains a GRAM domain. vad1 is a lesion mimic mutant that exhibits light conditional appearance of propagative HR (hypersensitive response)-like lesions along the vascular system.	6	6	22.1363	22.1642	22.0951	22.0493	22.1886	22.1363	21.9061	21.8346	22.3778	21.8073	22.0756	21.8538	22.1734	22.2477	21.9916	22.2905	-0.0948191	0.442169	22.0638	-1.03318	0.32895	-7.09337	-0.0825852	0.693925	22.0699	-0.661545	0.525264	-6.91497	0.0645927	0.704742	22.1435	0.756399	0.46877	-6.18131	0.0122339	0.966763	22.0225	0.0870279	0.932652	-7.08484	0.159412
AT1G02130.1	NA	ATRABD2A, RABD2A, ARA-5, RA-5, ARA5, ATRAB1B			golgi,endoplasmic reticulum	RAS 5;Belongs to the Rab1 GTPase subfamily. This small GTP-binding protein is required in ER to Golgi transportation.	2	2	23.2535	23.5638	23.3511	23.3778	23.0122	22.8385	22.8802	22.9171	23.2961	23.2051	23.1581	23.0526	23.632	23.2961	23.2961	23.4041	-0.474585	0.00183511	23.1493	-5.78263	0.000283709	0.00642636	-0.208595	0.149532	23.2823	-2.30717	0.0471789	-4.8521	0.0205202	0.933367	23.3968	0.196037	0.848942	-6.46139	0.265991	0.046443	23.045	3.61645	0.00609098	-2.70603	0.495106
AT1G02140.1	NA	MAGO, MEE63, HAP1			nucleus	mago nashi family protein;	9	9	23.6209	24.0526	24.3578	24.1719	24.5983	24.7024	24.6486	24.6971	24.3844	24.6096	24.5812	24.6264	24.141	24.3101	24.3778	24.0772	0.610804	0.00819533	24.3562	4.32293	0.00200653	-2.08691	0.499633	0.0478095	24.3006	3.33488	0.00905492	-3.18815	0.175751	0.539467	24.1387	1.14367	0.282304	-5.82037	-0.111171	0.361749	24.606	-1.53168	0.161694	-5.94017	-0.435053
AT1G02150.1	NA	CCR16			plastid	Tetratricopeptide repeat (TPR)-like superfamily protein;	14	14	25.2891	25.3943	25.4769	25.4645	25.7389	25.792	25.6486	25.8118	25.9933	26.1194	25.9517	26.1312	25.797	26.0443	25.8997	25.6622	0.341615	0.0049658	25.577	4.77851	0.00105442	-1.4016	0.642723	0.000729226	25.7276	8.16736	2.19344e-05	3.14367	0.444576	0.0576709	25.6285	4.54745	0.00139558	-0.77554	0.301109	0.02715	25.8984	4.25929	0.00237035	-1.7203	0.102962
AT1G02170.1	NA	ATMC1, MCP1b, LOL3, AtMCP1b, ATMCPB1, MC1			plastid	metacaspase 1;Metacaspase AtMCP1b. Arginine/lysine-specific cysteine protease activity. Induces apoptosis in yeast. Contains Pfam profile PF00656: ICE-like protease (caspase) p20 domain	2	2	19.6221	19.8184	19.6096	19.851	20.5261	20.417	20.1457	20.3321	20.1206	19.9882	20.3321	20.1206	19.437	20.3211	19.8307	19.9316	0.629967	0.00119784	20.0402	6.2771	0.000156333	0.648404	0.415105	0.0189029	19.9328	4.20028	0.00244296	-1.82483	0.154835	0.637532	19.8027	0.914154	0.384502	-6.04887	-0.214862	0.218975	20.2478	-2.07534	0.0693688	-5.15727	-0.475132
AT1G02205.2	NA	CER22, CER1			vacuole,plasma membrane	Fatty acid hydroxylase superfamily;Expression of the CER1 gene associated with production of stem epicuticular wax and pollen fertility. Biochemical studies showed that cer1 mutants are blocked in the conversion of stem wax C30 aldehydes to C29 alkanes, and they also lack the secondary alcohols and ketones. These suggested the CER1 protein is an aldehyde decarbonylase, but the exact molecular fun…	3	3	22.7614	23.0156	23.0426	23.0493	22.1886	22.8404	23.1596	22.5309	21.8152	21.9352	22.2273	21.9388	22.5823	NA	22.4825	21.4375	-0.287362	0.254724	22.8235	-1.52395	0.162457	-6.50813	-0.988125	0.00046153	22.4732	-9.00404	1.01329e-05	3.94888	-0.799808	0.156482	22.6245	-3.06478	0.0154967	-3.05205	-0.700762	0.0484268	22.3295	-3.57722	0.00646376	-2.76769	-0.512446
AT1G02280.1	NA	TOC33, PPI1, ATTOC33			plastid	translocon at the outer envelope membrane of chloroplasts 33;Encodes a GTP-binding GTP-ase. Component of the chloroplast protein import machinery. Required for import of POR B into plastids. Toc33 phosphorylation may not play an important role in vivo.	9	9	25.1174	25.3975	25.2785	25.317	25.2607	25.3612	25.4923	25.4892	25.6891	25.7338	25.8044	25.6703	25.417	25.5898	25.5433	25.239	0.12322	0.284616	25.3392	1.43091	0.186835	-6.63048	0.446779	0.00531209	25.501	5.53375	0.000399279	0.0848327	0.16965	0.368772	25.3625	1.66466	0.130381	-5.17536	0.323559	0.0250227	25.5626	4.38185	0.00199327	-1.53837	0.0464299
AT1G02305.1	NA	AtcathB2			vacuole	Cysteine proteinases superfamily protein;	3	2	22.5777	21.9672	21.2419	21.7512	22.1734	21.7796	22.4972	21.9637	21.2989	21.417	21.5961	22.0224	21.8802	22.002	21.68	21.6929	0.218935	0.544519	21.994	0.821944	0.432714	-7.29144	-0.300915	0.487362	21.7341	-1.11308	0.295255	-6.51002	-0.0707645	0.892784	21.8491	-0.291186	0.777517	-6.4364	-0.51985	0.113131	21.8435	-2.7071	0.0252043	-4.16062	-0.2897
AT1G02330.1	NA	CSU2			nucleus	;	8	8	21.85	21.9812	21.9423	22.1673	22.1143	22.1642	22.0886	22.1426	21.9916	22.2933	22.1143	22.1206	22.0122	21.9985	21.9916	21.8538	0.142221	0.179572	22.0563	1.81384	0.103701	-6.1003	0.144754	0.335515	22.0576	1.50825	0.166646	-6.03242	-0.0211677	0.915016	21.9746	-0.238993	0.816471	-6.4513	0.00253323	0.988055	22.1287	0.0340545	0.973615	-7.08839	-0.163389
AT1G02335.1	NA	PDGLP2, GL22			extracellular	germin-like protein subfamily 2 member 2 precursor;	2	2	23.1534	22.6843	23.3101	23.2961	23.3376	23.3778	23.3778	23.4041	23.3376	23.48	23.3511	23.391	23.4041	23.4298	23.2679	23.3376	0.263321	0.145628	23.2427	1.98181	0.0794016	-5.84906	0.278922	0.200745	23.2505	2.02654	0.0741729	-5.28887	0.248826	0.334874	23.2354	1.7965	0.106019	-4.99101	0.0156017	0.898816	23.3821	0.263721	0.798235	-7.05062	-0.0144946
AT1G02360.1	NA	no symbol available			extracellular	Chitinase family protein;	2	2	22.8895	22.8404	22.3376	23.0037	23.2506	23.0542	22.0325	22.6843	23.2051	22.1015	22.5662	22.3239	22.8385	23.1642	22.4676	23.2492	-0.0123467	0.97366	22.7616	-0.0478957	0.962864	-7.65167	-0.218619	0.576046	22.6585	-0.913418	0.38545	-6.71025	0.162093	0.683217	22.8488	0.815051	0.436106	-6.13457	-0.206272	0.716996	22.6523	-0.676949	0.516318	-6.84149	0.17444
AT1G02370.1	NA	no symbol available			mitochondrion	Tetratricopeptide repeat (TPR)-like superfamily protein;	7	7	21.9098	21.7098	21.7715	22.0983	22.3988	22.3962	22.3017	22.3457	21.9352	22.4221	22.2448	22.5615	21.928	22.0224	21.9672	21.417	0.488292	0.00280275	22.1165	5.34443	0.000494427	-0.590575	0.41857	0.0791845	22.0816	2.88075	0.0186405	-3.92628	-0.0386966	0.906551	21.853	-0.260628	0.800252	-6.44548	-0.0697225	0.769662	22.3258	-0.554272	0.593579	-6.92166	-0.526989
AT1G02410.1	NA	COX11			mitochondrion	cytochrome c oxidase assembly protein CtaG / Cox11 family;	2	2	20.3101	20.6714	20.0156	20.2764	20.714	20.6096	20.3101	20.5451	20.0559	20.6276	20.1946	20.7876	20.2877	20.3962	20.343	20.4476	0.226318	0.235167	20.4315	1.59016	0.146867	-6.41833	0.0980234	0.769854	20.3674	0.512434	0.621005	-7.00815	0.0502502	0.856189	20.3435	0.386666	0.707998	-6.40173	-0.128294	0.681353	20.4806	-0.754612	0.470737	-6.78335	-0.176068
AT1G02475.1	NA	no symbol available			plastid	Polyketide cyclase/dehydrase and lipid transport superfamily protein;	3	3	24.0854	24.1015	23.9584	23.7594	23.417	23.48	23.1856	23.48	24.2607	23.5285	23.7995	23.7182	24.275	24.2961	24.3844	24.4362	-0.585515	0.00196813	23.6834	-5.71181	0.000309804	-0.0882438	-0.149449	0.554053	23.9014	-0.957973	0.363743	-6.6683	0.371778	0.0825771	24.162	3.90005	0.00362806	-1.72644	0.436066	0.0948942	23.6087	2.87478	0.0192909	-3.8906	0.957293
AT1G02500.1	NA	METK1, SAM-1, AtSAM1, SAM1, MAT1			cytosol	S-adenosylmethionine synthetase 1;encodes a S-adenosylmethionine synthetase. SAM1 is regulated by protein S-nitrosylation. The covalent binding of nitric oxide (NO) to the Cys114 residue inhibits the enzyme activity.	5	3	26.2856	26.002	26.1135	26.0935	25.726	25.6971	26.1488	25.7234	25.6568	26.1946	25.9539	26.2133	25.8717	26.0567	26.1135	25.6348	-0.299802	0.0669157	25.9737	-2.59772	0.0292552	-4.87043	-0.118977	0.582575	26.0641	-0.898755	0.392795	-6.7237	-0.204443	0.354831	26.0214	-1.72286	0.119054	-5.09482	0.180825	0.485485	25.9142	1.19818	0.262976	-6.35336	0.0953589
AT1G02560.1	NA	NCLPP1, NCLPP5, CLPP5			plastid	nuclear encoded CLP protease 5;One of several nuclear-encoded ClpPs (caseinolytic protease). Contains a highly conserved catalytic triad of Ser-type proteases (Ser-His-Asp). The name reflects nomenclature described in Adam et. al (2001).	9	9	27.0084	27.3745	27.1604	27.0505	27.341	27.4473	27.3153	27.3745	27.4073	27.1984	27.3662	27.4154	27.2625	27.4707	27.4785	27.3066	0.221055	0.0797008	27.259	2.46305	0.0364271	-5.08956	0.198361	0.206719	27.2476	1.9954	0.077961	-5.33619	0.231123	0.244635	27.264	2.25486	0.0506357	-4.30769	-0.0226936	0.875206	27.3582	-0.320364	0.756376	-7.03245	0.0100678
AT1G02640.1	NA	BXL2, ATBXL2			extracellular	beta-xylosidase 2;encodes a protein similar to a beta-xylosidase located in the extracellular matrix. This is a member of glycosyl hydrolase family 3 and has six other closely related members.	2	2	19.6921	19.078	19.1568	19.5843	19.436	19.2409	19.9025	19.6613	19.4025	20.1581	19.7336	20.1332	19.5162	19.3765	19.7818	19.0103	0.182399	0.453057	19.469	1.00969	0.339475	-7.1172	0.479058	0.143508	19.6173	2.34639	0.0442736	-4.78985	0.0433971	0.920644	19.3995	0.226254	0.826065	-6.4545	0.296659	0.376172	19.7085	1.48966	0.172216	-5.99565	-0.139002
AT1G02690.1	NA	IMPA-6			nucleus	importin alpha isoform 6;Putative importin alpha isoform. When overexpressed can rescue the impa-4 decreased transformation susceptibility phenotype.	5	4	21.0951	21.1143	20.8876	21.417	20.5638	20.4874	20.9812	20.6628	20.4476	21.4067	20.6364	21.0156	21.1143	20.3857	21.1886	19.9459	-0.454694	0.0275688	20.9011	-3.29771	0.0094906	-3.71989	-0.25191	0.442402	21.0025	-1.22083	0.253961	-6.38965	-0.46986	0.345227	20.8936	-1.75761	0.112729	-5.04609	0.202784	0.577902	20.7752	0.982722	0.35271	-6.58173	-0.0151661
AT1G02780.1	NA	emb2386			cytosol	Ribosomal protein L19e family protein;	8	4	28.1795	28.2935	28.0243	28.2262	27.6595	27.7325	28.1795	27.8445	27.7195	28.0349	28.066	28.2399	28.1747	28.2353	28.3828	27.6663	-0.326903	0.0550375	28.0174	-2.7491	0.022875	-4.62235	-0.165823	0.370958	28.098	-1.41092	0.192748	-6.15877	-0.0660934	0.835754	28.1478	-0.442173	0.668812	-6.37723	0.16108	0.511507	27.9345	1.13481	0.287242	-6.42403	0.26081
AT1G02840.1	NA	SRP34, ATSRP34, SR1, At-SR34, SR34			nucleus	RNA-binding (RRM/RBD/RNP motifs) family protein;SR1 is a plant homologue of the human general/alternative splicing factor SF2/ASF.	10	5	24.6486	24.6375	24.4362	24.8433	24.2679	24.6918	24.4614	24.3778	24.2317	24.3975	24.417	24.5404	24.4862	24.217	24.6811	24.0854	-0.191675	0.213893	24.5456	-1.67321	0.129219	-6.30274	-0.244737	0.145312	24.519	-2.33122	0.0453752	-4.81394	-0.273988	0.308546	24.5044	-1.91266	0.0881278	-4.82334	-0.0530618	0.793735	24.4232	-0.502895	0.627725	-6.95082	-0.0823127
AT1G02880.2	NA	TPK1			cytosol	thiamin pyrophosphokinase1;Encodes a thiamine pyrophosphokinase capable of producing thiamine pyrophosphate from free thiamine.	4	1	23.0658	22.7594	22.1946	22.714	23.4551	23.0821	23.4041	22.9882	22.5938	22.9261	22.6907	23.0526	22.4015	23.1316	22.7265	22.4825	0.548927	0.0420468	22.9579	2.96689	0.0160873	-4.26383	0.132368	0.663806	22.7496	0.723434	0.488262	-6.87	0.00207606	0.996868	22.6845	0.00993006	0.992294	-6.48216	-0.416559	0.0870183	23.0241	-2.95644	0.0169468	-3.759	-0.546851
AT1G02910.1	NA	LPA1			plastid	tetratricopeptide repeat (TPR)-containing protein;Mutants defective in this gene were shown to have a reduced PSII content (overall reduction in the levels of several PSII subunits) and a disrupted grana stack structure. The N-terminal half of the protein contains two tetratricopeptide repeat (TPR) motifs that are arranged tandemly, each consisting of a 34-residue degenerate consensus sequence. T…	9	9	24.0691	24.217	24.2821	24.002	24.1642	24.1332	23.9847	24.0691	24.4105	24.2317	24.275	24.0772	24.239	24.3844	24.2021	24.417	-0.0547207	0.629268	24.1152	-0.660956	0.525486	-7.41616	0.106097	0.500188	24.1956	1.0814	0.308362	-6.54384	0.168113	0.331808	24.2266	1.80973	0.103822	-4.97214	0.160818	0.255094	24.1682	1.91474	0.0894748	-5.39901	0.222833
AT1G02920.1	NA	ATGSTF8, GSTF7, ATGSTF7, ATGST11, GST11			cytosol	glutathione S-transferase 7;Encodes glutathione transferase belonging to the phi class of GSTs. Naming convention according to Wagner et al. (2002).	4	4	23.4551	22.7695	22.5069	23.3101	24.4738	24.002	22.0983	23.0224	23.7492	21.9171	23.2463	22.2933	22.6628	23.895	22.4676	23.8764	0.388722	0.547324	23.2048	0.816922	0.435432	-7.29569	-0.208935	0.765472	22.9059	-0.523106	0.613861	-7.00222	0.21506	0.774513	23.1179	0.584523	0.573245	-6.30025	-0.597657	0.546886	23.1003	-1.05103	0.32202	-6.51306	-0.173662
AT1G02930.1	NA	ATGSTF3, ATGSTF6, GST1, ERD11, GSTF6, ATGST1			cytosol	glutathione S-transferase 6;Encodes glutathione transferase belonging to the phi class of GSTs. Naming convention according to Wagner et al. (2002).	12	4	27.4707	27.2353	26.5389	26.9203	28.258	27.8682	27.0711	27.2714	27.5969	26.0894	27.4862	26.4488	26.8741	27.9539	26.7389	27.8741	0.575879	0.138119	27.3292	2.02318	0.0743053	-5.78581	-0.135975	0.830693	26.9733	-0.380381	0.712713	-7.07194	0.318949	0.592368	27.2008	1.00815	0.339747	-5.96014	-0.711854	0.280585	27.2613	-1.81718	0.10428	-5.54214	-0.256929
AT1G03000.1	NA	PEX6			peroxisome	peroxin 6;Encodes an apparent ATPase similar to yeast and human protein required for peroxisomal biogenesis. May facilitate recycling of PEX5, the peroxisomal matrix protein receptor, and thereby promote peroxisomal matrix protein import.	7	7	20.7553	20.7223	20.8034	20.9812	20.9601	21.002	20.9388	21.1143	21.0559	21.0951	21.1581	21.1581	20.8191	21.1642	21.0359	20.68	0.188213	0.0882222	20.9097	2.38209	0.0415586	-5.22027	0.301212	0.0284025	20.9662	3.81087	0.00435125	-2.42842	0.109247	0.633633	20.8702	0.922807	0.380212	-6.041	0.112999	0.296775	21.0603	1.75188	0.115442	-5.63609	-0.0789656
AT1G03030.1	NA	no symbol available			plastid	P-loop containing nucleoside triphosphate hydrolases superfamily protein;	7	7	22.9079	22.8969	22.7856	22.7203	23.6096	23.4923	23.3778	23.4676	23.3645	23.0983	23.2155	23.3101	22.976	23.1704	22.9152	23.0088	0.659182	0.000218746	23.1573	8.59312	1.39391e-05	3.25775	0.419435	0.00945352	23.0374	4.91884	0.000891614	-0.764039	0.189934	0.25187	22.9226	2.22111	0.0535041	-4.3597	-0.239747	0.0882999	23.367	-2.9435	0.0172976	-3.77985	-0.469249
AT1G03060.1	NA	BCHA1, SPI			golgi	Beige/BEACH domain ;WD domain, G-beta repeat protein;Encodes a WD/BEACH domain protein involved in cell morphogenesis.	11	9	22.0258	22.1111	22.0691	22.0393	22.1143	22.1174	22.1825	22.0886	21.9847	22.002	22.0789	22.0292	22.2096	22.1734	22.0088	22.0526	0.0644064	0.414761	22.0935	1.09447	0.302667	-7.0292	-0.0376301	0.731257	22.0425	-0.589659	0.570299	-6.96263	0.0497862	0.745258	22.0862	0.657615	0.527266	-6.25304	-0.102036	0.284489	22.0747	-1.7975	0.107532	-5.57061	-0.0146202
AT1G03090.2	3	MCCA			mitochondrion	methylcrotonyl-CoA carboxylase alpha chain, mitochondrial / 3-methylcrotonyl-CoA carboxylase 1 (MCCA);MCCA is the biotinylated subunit of the dimer MCCase, which is involved in leucine degradation. Both subunits are nuclear coded and the active enzyme is located in the mitochondrion.	11	11	22.4601	22.3017	22.2273	22.1734	23.3778	23.3511	23.3645	23.417	23.0105	22.8288	22.8014	22.9261	22.3699	22.9548	22.502	22.4221	1.08697	1.05793e-05	22.8341	14.3696	1.96862e-07	7.81007	0.601086	0.00184411	22.5912	6.82353	8.72553e-05	1.69221	0.271571	0.292026	22.4264	1.9975	0.0769031	-4.69822	-0.485885	0.00367593	23.1347	-7.33462	5.73232e-05	2.201	-0.8154
AT1G03110.1	NA	TRM82, AtTRM82			cytosol	Transducin/WD40 repeat-like superfamily protein;	4	4	22.3511	22.4701	22.3725	22.5045	22.3376	22.44	22.4092	22.3619	22.2419	22.5938	22.3645	22.3403	22.3294	22.1946	22.3592	21.8461	-0.0373838	0.67845	22.4059	-0.573685	0.580478	-7.4735	-0.0394255	0.806556	22.4048	-0.433416	0.67518	-7.04849	-0.242228	0.284686	22.3034	-2.03811	0.0720242	-4.63761	-0.00204168	0.991563	22.3861	-0.0245744	0.980958	-7.0887	-0.204844
AT1G03130.1	1	PSAD-2			plastid	photosystem I subunit D-2;Encodes a protein predicted by sequence similarity with spinach PsaD to be photosystem I reaction center subunit II (PsaD2)	15	2	29.5389	29.708	30.4032	29.5682	27.8623	28.0762	27.2891	28.1115	28.8799	28.3452	28.1312	28.189	29.8653	28.49	29.3324	29.6781	-1.9698	0.000251446	28.8197	-8.36861	1.72096e-05	3.03032	-1.41825	0.00288299	29.0955	-6.24096	0.000168968	0.994212	-0.46314	0.412739	29.573	-1.5158	0.163917	-5.37459	0.55155	0.138848	28.1106	2.50758	0.0347032	-4.48038	1.50666
AT1G03140.1	NA	PRP18a			nucleus	splicing factor Prp18 family protein;	2	2	21.8764	22.0526	21.8689	22.1079	22.1238	22.1765	21.9459	22.3619	22.0723	22.0951	22.2989	22.2302	22.1765	21.9423	22.2564	21.9243	0.175545	0.202678	22.0642	1.71769	0.120584	-6.23959	0.197691	0.168314	22.0753	2.1966	0.0564194	-5.02615	0.0984262	0.62792	22.0257	0.934513	0.374463	-6.03025	0.0221462	0.912989	22.1631	0.223188	0.828625	-7.06149	-0.077119
AT1G03160.1	NA	FZL			plastid	FZO-like;A new plant-specific member of the dynamin superfamily; defines a new protein class within the dynamin superfamily of membrane remodeling GTPases that regulates organization of the thylakoid network in plants. Targeted to chloroplasts and associated with thylakoid and envelope membranes as punctate structures. Knockout mutants have abnormalities in chloroplast and thylakoid morphology, i…	29	29	25.1371	25.1565	25.2785	25.0975	24.8623	24.9361	24.6811	24.8997	25.3477	25.2463	25.0359	25.0148	25.3342	25.3101	25.2463	25.3545	-0.32263	0.0104419	25.0061	-4.1119	0.00273093	-2.41366	-0.00624335	0.971562	25.1643	-0.0654639	0.949273	-7.14902	0.143829	0.298488	25.2393	1.96636	0.0808553	-4.74439	0.316387	0.0666369	25.003	3.24311	0.0108032	-3.29836	0.466459
AT1G03190.1	NA	UVH6, ATXPD			nucleus	RAD3-like DNA-binding helicase protein;UV damage and heat induce a common stress response in plants that leads to tissue death and reduced chloroplast function. The UVH6 product is suggested to be a negative regulator of this response.	2	2	19.7747	19.7516	19.9742	20.343	20.1825	20.1457	20.1704	20.4576	20.0156	19.7847	20.1332	20.0951	19.8782	19.8584	19.8516	19.4434	0.278185	0.141783	20.1	2.0026	0.0768004	-5.81734	0.0462879	0.860576	19.984	0.323112	0.754183	-7.09393	-0.202986	0.480961	19.8594	-1.31525	0.220987	-5.62517	-0.231897	0.183264	20.1231	-2.24355	0.0530186	-4.89752	-0.481171
AT1G03220.1	NA	SAP2			extracellular	Eukaryotic aspartyl protease family protein;	4	4	24.0105	23.7796	23.7995	23.848	24.2961	24.417	24.0935	24.2821	23.7995	24.1174	23.8093	24.1174	23.8858	23.7492	23.9406	23.5754	0.412766	0.00563701	24.0658	4.6612	0.00124083	-1.57536	0.101513	0.550023	23.9102	0.967534	0.359205	-6.65909	-0.0716642	0.723386	23.8236	-0.708842	0.496394	-6.21696	-0.311253	0.0919807	24.1165	-2.9018	0.0184802	-3.84705	-0.48443
AT1G03230.1	NA	SAP1			extracellular	Eukaryotic aspartyl protease family protein;	11	7	27.2535	26.9869	27.0084	27.0401	27.8564	27.6663	27.2445	27.5014	27.5014	27.2077	27.2353	27.1795	27.1795	27.1507	26.976	26.8858	0.494928	0.0150135	27.3197	3.80397	0.00433029	-2.90004	0.208784	0.186452	27.1766	2.09801	0.0661352	-5.17928	-0.024216	0.911753	27.0601	-0.244808	0.812102	-6.44979	-0.286143	0.21024	27.4241	-2.11403	0.065221	-5.09807	-0.519144
AT1G03280.1	NA	no symbol available			nucleus	Transcription factor TFIIE, alpha subunit;	6	6	22.0951	22.0493	22.0983	22.0886	22.2477	22.0983	22.1238	22.0493	21.8651	22.1143	22.0983	22.2273	22.0854	22.0054	22.0756	21.9777	0.0469494	0.597432	22.1063	0.720348	0.489916	-7.37294	-0.00656238	0.966996	22.0795	-0.0753756	0.941608	-7.14825	-0.0467848	0.729463	22.0594	-0.696206	0.503903	-6.22609	-0.0535117	0.747197	22.103	-0.600283	0.563874	-6.89331	-0.0937342
AT1G03310.1	NA	ATISA2, BE2, DBE1, ISA2, AtBE2			plastid	debranching enzyme 1;Encodes a protein with strong similarity to isoamylase (EC:3.2.1.68) however lacks critical residues known to be important for activity. Appears to co localize with ISA1 in the chloroplast isoamylase complex. Mutations in this gene cause the loss of detectable isoamylase activity and the disruption of normal starch structure. It has been postulated that AtISA2 interacts with …	5	5	22.2302	22.3511	22.1457	21.8987	22.002	22.1612	22.2419	21.9847	22.1946	22.2877	22.1332	22.4298	22.1734	22.3321	22.3321	22.4825	-0.0590155	0.695035	22.1269	-0.543129	0.600464	-7.49181	0.104893	0.567489	22.2089	0.932512	0.376036	-6.69247	0.173582	0.406763	22.2432	1.53818	0.158428	-5.3453	0.163909	0.284245	22.1794	1.79952	0.107195	-5.5677	0.232597
AT1G03330.1	NA	LSM2			cytosol	Small nuclear ribonucleoprotein family protein;	3	3	22.3672	21.7594	22.0526	22.1395	22.5237	22.4247	22.9672	22.3073	21.9243	22.58	22.5498	22.7369	22.1269	22.4923	22.3805	21.8576	0.476074	0.0480825	22.3177	2.85724	0.0191999	-4.44445	0.368102	0.220628	22.2637	1.93126	0.0863558	-5.4328	0.134652	0.686659	22.147	0.806883	0.440561	-6.14126	-0.107972	0.775129	22.5017	-0.5417	0.601842	-6.92904	-0.341422
AT1G03350.1	NA	no symbol available			nucleus	BSD domain-containing protein;	7	7	22.6387	22.9207	22.9725	22.6298	22.2905	22.4375	22.5213	22.2821	22.48	22.3936	22.5638	22.3538	22.5545	22.5615	22.538	22.391	-0.407556	0.0132259	22.5866	-3.91186	0.00367895	-2.7284	-0.342586	0.0487649	22.6191	-3.31502	0.00934153	-3.22025	-0.279147	0.181026	22.6508	-2.71662	0.0237655	-3.58184	0.0649699	0.66086	22.4153	0.801746	0.444392	-6.74537	0.128408
AT1G03360.1	NA	SOP2, RRP4, ATRRP4			cytosol	ribosomal RNA processing 4;	3	3	NA	19.0457	19.165	19.1634	19.454	20.0426	19.7841	19.373	19.3032	19.7138	19.6109	19.5519	18.7391	18.6568	18.7441	18.5808	0.538728	0.0297329	19.4325	3.34793	0.0104078	-3.66825	0.420272	0.0335962	19.3649	3.80114	0.00552112	-2.52479	-0.444492	0.0465461	18.8707	-5.23782	0.000789018	-0.107471	-0.118456	0.681776	19.6042	-0.753289	0.471491	-6.78438	-0.983219
AT1G03370.1	NA	no symbol available			plasma membrane	C2 calcium/lipid-binding and GRAM domain containing protein;	7	7	20.2066	20.2066	20.2764	20.1946	20.2419	20.1332	19.8947	20.0559	20.3857	19.9742	20.343	20.2419	20.3857	20.5915	20.265	20.4476	-0.139613	0.209175	20.1512	-1.69276	0.125356	-6.27508	0.0151774	0.936502	20.2286	0.15475	0.880522	-7.13815	0.201416	0.231608	20.3217	2.36111	0.0425583	-4.14279	0.154791	0.410785	20.1588	1.39187	0.199071	-6.1212	0.341029
AT1G03400.1	NA	no symbol available			plasma membrane	2-oxoglutarate (2OG) and Fe(II)-dependent oxygenase superfamily protein;A single copy gene that encodes a protein with sequence similarity to tomato E8 (ACC oxidase, the last step in ethylene biosynthesis) involved in ethylene synthesis and fruit ripening in tomato. This gene is not induced by ethylene in siliques. The transcript is found in siliques, etiolated seedlings, leaves, stems and flower…	6	5	22.8783	22.969	22.969	22.7915	22.8595	22.9777	22.3156	22.5638	23.3511	22.502	23.019	22.6231	23.217	23.5869	23.0756	23.5165	-0.222777	0.231589	22.7905	-1.60429	0.143718	-6.39888	-0.0281165	0.933956	22.8879	-0.161159	0.87562	-7.13704	0.447075	0.100435	23.1255	3.64894	0.00533775	-2.1105	0.194661	0.604667	22.7765	0.922329	0.381626	-6.63938	0.669852
AT1G03430.1	NA	AHP5			cytosol	histidine-containing phosphotransfer factor 5;Encodes AHP5, one of the six Arabidopsis thaliana histidine phosphotransfer proteins (AHPs). AHPs function as redundant positive regulators of cytokinin signaling. Members of the AHP gene family include: AT3G21510 (AHP1), AT3G29350 (AHP2), AT5G39340 (AHP3), AT3G16360 (AHP4), AT1G03430 (AHP5) and AT1G80100 (AHP6).	2	2	21.8269	21.8987	21.5961	21.9882	22.0224	22.0691	21.895	21.8461	21.823	21.8152	22.1457	21.9916	21.7471	21.9459	21.9459	21.8423	0.130715	0.318269	21.8928	1.33485	0.215276	-6.7517	0.116419	0.51867	21.8857	1.03775	0.327157	-6.58921	0.0428703	0.840386	21.8489	0.424749	0.681006	-6.38526	-0.0142959	0.943156	21.951	-0.151485	0.883104	-7.07633	-0.0878442
AT1G03440.1	NA	no symbol available			extracellular	Leucine-rich repeat (LRR) family protein;	3	3	20.6006	20.6714	20.417	20.3752	21.002	21.1206	21.0756	21.1642	20.8423	20.8576	20.7553	20.8727	20.9459	20.7223	20.7389	21.3376	0.574555	0.000796503	20.8033	6.76648	8.93351e-05	1.25211	0.31592	0.0336923	20.674	3.65099	0.00554811	-2.68127	0.420142	0.162438	20.7261	2.89712	0.0177013	-3.29455	-0.258636	0.0304432	20.9613	-4.10397	0.00296159	-1.95376	-0.154414
AT1G03475.1	NA	HEMF1, ATCPO-I, LIN2			plastid	Coproporphyrinogen III oxidase;Encodes coproporphyrinogen III oxidase, a key enzyme in the biosynthetic pathway of chlorophyll and heme, a tetrapyrrole pathway. Mutants express cytological and molecular markers associated with the defense responses, usually activated by pathogen infection.	18	14	27.3239	27.4314	27.7389	27.7129	27.4473	27.3578	27.1507	27.4938	27.8623	27.6798	27.8019	27.7708	27.604	28.0243	28.003	27.8081	-0.189376	0.233769	27.4571	-1.59635	0.14548	-6.40983	0.226905	0.187836	27.6652	2.08918	0.067081	-5.1929	0.308071	0.233916	27.7058	2.32953	0.0448166	-4.19198	0.416281	0.0188778	27.5706	4.74096	0.00121505	-1.01752	0.497447
AT1G03600.1	1	PSB27			plastid	photosystem II family protein;	7	7	28.1604	28.1015	28.1164	27.7708	26.019	25.9293	25.5812	25.8997	27.0914	26.7771	26.2891	26.4057	27.8445	26.8504	27.604	27.6865	-2.17998	3.12856e-06	26.9473	-18.0442	2.79377e-08	9.83933	-1.39645	0.000905686	27.339	-7.81983	3.0799e-05	2.78806	-0.540939	0.190542	27.7668	-2.64136	0.0268823	-3.70137	0.783528	0.0253172	26.2491	4.35005	0.00208449	-1.58538	1.63904
AT1G03630.1	NA	POR C, PORC			plastid	protochlorophyllide oxidoreductase C;Encodes for a protein with protochlorophyllide oxidoreductase activity. The enzyme is NADPH- and light-dependent.	15	15	27.8203	27.5969	27.7325	27.4785	26.9088	26.7389	26.8019	26.7645	27.0914	27.4073	26.9539	27.341	27.4073	27.3578	27.5969	27.3153	-0.853496	0.000107635	27.2303	-9.70382	5.22673e-06	4.3147	-0.458628	0.0310073	27.4277	-3.73026	0.00491628	-2.55556	-0.237709	0.23262	27.5382	-2.34053	0.044017	-4.17487	0.394868	0.043975	27.001	3.67828	0.00554871	-2.60913	0.615787
AT1G03680.1	NA	ATHM1, TRX-M1, ATM1, THM1			plastid	thioredoxin M-type 1;encodes a chloroplast thioredoxin similar to prokaryotic thioredoxins.	8	8	28.611	28.8355	28.7927	28.3239	28.0711	27.9484	27.5826	27.9814	28.5573	28.2979	28.1164	28.1652	28.8945	28.55	28.7833	29.027	-0.744877	0.00300354	28.2683	-5.26953	0.000545124	-0.695321	-0.35656	0.11445	28.4625	-2.55549	0.0315371	-4.45458	0.172915	0.510939	28.7272	1.22867	0.25039	-5.72606	0.388317	0.0897511	28.09	2.92689	0.0177592	-3.80662	0.917792
AT1G03760.1	NA	no symbol available			nucleus	Prefoldin chaperone subunit family protein;	3	3	20.5069	20.654	20.4874	20.7389	20.8802	20.8727	21.0691	21.0088	20.4874	20.9316	20.9024	21.0426	20.8034	20.7634	20.7796	20.4375	0.360876	0.00830829	20.7772	4.31059	0.00204266	-2.10586	0.244188	0.22254	20.7189	1.92134	0.0877282	-5.44763	0.0991648	0.63032	20.6464	0.929224	0.377053	-6.03512	-0.116688	0.587326	20.8993	-0.963182	0.361882	-6.60071	-0.261711
AT1G03830.1	NA	GBPL1			nucleus	guanylate-binding family protein;	2	2	17.2511	17.3114	17.7486	17.3127	17.8191	17.3501	18.284	17.5096	17.5659	17.3243	17.2163	17.3896	17.3822	17.1508	17.5674	17.0873	0.33474	0.217198	17.5733	1.6606	0.131769	-6.3205	-0.0319464	0.89347	17.39	-0.250378	0.808063	-7.11681	-0.109048	0.7051	17.3514	-0.75405	0.470111	-6.18312	-0.366686	0.25132	17.5574	-1.93115	0.0871895	-5.37465	-0.443787
AT1G03860.1	NA	PHB2, ATPHB2			mitochondrion	prohibitin 2;prohibitin 2	5	5	25.452	25.3578	25.4614	25.5165	26.0169	25.9825	25.895	25.9539	25.9338	25.8288	25.7995	25.6096	25.3844	25.6757	25.3135	25.4073	0.515162	0.000316625	25.7045	8.00977	2.4334e-05	2.65639	0.345998	0.0225614	25.6199	4.02079	0.00317926	-2.10075	-0.00168537	0.994377	25.4461	-0.0178694	0.986133	-6.48204	-0.169164	0.207756	25.8775	-2.12918	0.0636621	-5.07477	-0.516847
AT1G03870.1	NA	FLA9			plasma membrane	FASCICLIN-like arabinoogalactan 9;fasciclin-like arabinogalactan-protein 9 (Fla9)	4	4	25.5255	25.9225	25.8858	25.1757	25.5638	25.3066	25.3975	25.5075	25.9271	25.7312	25.5285	25.7945	25.797	25.9869	25.6622	26.1661	-0.183507	0.395889	25.5356	-1.13796	0.285034	-6.98196	0.117936	0.679891	25.6863	0.689546	0.508315	-6.89507	0.275674	0.40888	25.7652	1.52812	0.160876	-5.3585	0.301443	0.0794699	25.5946	3.04837	0.0146563	-3.61097	0.459181
AT1G03900.1	NA	ABCI18, ATNAP4, NAP4			cytosol	non-intrinsic ABC protein 4;member of NAP family, an heterogeneous subfamily of the ATP-binding Cassette (ABC) superfamily of membrane transporters. The NAPs proteins are characterized by having only one nucleotide-binding folds (NBFs) domain.	4	4	22.5451	22.3725	22.4349	22.4526	22.7655	22.6164	22.5427	22.5404	22.5117	22.5213	22.5165	22.5189	22.5141	22.5731	22.4626	22.5938	0.164955	0.113309	22.5338	2.18427	0.0573042	-5.53533	0.0658383	0.538969	22.4842	0.991077	0.348208	-6.63609	0.0846234	0.537076	22.4936	1.15119	0.279354	-5.81222	-0.0991165	0.38532	22.5667	-1.46116	0.179695	-6.03277	-0.0803314
AT1G03910.1	NA	CTN			nucleus	;	3	3	20.0559	20.8113	20.3857	21.0088	20.4273	20.9098	20.5165	20.9316	19.5694	20.7056	20.9601	20.9171	20.3321	20.6714	20.8423	20.1457	0.13085	0.656652	20.6309	0.612625	0.555551	-7.44884	-0.0273973	0.964057	20.5517	-0.0832513	0.935521	-7.14756	-0.0675523	0.89089	20.5317	-0.298531	0.772084	-6.43407	-0.158247	0.781293	20.6172	-0.527701	0.611113	-6.93707	-0.198402
AT1G04040.1	NA	no symbol available			vacuole	HAD superfamily, subfamily IIIB acid phosphatase ;	4	4	24.3239	24.4234	24.0275	23.8764	24.2317	24.6486	24.8576	24.2961	24.2607	24.1871	24.0275	24.317	24.0935	24.391	24.3031	24.3376	0.345683	0.135948	24.3356	2.03645	0.0727387	-5.76543	0.0352566	0.886801	24.1804	0.267982	0.794911	-7.1118	0.118479	0.646822	24.222	0.893006	0.395133	-6.06785	-0.310427	0.203095	24.3533	-2.15316	0.06127	-5.03782	-0.227204
AT1G04080.1	NA	PRP39a, PRP39			nucleus	Tetratricopeptide repeat (TPR)-like superfamily protein;	22	22	24.2679	24.2535	24.2679	24.391	24.5812	24.4984	24.4614	24.5463	24.2463	24.5404	24.4425	24.5165	24.2679	24.2463	24.3376	24.0275	0.226759	0.0208086	24.4084	3.53206	0.00657462	-3.33777	0.141376	0.289663	24.3657	1.65544	0.133111	-5.83224	-0.0752574	0.662121	24.2574	-0.860319	0.411972	-6.09645	-0.0853828	0.535109	24.4791	-1.07975	0.309744	-6.48312	-0.302016
AT1G04110.1	NA	SDD1, AtSDD1			extracellular	Subtilase family protein;Initially identified as a mutation affecting stomatal development and distribution. Encodes a protein similar to serine proteases.	8	8	23.7695	23.6209	23.7594	23.7389	23.6649	23.5754	23.5983	23.4676	23.8288	23.7492	23.8093	23.6865	23.632	23.6649	23.7182	23.5522	-0.145599	0.128678	23.6494	-2.08214	0.0675826	-5.69487	0.0462698	0.69945	23.7453	0.650807	0.531853	-6.92241	-0.0803599	0.564926	23.682	-1.07768	0.309247	-5.89011	0.191869	0.0979345	23.6725	2.84517	0.020221	-3.93831	0.0652392
AT1G04130.1	NA	TPR2, AtTPR2			cytosol	Tetratricopeptide repeat (TPR)-like superfamily protein;	6	6	21.3484	21.5117	21.7389	21.5915	21.5356	21.2477	21.5451	21.1886	21.4576	21.4576	21.5261	21.265	21.0886	21.1704	21.1332	20.8269	-0.168376	0.276887	21.4634	-1.45359	0.180615	-6.60109	-0.121039	0.451974	21.4871	-1.19634	0.262912	-6.41772	-0.492874	0.0613245	21.3012	-4.42152	0.00167273	-0.955682	0.0473376	0.817928	21.4029	0.450652	0.663441	-6.97772	-0.324498
AT1G04170.1	NA	EIF2 GAMMA			cytosol	eukaryotic translation initiation factor 2 gamma subunit;protein synthesis initiation factor eIF2 gamma	14	11	25.5667	25.5315	25.604	25.8552	25.8167	25.8288	25.8717	25.9066	25.6348	25.8044	25.9248	26.0105	25.5285	25.7695	25.7771	25.3679	0.216586	0.0660542	25.7476	2.60769	0.028784	-4.85413	0.204269	0.230304	25.7415	1.88283	0.0932546	-5.5049	-0.0286183	0.914277	25.625	-0.240449	0.815376	-6.45093	-0.0123171	0.946911	25.8498	-0.141346	0.890868	-7.07797	-0.245204
AT1G04190.1	NA	TPR3			cytosol	Tetratricopeptide repeat (TPR)-like superfamily protein;	11	11	24.019	23.976	24.2096	24.3778	24.3239	24.4488	24.3101	24.3844	24.1946	24.5926	24.2607	24.4676	24.2607	24.1253	24.3511	23.7695	0.221216	0.101233	24.2562	2.27591	0.0493906	-5.39026	0.233295	0.227944	24.2622	1.89292	0.091776	-5.48994	-0.0189301	0.955854	24.1361	-0.13195	0.89793	-6.47277	0.0120782	0.954083	24.3728	0.125363	0.903132	-7.08033	-0.240147
AT1G04200.1	NA	no symbol available			plasma membrane	;	4	4	21.0224	21.0951	21.1015	21.0292	20.9316	21.0426	21.0691	20.7796	20.7876	20.4775	20.895	20.7223	20.8346	20.9882	20.8423	20.6628	-0.106339	0.31176	21.0089	-1.35162	0.210061	-6.73094	-0.341421	0.0373975	20.8913	-3.55931	0.00638704	-2.82739	-0.230088	0.18203	20.947	-2.70854	0.024082	-3.59469	-0.235082	0.187512	20.8382	-2.22366	0.0547356	-4.92853	-0.123749
AT1G04270.1	NA	RPS15			cytosol	cytosolic ribosomal protein S15;Encodes cytosolic ribosomal protein S15.	6	1	26.1814	27.2891	26.8264	26.141	26.2244	26.673	26.9869	26.9316	26.8385	26.604	26.976	26.3187	27.0609	26.7129	26.9977	26.726	0.0944709	0.807154	26.6567	0.344905	0.738228	-7.58732	0.0748045	0.880354	26.6469	0.283299	0.783522	-7.10716	0.264875	0.563942	26.7419	1.08015	0.308206	-5.88756	-0.0196663	0.961322	26.6941	-0.100374	0.922359	-7.08345	0.170404
AT1G04290.1	NA	no symbol available			peroxisome	Thioesterase superfamily protein;	2	2	22.4015	22.3672	22.1976	22.1795	22.002	22.1301	21.8461	21.9637	22.1704	22.2184	21.8764	22.1363	22.2764	22.1519	22.3831	22.2933	-0.300983	0.0221357	22.1359	-3.47974	0.00713217	-3.42274	-0.186046	0.230642	22.1934	-1.88171	0.093421	-5.50657	-0.0102528	0.960693	22.2813	-0.117215	0.909267	-6.47476	0.114936	0.484628	22.0429	1.20145	0.261771	-6.34964	0.29073
[truncated: 6,592 more rows]
[truncated: 43 more columns]

[truncated: 16 more sheets: Fig 8c,8e, Fig 8f, Fig 9b, Fig 9c, Fig 9d, 9e, Fig 9d,9e, Sup_Fig 15, Sup_Fig 2d, Sup_Fig 6b, Sup_Fig 7, Sup_Fig 8b, Sup_Fig. 9, Sup_Fig 10, Sup_Fig 11, Sup_Fig 16, Sup_Fig 13b, Sup_Fig 14b]
